# Supplementary material for: Drug‐Based Lifespan Extension in Mice Strongly Affects Lipids Across Six Organs
Source: Aging Cell. 2025 Mar 24;24(5):e14465. doi: 10.1111/acel.14465 (PMC12073903; doi:10.1111/acel.14465)
Supplement: Supplementary file 2 — Appendix S2 [file ACEL-24-e14465-s003.xlsx]

## Sheet: Outline
Outline of included data
Column	row 7	row 8
A	MS-DIAL	ID / BinBase id
B	MS-DIAL	m/z
C	MS-DIAL	retention time / index
D	MS-DIAL	metabolite name
E	MS-DIAL	adduct type
F	MS-DIAL	annotation type level
G	MS-DIAL	MSI level
H	MS-DIAL	assay, ESI mode
I	RefMet	Standardized name
J	CTS	InchiKey
K	RefMet	Formula
L	RefMet	Exact mass
M	RefMet / ClassyFire	Super class
N	RefMet / ClassyFire	Main class
O	RefMet / ClassyFire	Sub class
P		Unified_class
Q		order
R		smiles
S	CTS	Human Metabolome Database
T	CTS	KEGG
U	CTS	LipidMAPS
V	CTS	PubChem CID
W
X		inchikey
Y	MWU p-value	17ae2_f MWU p-value
Z	MWU qvalue	17ae2_f BH q-value
AA	fold change	17ae2_f fold change
AB	MWU p-value	17ae2_m MWU p-value
AC	MWU qvalue	17ae2_m BH q-value
AD	fold change	17ae2_m fold change
AE	MWU p-value	aca_f MWU p-value
AF	MWU qvalue	aca_f BH q-value
AG	fold change	aca_f fold change
AH	MWU p-value	aca_m MWU p-value
AI	MWU qvalue	aca_m BH q-value
AJ	fold change	aca_m fold change
AK	MWU p-value	cana_f MWU p-value
AL	MWU qvalue	cana_f BH q-value
AM	fold change	cana_f fold change
AN	MWU p-value	cana_m MWU p-value
AO	MWU qvalue	cana_m BH q-value
AP	fold change	cana_m fold change
AQ	MWU p-value	cr_f MWU p-value
AR	MWU qvalue	cr_f BH q-value
AS	fold change	cr_f fold change
AT	MWU p-value	cr_m MWU p-value
AU	MWU qvalue	cr_m BH q-value
AV	fold change	cr_m fold change
AW	MWU p-value	rapa_f MWU p-value
AX	MWU qvalue	rapa_f BH q-value
AY	fold change	rapa_f fold change
AZ	MWU p-value	rapa_m MWU p-value
BA	MWU qvalue	rapa_m BH q-value
BB	fold change	rapa_m fold change
BC	MWU p-value	young_f MWU p-value
BD	MWU qvalue	young_f BH q-value
BE	fold change	young_f fold change
BF	MWU p-value	young_m MWU p-value
BG	MWU qvalue	young_m BH q-value
BH	fold change	young_m fold change
BI
BJ		inchikey
BK	Jonckheere Trend test	F_up_qvalue
BL	Jonckheere Trend test	F_down_qvalue
BM	Jonckheere Trend test	M_up_qvalue
BN	Jonckheere Trend test	M_down_qvalue
BO
BP - end	SEERF normalized data

## Sheet: Plasma
									inchikey						Unified_class
									comment
									species
									organ
									treatment
									sex
MS-DIAL	MS-DIAL	MS-DIAL	MS-DIAL	MS-DIAL	MS-DIAL	MS-DIAL	MS-DIAL	RefMet	CTS	RefMet	RefMet	RefMet / ClassyFire	RefMet / ClassyFire	RefMet / ClassyFire				CTS	CTS	CTS	CTS
ID / BinBase id	m/z	retention time / index	metabolite name	adduct type	annotation type level	MSI level	assay, ESI mode	Standardized name	InchiKey	Formula	Exact mass	Super class	Main class	Sub class	Unified_class	order	smiles	Human Metabolome Database	KEGG	LipidMAPS	PubChem CID		inchikey	17ae2_f MWU p-value	17ae2_f BH q-value	17ae2_f fold change	17ae2_m MWU p-value	17ae2_m BH q-value	17ae2_m fold change	aca_f MWU p-value	aca_f BH q-value	aca_f fold change	aca_m MWU p-value	aca_m BH q-value	aca_m fold change	cana_f MWU p-value	cana_f BH q-value	cana_f fold change	cana_m MWU p-value	cana_m BH q-value	cana_m fold change	cr_f MWU p-value	cr_f BH q-value	cr_f fold change	cr_m MWU p-value	cr_m BH q-value	cr_m fold change	rapa_f MWU p-value	rapa_f BH q-value
10.35_955.77	955.774	10.354	TG 58:7|TG 18:1_18:2_22:4	[M+Na]+		3	posCSH	TG 18:1_18:2_22:4	ABENPAILMZUZDF-UHFFFAOYSA-N	C61H104O6		Triradylcglycerols	Triacylglycerols	Triacylglycerols_PUFA_long-chain	TAG_unsaturated	992	O=C(OCC(OC(=O)CCCCCCCC=CCC=CCCCCC)COC(=O)CCCCCCCCC=CCC=CCC=CCC=CCC)CCCCCCCC=CCCCCCCCC						ABENPAILMZUZDF-UHFFFAOYSA-N	0.0496309	0.283144	0.796104	0.0291733	0.122829	0.805233	0.986613	1	1.04387	0.039015	0.136973	1.09747	0.00690476	0.087537	0.807651	0.0133645	0.0896991	0.840943	5.88e-06	0.000139868	0.14936	5.98e-07	1.53e-05	0.362028	1	1
4.326_283.1035	283.103	4.326	3'-O-Methylinosine	[M+H]+		3	posHILIC	-	ABXDBVMGRKZFRC-IOSLPCCCSA-N	C11H14N4O5	282.096	Purine nucleosides		Purine nucleosides	Purine nucleosides	880					91827843		ABXDBVMGRKZFRC-IOSLPCCCSA-N	0.69956	0.890412	1.00163	0.844063	0.938226	1.11326	0.512869	0.733312	1.08914	0.0223284	0.0933214	1.54204	0.0966911	0.370217	1.23783	0.0671284	0.23766	1.58747	0.248157	0.436282	1.1378	0.220355	0.379121	1.27723	0.182694	0.785618
1.212_243.1019	243.102	1.212	Equol	[M+H]+		1	posHILIC	Equol	ADFCQWZHKCXPAJ-GFCCVEGCSA-N	C15H14O3	242.094	Polyketides	Flavonoids	Isoflavanols	Flavonoids	500	C1[C@H](COC2=C1C=CC(=C2)O)C3=CC=C(C=C3)O		C14131		91469		ADFCQWZHKCXPAJ-GFCCVEGCSA-N	0.651177	0.872057	0.493204	0.0373617	0.146494	0.246139	0.696532	0.867606	0.709285	0.0870004	0.236915	0.615051	0.910143	0.974177	0.963775	0.955233	0.992816	0.980892	0.0883682	0.217302	0.219648	0.0124338	0.037832	0.325928	0.897271	1
9.239_152.0015	152.001	9.239	Cysteinesulfinic acid	[M-H]-		2	negHILIC	3-Sulfino-alanine	ADVPTQAUNPRNPO-REOHCLBHSA-N	C3H7NO4S	153.01	Carboxylic acids and derivatives	Amino acids, peptides, and analogues	Amino acids and derivatives	Amino acids	14	C([C@@H](C(=O)O)N)S(=O)O		C00606		1549098		ADVPTQAUNPRNPO-REOHCLBHSA-N	0.69956	0.890412	1.11383	0.192634	0.468647	1.04463	0.724571	0.887055	0.958363	0.224368	0.445999	0.826653	0.233535	0.552829	1.12036	0.247501	0.519114	0.860619	0.845053	0.928907	0.990202	0.387768	0.562905	1.01356	0.294529	0.863903
344793	333	665901	glucuronic acid	[*]+		1	GC-TOF MS	Glucuronic acid	AEMOLEFTQBMNLQ-AQKNRBDQSA-N	C6H10O7	194.043	Carbohydrates	Monosaccharides	Sugar acids	Carbohydrates	226	[C@@H]1([C@@H]([C@H](OC([C@@H]1O)O)C(=O)O)O)O		C00191		94715		AEMOLEFTQBMNLQ-AQKNRBDQSA-N	0.674871	0.886108	1.10744	0.458449	0.718368	1.15398	0.105903	0.322818	1.41433	0.682886	0.839885	1.10266	0.0625386	0.301082	1.25492	0.1506	0.386145	1.14681	0.0572968	0.156028	1.17978	0.820455	0.905357	1.02082	0.709073	0.977116
1971	177	227636	glycolic acid	[*]+		1	GC-TOF MS	Glycolic acid	AEMRFAOFKBGASW-UHFFFAOYSA-N	C2H4O3	76.016	Fatty Acyls	Fatty acids	Hydroxy FA	Hydroxy FA	516	C(C(=O)O)O		C00160		757		AEMRFAOFKBGASW-UHFFFAOYSA-N	0.853568	0.96092	1.02361	0.209171	0.490904	0.897898	0.606389	0.798027	1.0723	0.458449	0.671489	0.8496	0.557028	0.828521	1.26691	0.422595	0.675324	0.878629	0.762626	0.887009	1.06603	0.939695	0.985712	0.89039	0.226962	0.816274
1.71_180.0331	180.033	1.71	Acamprosate	[M-H]-		2	negHILIC	Acamprosate	AFCGFAGUEYAMAO-UHFFFAOYSA-N	C5H11NO4S	181.041	Organic acids	Organosulfonic acids	Organosulfonic acids	Organosulfonic acids	690	CC(=O)NCCCS(=O)(=O)O		D07058		71158		AFCGFAGUEYAMAO-UHFFFAOYSA-N	0.220628	0.5657	1.18722	0.988321	1	1.00539	0.470606	0.701911	1.1235	0.039015	0.136973	1.35567	0.557028	0.828521	1.10126	0.736354	0.8761	0.992739	0.248157	0.436282	1.15486	0.988321	1	0.995317	0.278467	0.842786
1.09_225.19	225.186	1.088	FA 14:1	[M-H]-		2	negCSH	Myristoleic acid	AFGUVBVUFZMJMX-KTKRTIGZSA-N	C14H26O2	226.193	Fatty Acyls	Fatty acids	Unsaturated FA	FA	489	O=C(O)CCCCCCCC=CCCCC				68344		AFGUVBVUFZMJMX-KTKRTIGZSA-N	0.69956	0.890412	0.812599	0.0210163	0.0966917	1.4758	0.0181289	0.106624	0.541317	0.803473	0.912202	0.939106	0.174118	0.492974	0.747619	0.988321	1	0.91051	0.346379	0.542137	0.87624	0.615044	0.757028	0.775749	0.364881	0.91501
6.97_643.53	643.528	6.972	DG 36:2	[M+Na]+		3	posCSH	DG 36:2	AFSHUZFNMVJNKX-LLWMBOQKSA-N	C39H72O5	620.538	Glycerolipids	Diradylglycerols	DAG	DAG	348	O=C(OCC(OC(=O)CCCCCCCCCCCCCCCC=CCC=CCCCCCCC)CO)CCCCCCC						AFSHUZFNMVJNKX-LLWMBOQKSA-N	0.0196866	0.200558	0.680993	0.00566309	0.0347397	0.709055	1.88e-05	0.00143048	0.525415	8.09e-07	0.000102568	0.526052	0.00151804	0.0451904	0.59285	5.98e-07	0.000170697	0.482663	9.69e-06	0.000175548	0.172936	1.26e-06	1.74e-05	0.225606	0.557673	0.928427
6.97_638.57	638.572	6.97	DG 36:2|DG 18:1_18:1	[M+NH4]+		2	posCSH	DG 18:1_18:1	AFSHUZFNMVJNKX-UHFFFAOYSA-N	C39H72O5	620.538	Glycerolipids	Diradylglycerols	DAG	DAG	336	O=C(OCC(OC(=O)CCCCCCCC=CCCCCCCCC)CO)CCCCCCCC=CCCCCCCCC				1324		AFSHUZFNMVJNKX-UHFFFAOYSA-N	0.0102532	0.155985	0.676484	0.00878546	0.0493803	0.699565	8.73e-06	0.00124537	0.496633	8.09e-07	0.000102568	0.520859	0.000582414	0.0316445	0.582046	4.41e-07	0.000167786	0.450223	1.34e-05	0.000222214	0.178094	9.4e-07	1.53e-05	0.226077	0.63144	0.949239
15	158	359251	isoleucine	[*]+		1	GC-TOF MS	Isoleucine	AGPKZVBTJJNPAG-WHFBIAKZSA-N	C6H13NO2	131.095	Organic acids	Amino acids and peptides	Amino acids	Amino acids	15	CC[C@H](C)[C@@H](C(=O)O)N		C00407	LMFA01100047	6306		AGPKZVBTJJNPAG-WHFBIAKZSA-N	0.557028	0.829602	0.917913	0.00810006	0.046443	0.771666	0.901025	0.977617	0.995565	0.555126	0.756748	0.982772	0.0164227	0.144141	1.24775	0.575592	0.791265	1.05479	0.709073	0.852531	0.988919	0.515292	0.67271	0.838005	0.220235	0.816274
1821	142	527113	ornithine	[*]+		1	GC-TOF MS	Ornithine	AHLPHDHHMVZTML-BYPYZUCNSA-N	C5H12N2O2	132.09	Organic acids	Amino acids and peptides	Amino acids	Amino acids	16	C(C[C@@H](C(=O)O)N)CN		C00077		6262		AHLPHDHHMVZTML-BYPYZUCNSA-N	0.430341	0.76127	0.866645	0.0930534	0.290093	0.647089	0.403697	0.656152	0.921232	0.282698	0.508539	0.75617	0.290479	0.621833	0.837073	0.0585795	0.222823	0.627062	0.735689	0.869866	0.844629	0.0990974	0.209002	0.719069	0.789853	1
10.73_832.78	832.776	10.732	TG O-50:3|TG O-16:0_16:0_18:3	[M+NH4]+		3	posCSH	TG O-16:0_16:0_18:3*	AHUJBJHCCKVWLO-UHFFFAOYSA-N	C53H98O5		Triradylcglycerols	oxTriacylglycerols	oxTriacylglycerols_unsaturated_	O-TAG	692	O=C(OCC(OC(=O)CCCCCCCC=CCC=CCC=CCC)COCCCCCCCCCCCCCCCC)CCCCCCCCCCCCCCC						AHUJBJHCCKVWLO-UHFFFAOYSA-N	0.046825	0.279724	0.448067	0.000299526	0.00474665	0.390543	0.009624	0.067368	0.526174	0.568066	0.766151	0.980513	0.0273296	0.198056	0.682826	0.510068	0.744264	1.18636	0.0010207	0.00746548	0.444936	1.2e-05	9.16e-05	0.32604	0.941309	1
6.985_132.102	132.102	6.985	N-Methylvaline	[M+H]+		3	posHILIC	N-Methyl-valine	AKCRVYNORCOYQT-YFKPBYRVSA-N	C6H13NO2	131.095	Organic acids	Amino acids and peptides	Amino acids	Amino acids	17	CC(C)[C@@H](C(=O)O)NC				444080		AKCRVYNORCOYQT-YFKPBYRVSA-N	0.62655	0.863478	1.00125	0.0449123	0.166922	0.841731	0.827331	0.945877	1.0534	0.235733	0.458996	1.01987	0.0781057	0.326442	1.09571	0.272254	0.547868	1.07152	0.207151	0.384324	1.21569	0.988321	1	0.833249	0.0047294	0.415096
1.084_153.0182	153.018	1.084	2,6-Dihydroxybenzoic acid	[M-H]-		2	negHILIC	2,6-Dihydroxybenzoic acid	AKEUNCKRJATALU-UHFFFAOYSA-N	C7H6O4	154.027	Benzenoids	Benzoic acids	Salicylic acids	Benzenoids	133	C1=CC(=C(C(=C1)O)C(=O)O)O				9338		AKEUNCKRJATALU-UHFFFAOYSA-N	0.00051423	0.073342	0.398788	0.00269189	0.0196888	0.555942	0.00266961	0.0282039	1.34642	0.010415	0.0563199	1.33011	0.775459	0.907486	1.03952	0.780911	0.906429	1.01897	0.0727431	0.186937	0.64755	0.000418904	0.00191188	0.388495	0.709073	0.977116
11.44_932.90	932.902	11.44	TG O-57:2|TG O-19:0_18:1_20:1	[M+NH4]+		3	posCSH	TG O-19:0_18:1_20:1*	AKHKIVOXXLYYGY-UHFFFAOYSA-N	C60H114O5		Triradylcglycerols	oxTriacylglycerols	oxTriacylglycerols_unsaturated_long-chain	O-TAG	693	O=C(OCC(OC(=O)CCCCCCCCCC=CCCCCCCCC)COCCCCCCCCCCCCCCCCCCC)CCCCCCCC=CCCCCCCCC						AKHKIVOXXLYYGY-UHFFFAOYSA-N	0.118656	0.411511	0.595795	0.000374892	0.00541458	0.48082	0.184994	0.424705	0.705616	0.387768	0.599517	1.29551	0.0196866	0.158186	0.67788	0.0515442	0.20492	1.27499	0.00589001	0.0253604	0.48319	0.000581612	0.00258217	0.517534	0.845053	1
2.274_89.0232	89.0232	2.274	3-Hydroxypropanoic acid	[M-H]-		1	negHILIC	Hydroxypropionic acid	ALRHLSYJTWAHJZ-UHFFFAOYSA-N	C3H6O3	90.0317	Fatty Acyls	Fatty acids	Hydroxy FA	Hydroxy FA	517	C(CO)C(=O)O		C01013		68152		ALRHLSYJTWAHJZ-UHFFFAOYSA-N	0.0390362	0.257459	0.831658	0.714393	0.874685	1.02567	0.410982	0.656766	1.00956	0.155627	0.349547	1.08314	0.579782	0.836322	1.02445	0.964972	0.992816	0.986542	0.581792	0.763017	1.04659	0.964972	1	1.02254	0.901025	1
11.62_958.88_11.62_963.84	958.8809_963.8363	11.621	TG 58:3|TG 22:0_18:1_18:2	[M+NH4]+_[M+Na]+		3	posCSH	TG 18:1_18:2_22:0	AMDSHUSILZVWMX-UHFFFAOYSA-N	C61H112O6_C61H112O6		Triradylcglycerols	Triacylglycerols	Triacylglycerols_unsaturated_long-chain	TAG_unsaturated	993	O=C(OCC(OC(=O)CCCCCCCC=CCCCCCCCC)COC(=O)CCCCCCCCCCCCCCCCCCCCC)CCCCCCCC=CCC=CCCCCC						AMDSHUSILZVWMX-UHFFFAOYSA-N	0.0625386	0.318556	0.589835	0.000647795	0.00754219	0.395634	0.0781057	0.272569	0.716827	0.649977	0.816767	1.07733	0.0256418	0.191224	0.664366	0.224368	0.490428	0.839994	0.00300679	0.0159581	0.409667	5.98e-07	1.53e-05	0.261514	0.762626	0.995602
5.30_768.59	768.59	5.299	PC O-36:4	[M+H]+		3	posCSH	PC O-36:4	AMIRMXUBGHUMRM-UHFFFAOYSA-N	C44H82NO7P	767.583	Glycerophospholipids	Glycerophosphocholines	O-PC	O-PC	637	O=C(OC(COCCCCCCCC)COP(=O)([O-])OCC[N+](C)(C)C)CCCCCCCCCCCCCCC=CCC=CCC=CCC=CCC						AMIRMXUBGHUMRM-UHFFFAOYSA-N	0.260934	0.618972	0.897821	0.164329	0.418526	0.902723	0.118656	0.341886	0.820721	0.0815117	0.226688	0.915791	0.534718	0.813485	0.898298	0.387768	0.648744	1.17193	0.0485974	0.138376	0.569176	9.19e-06	7.23e-05	0.732906	0.682808	0.970216
11.53_970.88	970.88	11.531	TG 59:4|TG 23:0_18:2_18:2	[M+NH4]+		3	posCSH	TG 18:2_18:2_23:0	ANQPUWJPYXNDFZ-UHFFFAOYSA-N	C62H112O6		Triradylcglycerols	Triacylglycerols	Triacylglycerols_unsaturated_long-chain	TAG_unsaturated	994	O=C(OCC(OC(=O)CCCCCCCC=CCC=CCCCCC)COC(=O)CCCCCCCCCCCCCCCCCCCCCC)CCCCCCCC=CCC=CCCCCC						ANQPUWJPYXNDFZ-UHFFFAOYSA-N	0.10362	0.387639	0.662841	0.000238536	0.00425265	0.472649	0.986613	1	0.92275	0.0123082	0.0615308	1.47268	0.163726	0.477778	0.893569	0.568066	0.784702	0.994514	0.00999	0.0394415	0.492608	5.02e-05	0.000321552	0.390603	0.53405	0.928427
6.03_752.56	752.562	6.028	PE P-38:4|PE P-18:0_20:4	[M+H]+		5	posCSH	PE P-18:0/20:4	ANRKEHNWXKCXDB-BHFWLYLHSA-N	C43H78NO7P		Glycerophospholipids	Glycerophosphoethanolamines	PE ether lipid	P-PE	871	O=C(OC(COC=CCCCCCCCCCCCCCCCC)COP(=O)(O)OCCN)CCCCCCC=CCC=CCC=CCC=CCC						ANRKEHNWXKCXDB-BHFWLYLHSA-N	0.650527	0.872057	0.944815	0.895185	0.957269	0.998479	0.602962	0.798027	1.0699	0.000521768	0.00551239	1.22492	0.749879	0.907476	1.02782	0.147278	0.378539	1.05343	0.383989	0.576489	0.921776	0.341349	0.513148	0.927164	0.901025	1
2.22_136.0392	136.039	2.22	4-Hydroxy-6-methylnicotinic acid	[M+H-H2O]+		2	posHILIC	-	AOJLDZLRTUWFFY-UHFFFAOYSA-N	C7H7NO3	153.043	Pyridines and derivatives	Pyridinecarboxylic acids and derivatives	Pyridinecarboxylic acids	Pyridines	898	CC1=CC(=O)C(=CN1)C(=O)O				10702014		AOJLDZLRTUWFFY-UHFFFAOYSA-N	0.69956	0.890412	0.943481	0.0669506	0.226443	0.740964	0.0839476	0.280071	0.785662	0.62739	0.807358	1.01288	0.827331	0.925475	0.914804	0.389128	0.649116	0.899983	0.016462	0.0585145	0.449456	0.23576	0.394225	0.827426	0.248157	0.827916
1.139_288.2537	288.254	1.139	N,N-Bis(2-hydroxyethyl)dodecanamide	[M+H]+		2	posHILIC	Lauroyl diethanolamide	AOMUHOFOVNGZAN-UHFFFAOYSA-N	C16H33NO3	287.246	Fatty Acyls	Fatty amides	NAE	NAE	625	CCCCCCCCCCCC(=O)N(CCO)CCO				8430		AOMUHOFOVNGZAN-UHFFFAOYSA-N	0.823063	0.957388	0.786457	0.0555876	0.195758	0.699844	0.244109	0.497864	0.742982	0.553298	0.756748	0.930273	0.0804954	0.335202	0.603605	0.821286	0.935213	0.945773	0.662249	0.826725	0.696653	0.337186	0.51229	0.869239	0.503932	0.928427
5.07_133.0497	133.05	5.07	2,3-Dihydroxy-2-methylbutanoic acid	[M-H]-		2	negHILIC	2,3-Dihydroxy-2-methylbutanoic acid	AOWPAWLEXIYETE-UHFFFAOYSA-N	C5H10O4	134.058	Fatty Acyls	Fatty Acids	Hydroxy FA	Hydroxy FA	518	CC(C(C)(C(=O)O)O)O				301941		AOWPAWLEXIYETE-UHFFFAOYSA-N	0.0359615	0.245701	0.742556	0.213399	0.490904	0.786641	0.0496309	0.202971	0.795555	0.629046	0.807358	0.849417	2.19e-05	0.00777526	0.508378	0.0133645	0.0896991	0.817059	0.278467	0.475644	0.723056	1	1	0.860761	0.0240472	0.571622
11.90_960.90	960.896	11.902	TG 58:2|TG 16:0_18:1_24:1	[M+NH4]+		2	posCSH	TG 16:0_18:1_24:1	AQSCWFJEOVTYLU-UHFFFAOYSA-N	C61H114O6		Triradylcglycerols	Triacylglycerols	Triacylglycerols_unsaturated_long-chain	TAG_unsaturated	995	O=C(OCC(OC(=O)CCCCCCCC=CCCCCCCCC)COC(=O)CCCCCCCCCCCCCCC)CCCCCCCCCCCC=CCCCCCCCCCC						AQSCWFJEOVTYLU-UHFFFAOYSA-N	0.118656	0.411511	0.663626	0.000720929	0.00798621	0.443825	0.0781057	0.272569	0.750479	0.803473	0.912202	1.08317	0.0625386	0.301082	0.769145	0.259673	0.53098	0.854962	0.00238067	0.0138589	0.456798	3.48e-06	3.36e-05	0.302659	0.845053	1
7.20_477.47	477.468	7.2	FA 32:1	[M-H]-		2	negCSH	Dotriacontenoic acid	AQVHGEARPUBXFZ-UHFFFAOYSA-N	C32H62O2	478.475	Fatty Acyls	Fatty acids	Unsaturated FA	FA	413	O=C(O)CCCCCCCCCCCCCCCCCCCC=CCCCCCCCCCC						AQVHGEARPUBXFZ-UHFFFAOYSA-N	0.139682	0.455363	0.683632	0.650527	0.839651	1.15797	0.083596	0.280071	0.682372	0.0474658	0.155139	1.73937	0.00784757	0.09231	0.693433	0.963795	0.992816	1.08313	0.799013	0.906236	1.0899	0.39215	0.566384	1.28234	0.941309	1
4.92_852.58	852.577	4.922	PC 38:5|PC 16:0_22:5	[M+HCOO]-		2	negCSH	PC 16:0_22:5	ARDJUHDXABDVFH-UHFFFAOYSA-N	C46H82NO8P		Glycerophospholipids	Glycerophosphocholines	PC	PC	746	O=C(OCC(OC(=O)CCCCCC=CCC=CCC=CCC=CCC=CCC)COP(=O)([O-])OCC[N+](C)(C)C)CCCCCCCCCCCCCCC						ARDJUHDXABDVFH-UHFFFAOYSA-N	0.674871	0.886108	0.969568	0.558806	0.797995	0.920046	0.403697	0.656152	0.909329	0.714393	0.854426	0.973793	0.118656	0.409024	0.813146	0.0215479	0.118202	0.78869	0.205448	0.384324	0.839724	0.223733	0.379265	1.0882	0.0240472	0.571622
5.844_160.0759	160.076	5.844	Serotonin	[M+H-NH3]+		2	posHILIC	Serotonin	ARNALYPZOYPNAF-UHFFFAOYSA-N	C10H11NO2	176.095	Organoheterocyclic compounds	Tryptamines	Serotonins	Tryptamines	1140	C1CC2=C(C=CC(=C2)C(=O)O)NC1				2779641		ARNALYPZOYPNAF-UHFFFAOYSA-N	0.543077	0.824003	0.518226	0.696667	0.86874	2.11085	0.106097	0.322818	0.366631	0.2067	0.422661	2.42027	0.566364	0.836322	0.891211	0.448682	0.703968	3.24429	0.302657	0.504871	2.06616	0.102452	0.214886	3.77831	0.484278	0.928427
5.20_746.57	746.569	5.195	PC 33:1|PC 16:0_17:1	[M+H]+		3	posCSH	PC 16:0_17:1	ASFWPRURQHKRSL-UHFFFAOYSA-N	C41H80NO8P		Glycerophospholipids	Glycerophosphocholines	PC	PC	747	O=C(OCC(OC(=O)CCCCCCCC=CCCCCCCC)COP(=O)([O-])OCC[N+](C)(C)C)CCCCCCCCCCCCCCC						ASFWPRURQHKRSL-UHFFFAOYSA-N	0.879968	0.965426	0.976973	0.147278	0.393547	0.840133	0.69956	0.867606	0.947197	0.025111	0.103436	0.775688	0.0579579	0.286277	0.72718	0.000801672	0.0142923	0.60765	0.000465179	0.00390272	0.518026	6.09e-06	5.18e-05	0.513612	0.901025	1
3.568_133.0496	133.05	3.568	2-Deoxyribose	[M-H]-		3	negHILIC	2-Deoxy-ribose	ASJSAQIRZKANQN-CRCLSJGQSA-N	C5H10O4	134.058	Carbohydrates	Monosaccharides	Pentoses	Carbohydrates	227	C(C=O)[C@@H]([C@@H](CO)O)O				5460005		ASJSAQIRZKANQN-CRCLSJGQSA-N	0.0579579	0.303349	0.740176	0.259673	0.541658	0.809953	0.906502	0.977617	0.955857	0.213399	0.429433	1.14947	0.62655	0.858822	0.981982	0.387768	0.648744	1.16242	0.606389	0.787133	0.981494	0.608408	0.751291	0.946814	0.789853	1
4.79_928.59	928.59	4.794	PI 40:6	[M+NH4]+		3	posCSH	PI 40:6	ASLOCDOGLGTVBU-UHFFFAOYSA-N	C49H83O13P	910.557	Glycerophospholipids	Glycerophosphoinositols	PI	PI	838	O=C(OCC(OC(=O)CCCCCCCCCCCCCCC=CCC=CCC=CCC=CCC=CCC=CCC)COP(=O)(O)OC1C(O)C(O)C(O)C(O)C1O)CCCCC						ASLOCDOGLGTVBU-UHFFFAOYSA-N	0.775459	0.932349	1.07041	0.173393	0.438674	0.972357	0.246968	0.497864	1.09258	0.803473	0.912202	1.08318	0.174118	0.492974	0.925267	0.259673	0.53098	0.993379	0.0199418	0.0695828	0.54427	0.000581612	0.00258217	0.814587	0.0344947	0.62303
5.473_496.3397	496.34	5.473	1-Palmitoyl-sn-glycero-3-phosphocholine	[M+H]+		2	posHILIC	-	ASWBNKHCZGQVJV-HSZRJFAPSA-N	C24H50NO7P	495.332	Glycerophospholipids	Glycerophosphocholines	Lysophosphatidylcholines	LPC	571	CCCCCCCCCCCCCCCC(=O)OC[C@H](COP(=O)([O-])OCC[N+](C)(C)C)O			LMGP01050018	460602		ASWBNKHCZGQVJV-HSZRJFAPSA-N	0.275436	0.63747	1.05615	0.473197	0.729619	0.897088	0.0235034	0.125903	0.908024	0.235733	0.458996	0.872572	0.62655	0.858822	1.05951	0.387768	0.648744	0.884977	0.182694	0.355118	0.955464	0.0449123	0.111402	0.835578	0.682808	0.970216
1.41_496.34	496.339	1.413	LPC 16:0/0:0	[M+H]+		2	posCSH	LPC 16:0/0:0	ASWBNKHCZGQVJV-UHFFFAOYSA-N	C24H50NO7P	495.332	Glycerophospholipids	Glycerophosphocholines	LPC	LPC	572	O=C(OCC(O)COP(=O)([O-])OCC[N+](C)(C)C)CCCCCCCCCCCCCCC			LMGP01050113	86554		ASWBNKHCZGQVJV-UHFFFAOYSA-N	0.62655	0.863478	1.04614	0.8262	0.928763	0.999413	0.0536597	0.214076	0.913975	0.124283	0.299803	0.932894	0.650527	0.874265	0.954372	0.0145001	0.0929472	0.88384	0.0527975	0.146218	0.843242	0.00134673	0.00529868	0.871359	0.789853	1
6.81_782.61	782.606	6.81	PC O-37:4	[M+H]+		3	posCSH	PC O-37:4	ATFNTWKZMZGUHB-UHFFFAOYSA-N	C45H84NO7P	781.598	Glycerophospholipids	Glycerophosphocholines	O-PC	O-PC	638	O=C(OC(COCCCCCCCCC)COP(=O)([O-])OCC[N+](C)(C)C)CCCCCCCCCCCCCCC=CCC=CCC=CCC=CCC						ATFNTWKZMZGUHB-UHFFFAOYSA-N	0.39215	0.724019	0.878819	0.224368	0.500007	0.890039	0.93314	0.98951	0.960466	0.110579	0.278522	1.09362	0.470606	0.782743	0.803634	0.941653	0.981211	0.996234	0.423999	0.610837	0.862449	0.000521768	0.00234385	0.7109	0.278467	0.842786
1714	144	792924	spermidine	[*]+		MSI 1	GC-TOF MS	Spermidine	ATHGHQPFGPMSJY-UHFFFAOYSA-N	C7H19N3	145.158	Organic nitrogen compounds	Amines	Dialkylamines	Dialkylamines	362	C(CCNCCCN)CN		C00315		1102		ATHGHQPFGPMSJY-UHFFFAOYSA-N	0.866741	0.965426	1.01562	0.844063	0.938226	0.981695	0.220235	0.471417	1.13754	0.525087	0.736155	0.947119	0.373852	0.688008	1.12793	0.0872915	0.27672	1.2522	0.1713	0.344108	1.21922	0.275947	0.439719	1.22915	0.957493	1
8.702_260.1971	260.197	8.702	Lys-Leu	[M+H]+		2	posHILIC	Lys-Leu	ATIPDCIQTUXABX-UWVGGRQHSA-N	C12H25N3O3	259.19	Organic acids	Amino acids and peptides	Dipeptides	Dipeptides	367	CC(C)C[C@@H](C(=O)O)NC(=O)[C@H](CCCCN)N				7016103		ATIPDCIQTUXABX-UWVGGRQHSA-N	0.132118	0.442515	1.92117	0.455806	0.716357	1.67439	0.074455	0.266311	4.18185	0.071387	0.204741	1.73938	0.282828	0.619399	2.01522	1	1	1.37173	0.367677	0.563113	1.56	0.207516	0.36149	1.79686	0.120591	0.711282
12.10_894.89	894.885	12.098	TG O-54:0|TG O-20:0_16:0_18:0	[M+NH4]+		3	posCSH	TG O-20:0_16:0_18:0*	AUIBEDANCMOQDZ-UHFFFAOYSA-N	C57H112O5		Triradylcglycerols	oxTriacylglycerols	oxTriacylglycerols_saturated_long-chain	O-TAG	694	O=C(OCC(OC(=O)CCCCCCCCCCCCCCCCC)COCCCCCCCCCCCCCCCCCCCC)CCCCCCCCCCCCCCC						AUIBEDANCMOQDZ-UHFFFAOYSA-N	0.0901382	0.363419	0.739478	0.00201018	0.0162668	0.750415	0.674871	0.8518	1.25213	0.0232703	0.0965506	1.48817	0.0781057	0.326442	0.812156	0.0481324	0.196843	1.35331	0.0914421	0.220117	0.803035	0.649977	0.774947	1.12408	0.789853	1
6.085_377.1461	377.146	6.085	Riboflavin	[M+H]+		1	posHILIC	Riboflavin	AUNGANRZJHBGPY-SCRDCRAPSA-N	C17H20N4O6	376.138	Organoheterocyclic compounds	Alloxazines and isoalloxazines	Flavins	Flavins	499	CC1=CC2=C(C=C1C)N(C3=NC(=O)NC(=O)C3=N2)C[C@@H]([C@@H]([C@@H](CO)O)O)O		C00255		493570		AUNGANRZJHBGPY-SCRDCRAPSA-N	0.959854	0.991125	1.07469	0.455327	0.716357	0.850594	0.0781057	0.272569	1.60686	0.00517468	0.0324413	1.63739	0.10362	0.382621	1.65568	0.00296237	0.0328162	1.62794	0.609875	0.789861	1.49003	0.0515442	0.125399	1.46659	0.606389	0.940067
1.098_166.0862	166.086	1.098	N-(4-Hydroxy-3-methylphenyl)acetamide	[M+H]+		2	posHILIC	-	AVIDZQVUWISHES-UHFFFAOYSA-N	C9H11NO2	165.079	Benzene and substituted derivatives	Anilides	Acetanilides	Acetanilides	1	CC1=C(C=CC(=C1)NC(=O)C)O				85384		AVIDZQVUWISHES-UHFFFAOYSA-N	0.853568	0.96092	0.83012	0.0170292	0.0823321	0.399802	0.0256418	0.130032	0.429525	0.8262	0.925117	0.811747	0.470606	0.782743	1.0637	0.455327	0.703968	1.15	0.0288663	0.0930409	2.15589	0.918384	0.969358	1.00201	0.263011	0.835919
4.33_365.34	365.343	4.331	FA 24:1	[M-H]-		2	negCSH	Tetracosenoic acid	AVPORSRTKOSBPH-UHFFFAOYSA-N	C24H46O2	366.35	Fatty Acyls	Fatty acids	Unsaturated FA	FA	414	O=C(O)CCCCCCCCCCCC=CCCCCCCCCCC				71402234		AVPORSRTKOSBPH-UHFFFAOYSA-N	0.275436	0.63747	0.792803	0.926454	0.977876	1.00033	0.557673	0.762955	0.901027	0.131615	0.313512	1.4996	0.322196	0.658944	0.816764	0.371885	0.637515	1.38707	0.901025	0.962612	1.07495	0.223733	0.379265	0.834336	0.122176	0.711282
10.66_1002.85	1002.85	10.659	TG 62:9|TG 22:1_18:2_22:6	[M+NH4]+		2	posCSH	TG 18:2_22:1_22:6	AVRTVUSZZNJUGX-UHFFFAOYSA-N	C65H108O6		Triradylcglycerols	Triacylglycerols	Triacylglycerols_PUFA_long-chain	TAG_unsaturated	996	O=C(OCC(OC(=O)CCCCCCCC=CCC=CCCCCC)COC(=O)CCCCCCCCCCCC=CCCCCCCCC)CCC=CCC=CCC=CCC=CCC=CCC=CCC						AVRTVUSZZNJUGX-UHFFFAOYSA-N	0.39215	0.724019	0.679432	0.213399	0.490904	0.708972	0.110937	0.330494	1.35413	2.05e-05	0.000555847	2.57175	0.470606	0.782743	0.764226	0.568066	0.784702	1.1982	0.152708	0.315784	0.693246	3.78e-07	1.53e-05	0.164337	0.735689	0.978346
5.468_498.2896	498.29	5.468	Taurodeoxycholic acid	[M-H]-		2	negHILIC	Taurodeoxycholic acid	AWDRATDZQPNJFN-VAYUFCLWSA-N	C26H45NO6S	499.297	Sterol Lipids	Bile acids	C24 bile acids	Bile acids	180	C[C@H](CCC(=O)NCCS(=O)(=O)O)[C@H]1CC[C@@H]2[C@@]1([C@H](C[C@H]3[C@H]2CC[C@H]4[C@@]3(CC[C@H](C4)O)C)O)C			LMST05040013	2733768		AWDRATDZQPNJFN-VAYUFCLWSA-N	0.775459	0.932349	0.855096	0.224368	0.500007	0.80005	0.906502	0.977617	0.967752	0.849074	0.938753	1.02275	0.0359615	0.220602	1.86109	0.173393	0.413895	1.24059	0.000154134	0.00152928	3.86607	9.19e-06	7.23e-05	3.02027	0.81734	1
6.96_678.60	678.605	6.957	Cer 40:2;2O|Cer 18:2;2O/22:0	[M+CH3COO]-		2	negCSH	Cer 18:2;O2/22:0	AWTNSRHUZXWBCO-UHFFFAOYSA-N	C40H77NO3		Sphingolipids	Ceramides	Ceramides	Cer	305	O=C(NC(CO)C(O)C=CCCC=CCCCCCCCCC)CCCCCCCCCCCCCCCCCCCCC						AWTNSRHUZXWBCO-UHFFFAOYSA-N	0.983143	1	1.06945	0.93314	0.981211	1.18256	0.2452	0.497864	0.754432	0.861097	0.947655	1.07509	0.205092	0.533939	0.769297	0.62655	0.818405	0.681947	0.0702568	0.183439	0.557411	0.0327202	0.085432	0.353102	0.781218	1
8.917_171.0056	171.006	8.917	glycerol-alpha-phosphate	[M-H]-		2	negHILIC	sn-Glycero-3-phosphate	AWUCVROLDVIAJX-UHFFFAOYSA-N	C3H9O6P	172.014	Organic acids	Organic phosphoric acids	Organic phosphoric acids	Carbohydrates	228	C(C(COP(=O)(O)O)O)O		C03189		754		AWUCVROLDVIAJX-UHFFFAOYSA-N	0.00266961	0.101534	0.794309	0.941653	0.981211	1.13371	0.10362	0.318679	0.905928	0.758532	0.890417	1.09752	0.93314	0.984023	1.01303	0.568066	0.784702	1.08972	0.131	0.280433	0.795975	0.649977	0.774947	1.11046	0.63144	0.949239
5.23_800.58	800.582	5.227	PC O-34:3|PC O-16:1_18:2	[M+CH3COO]-		2	negCSH	PC O-16:1/18:2	AXCLECQLCBWNLZ-UHFFFAOYSA-N	C42H80NO7P		Glycerophospholipids	Glycerophosphocholines	O-PC	O-PC	639	O=C(OC(COCCCCCCCCC=CCCCCCC)COP(=O)([O-])OCC[N+](C)(C)C)CCCCCCCC=CCC=CCCCCC						AXCLECQLCBWNLZ-UHFFFAOYSA-N	0.369478	0.722991	0.64989	0.768912	0.911984	1.09963	0.281311	0.540364	1.35258	0.468719	0.683899	1.13658	0.397061	0.715714	1.03933	0.253019	0.528746	0.876818	0.0309508	0.098645	2.19011	0.638957	0.769131	0.926172	0.411605	0.928427
1.552_117.0544	117.054	1.552	beta-Hydroxyisovaleric acid	[M-H]-		3	negHILIC	3-Hydroxyisovaleric acid	AXFYFNCPONWUHW-UHFFFAOYSA-N	C5H10O3	118.063	Fatty Acyls	Fatty acids	Hydroxy FA	Hydroxy FA	519	CC(C)(CC(=O)O)O			LMFA01050396	69362		AXFYFNCPONWUHW-UHFFFAOYSA-N	0.450219	0.773644	1.11494	0.568066	0.800606	0.912981	0.184994	0.424705	1.04383	0.629046	0.807358	0.994161	0.00690476	0.087537	1.2921	0.420752	0.675215	1.04258	0.0110649	0.0427969	1.23927	0.0314084	0.0823839	1.15826	0.131	0.711282
171298	218	408777	threonine	[*]+		MSI 1	GC-TOF MS	Threonine	AYFVYJQAPQTCCC-GBXIJSLDSA-N	C4H9NO3	119.058	Organic acids	Amino acids and peptides	Amino acids	Amino acids	18	C[C@H]([C@@H](C(=O)O)N)O		C00188		6288		AYFVYJQAPQTCCC-GBXIJSLDSA-N	0.724571	0.904524	1.02114	0.639033	0.839651	1.00582	0.0485974	0.202971	0.678924	0.0546564	0.170551	0.744284	0.306065	0.644318	0.814066	0.660814	0.841505	0.948349	0.789853	0.899037	0.988288	0.159382	0.296663	0.90978	0.1713	0.771992
6.361_126.0913	126.091	6.361	1-Methylpiperidine-3-carboxylic acid	[M+H-H2O]+		2	posHILIC	-	AYIXGVABNMIOLK-UHFFFAOYSA-N	C7H13NO2	143.095	Piperidines	Piperidinecarboxylic acids and derivatives	Piperidinecarboxylic acids	Piperidines	862	CN1CCCC(C1)C(=O)O				2736937		AYIXGVABNMIOLK-UHFFFAOYSA-N	0.410982	0.740807	1.05484	0.235733	0.510383	1.24442	0.00010622	0.0040399	1.87217	7.28e-05	0.0012974	2.37522	0.0423314	0.24394	1.5625	0.000133101	0.00345155	2.37489	0.845053	0.928907	0.847428	0.247501	0.406914	1.12349	0.488371	0.928427
11.03_838.79	838.786	11.033	TG 49:0|TG 15:0_16:0_18:0	[M+NH4]+		3	posCSH	TG 15:0_16:0_18:0	BABSZGMYWGFHOB-UHFFFAOYSA-N	C52H100O6		Triradylcglycerols	Triacylglycerols	Triacylglycerols_saturated_	TAG_saturated	997	O=C(OCC(OC(=O)CCCCCCCCCCCCCCC)COC(=O)CCCCCCCCCCCCCCCCC)CCCCCCCCCCCCCC						BABSZGMYWGFHOB-UHFFFAOYSA-N	0.0304277	0.22992	0.673541	0.000149817	0.00363706	0.670277	0.0112893	0.073188	1.3327	0.000118154	0.00189878	1.74768	0.827331	0.925475	0.948855	0.164329	0.403225	1.1677	9.69e-06	0.000175548	0.456637	9.19e-06	7.23e-05	0.436987	0.985825	1
5.37_775.56	775.562	5.365	SM 35:2;3O	[M+HCOO]-		2	negCSH	SM 35:2;O3*	BAOMODSRTDGXLP-UHFFFAOYSA-N	C40H79N2O7P		Sphingolipids	Sphingomyelins	SM	SM	951	O=C(NC(COP(=O)([O-])OCC[N+](C)(C)C)C(O)C(O)CCCC=CCCC)CCCCCCCCCCC=CCCCCCCCCCC						BAOMODSRTDGXLP-UHFFFAOYSA-N	0.853964	0.96092	1.15149	0.638957	0.839651	1.0347	0.461578	0.701911	0.780376	0.442933	0.655495	0.940245	0.685523	0.891841	1.02725	0.0411561	0.182012	0.821355	0.164334	0.33483	1.18517	0.0189869	0.0540252	0.763166	0.54373	0.928427
0.72_619.29	619.289	0.716	LPI 20:4	[M-H]-		2	negCSH	LPI 20:4	BAWAZBRKENFJED-UHFFFAOYSA-N	C29H49O12P	620.296	Glycerophospholipids	Glycerophosphoinositols	LPI	LPI	620	O=C(OCC(O)COP(=O)(O)OC1C(O)C(O)C(O)C(O)C1O)CCCCCCC=CCC=CCC=CCC=CCC						BAWAZBRKENFJED-UHFFFAOYSA-N	0.534718	0.813485	1.1016	0.156956	0.407778	1.41691	0.14031	0.381271	0.768773	0.259673	0.484129	0.8402	0.749879	0.907476	1.13303	0.110579	0.325182	0.813631	0.192241	0.368301	1.23901	0.638039	0.769131	1.06881	0.444886	0.928427
5.593_480.31	480.31	5.593	1-Stearoyl-2-hydroxy-sn-glycero-3-phosphoethanolamine	[M-H]-		2	negHILIC	-	BBYWOYAFBUOUFP-JOCHJYFZSA-N	C23H48NO7P	481.317	Glycerophospholipids	Glycerophosphoethanolamines	Lysophosphatidylethanolamines	LPE	611	CCCCCCCCCCCCCCCCCC(=O)OC[C@H](COP(=O)([O-])OCC[NH3+])O			LMGP02050001	46891690		BBYWOYAFBUOUFP-JOCHJYFZSA-N	0.0179899	0.195491	0.794	0.00325743	0.02239	0.596519	0.246968	0.497864	1.16643	0.568066	0.766151	0.880326	0.986613	1	0.950283	0.988321	1	0.959118	0.0785935	0.197958	0.754669	0.00134673	0.00529868	0.633055	0.0410353	0.62303
2.23_482.32	482.324	2.227	LPE 18:0	[M+H]+		2	posCSH	LPE 18:0	BBYWOYAFBUOUFP-UHFFFAOYSA-N	C23H48NO7P	481.317	Glycerophospholipids	Glycerophosphoethanolamines	LPE	LPE	612	O=C(OCC(O)COP(=O)(O)OCCN)CCCCCCCCCCCCCCCCC				45479288		BBYWOYAFBUOUFP-UHFFFAOYSA-N	0.196366	0.532193	0.914134	0.00296237	0.0208646	0.739449	0.373852	0.628225	1.04709	0.213399	0.429433	1.04853	0.135353	0.430188	1.08864	0.918384	0.969358	0.973338	0.364881	0.560336	0.912325	0.010415	0.032647	0.796414	0.444886	0.928427
329430	317	610551	azelaic acid	[*]+		MSI 1	GC-TOF MS	Azelaic acid	BDJRBEYXGGNYIS-UHFFFAOYSA-N	C9H16O4	188.105	Fatty Acyls	Fatty acids	Dicarboxylic acids	Carboxylic acids	285	[H+].[H+].C(CCCC(=O)[O-])CCCC(=O)[O-]		C08261	LMFA01170054	19347555		BDJRBEYXGGNYIS-UHFFFAOYSA-N	0.557028	0.829602	1.21635	0.0585795	0.203301	0.856925	0.160447	0.401745	1.39581	0.422595	0.634449	0.953577	0.196366	0.516252	1.28714	0.422595	0.675324	0.972603	0.294529	0.493072	1.33799	0.0873088	0.188316	0.806697	0.434338	0.928427
12.13_990.94	990.943	12.135	TG 60:1|TG 16:0_26:0_18:1	[M+NH4]+		2	posCSH	TG 16:0_18:1_26:0	BDZNBVDUJGTNIY-UHFFFAOYSA-N	C63H120O6		Triradylcglycerols	Triacylglycerols	Triacylglycerols_unsaturated_long-chain	TAG_unsaturated	998	O=C(OCC(OC(=O)CCCCCCCCCCCCCCCCCCCCCCCCC)COC(=O)CCCCCCCCCCCCCCC)CCCCCCCC=CCCCCCCCC						BDZNBVDUJGTNIY-UHFFFAOYSA-N	0.220628	0.5657	0.647116	0.000521768	0.00668919	0.526181	0.196366	0.436751	0.768842	0.356411	0.570357	1.20559	0.0781057	0.326442	0.743371	0.918384	0.969358	1.12549	0.00589001	0.0253604	0.484275	0.000890742	0.00375032	0.49361	0.294529	0.863903
9.799_247.0932	247.093	9.799	Thr-Glu	[M-H]-		2	negHILIC	Thr-Glu	BECPPKYKPSRKCP-JCGDXUMPSA-N	C9H16N2O6	248.101	Organic acids	Amino acids and peptides	Dipeptides	Dipeptides	368							BECPPKYKPSRKCP-JCGDXUMPSA-N	0.0390362	0.257459	0.844159	0.872075	0.949463	0.974175	0.290479	0.54783	0.930996	0.312468	0.535325	1.03868	1	1	0.969038	0.371885	0.637515	1.03277	0.901025	0.962612	0.972964	0.387768	0.562905	1.01011	0.581792	0.928427
11.79_986.95	986.948	11.791	TG O-61:3|TG O-19:1_20:1_22:1	[M+NH4]+		3	posCSH	TG O-19:1_20:1_22:1*	BFRWULIGIYCDLU-UHFFFAOYSA-N	C64H120O5		Triradylcglycerols	oxTriacylglycerols	oxTriacylglycerols_unsaturated_long-chain	O-TAG	695	O=C(OCC(OC(=O)CCCCCCCCCCCC=CCCCCCCCC)COCCCCCCCCC=CCCCCCCCCC)CCCCCCCCCC=CCCCCCCCC						BFRWULIGIYCDLU-UHFFFAOYSA-N	0.0579579	0.303349	0.438729	0.0312522	0.127534	0.579656	0.0674146	0.246538	0.538382	0.600921	0.795181	1.65098	0.00377981	0.0673869	0.422485	0.0867669	0.27672	1.39229	0.003007	0.0159581	0.237535	0.0922923	0.195735	0.75247	0.957493	1
9.03_840.71_9.02_845.66	840.7079_845.6635	9.0255	TG 50:6|TG 16:0_18:2_16:4	[M+NH4]+_[M+Na]+		2	posCSH	TG (16:0_16:4_18:2)*	BGROKVUSYBTXLN-UHFFFAOYSA-N	C53H90O6_C53H90O6		Triradylcglycerols	Triacylglycerols	Triacylglycerols_PUFA_	TAG_unsaturated	999	O=C(OCC(OC(=O)CCCCCCCC=CCC=CCCCCC)COC(=O)CCCCCCCCCCCCCCC)CCC=CCC=CCC=CCC=CCC						BGROKVUSYBTXLN-UHFFFAOYSA-N	0.000238242	0.0705605	0.334653	3.9e-05	0.00293635	0.308839	0.0112893	0.073188	0.53245	0.173393	0.376125	0.708843	0.338872	0.666195	0.687522	0.671189	0.842309	1.03564	5.77e-05	0.000692936	0.117817	5.3e-06	4.77e-05	0.150356	0.0527975	0.643698
5.79_613.48	613.481	5.786	DG 34:3	[M+Na]+		3	posCSH	DG 34:3	BHGPPCIWDXQOMA-IXDOJJAKSA-N	C37H66O5	590.491	Glycerolipids	Diradylglycerols	DAG	DAG	339	O=C(OCC(OC(=O)CCCCCCCCCCC=CCC=CCC=CCCCCCCC)CO)CCCCCCC						BHGPPCIWDXQOMA-IXDOJJAKSA-N	0.0136441	0.172977	0.673574	0.0589767	0.203301	0.882357	0.0023896	0.0269954	0.614914	0.00738764	0.0427883	0.819002	0.00690476	0.087537	0.572664	0.00269189	0.0313413	0.777562	6.96e-06	0.000147011	0.103818	5.98e-07	1.53e-05	0.319446	0.207151	0.812232
1.506_407.2803	407.28	1.506	Cholic acid	[M-H]-		2	negHILIC	Cholic acid	BHQCQFFYRZLCQQ-OELDTZBJSA-N	C24H40O5	408.288	Sterol Lipids	Bile acids	C24 bile acids	Bile acids	181	C[C@H](CCC(=O)O)[C@H]1CC[C@@H]2[C@@]1([C@H](C[C@H]3[C@H]2[C@@H](C[C@H]4[C@@]3(CC[C@H](C4)O)C)O)O)C		C00695	LMST04010001	221493		BHQCQFFYRZLCQQ-OELDTZBJSA-N	0.423999	0.760665	1.12821	0.872075	0.949463	1.61222	3.94e-05	0.00204466	19.3892	0.00256654	0.01914	7.6971	0.0496309	0.265863	2.38968	0.964972	0.992816	1.54418	0.0485974	0.138376	1.71866	0.805563	0.893243	1.08763	0.901025	1
0.40_498.29	498.29	0.401	BA 24:1;O3;T	[M-H]-		2	negCSH	-	BHTRKEVKTKCXOH-LBSADWJPSA-N	C26H45NO6S	499.297	Steroids and steroid derivatives	Bile acids, alcohols and derivatives	Taurinated bile acids and derivatives	Bile acids	182	C[C@H](CCC(=O)NCCS(=O)(=O)O)[C@H]1CC[C@@H]2[C@@]1(CC[C@H]3[C@H]2[C@H](C[C@H]4[C@@]3(CC[C@H](C4)O)C)O)C		C16868	LMST05040015	9848818		BHTRKEVKTKCXOH-LBSADWJPSA-N	0.923851	0.986759	1.33333	0.774812	0.91293	7.375	0.884982	0.977617	1.16667	1	1		0.844418	0.940078	1	0.160252	0.400103	0.375	0.195446	0.369211	7.83333	0.370073	0.545272	3.5	0.0316913	0.62303
5.445_500.3044	500.304	5.445	Tauroursodeoxycholic acid	[M+H]+		2	posHILIC	Tauroursodeoxycholic acid	BHTRKEVKTKCXOH-OGTVOWCVSA-N	C26H45NO6S	499.297	Sterol Lipids	Bile acids	C24 bile acids	Bile acids	183	C[C@H](CCC(=O)NCCS(=O)(=O)O)C1CCC2C1(CCC3C2C(CC4C3(CC[C@H](C4)O)C)O)C				91746279		BHTRKEVKTKCXOH-OGTVOWCVSA-N	0.958824	0.991125	1.16398	0.8	0.92137	4.10392	1	1	0.813005	0.8	0.912202	1.289	0.00311318	0.0623181	23.1892	1	1		0.000613874	0.00496759	5.04453	0.183333	0.329942	3.37786	0.779051	1
1.109_465.3046	465.305	1.109	Cholesterol 3-sulfate	[M-H]-		2	negHILIC	Cholesterol sulfate	BHYOQNUELFTYRT-DPAQBDIFSA-N	C27H46O4S	466.312	Sterol Lipids	Steroid conjugates	Sulfate conjugates	Cholesterols	321	C[C@H](CCCC(C)C)[C@H]1CC[C@@H]2[C@@]1(CC[C@H]3[C@H]2CC=C4[C@@]3(CC[C@@H](C4)OS(=O)(=O)O)C)C		C18043	LMST05020016	65076		BHYOQNUELFTYRT-DPAQBDIFSA-N	0.356091	0.707731	0.937073	0.0481324	0.172701	0.858755	0.906502	0.977617	0.986177	0.0630144	0.188219	1.18151	0.650527	0.874265	0.938679	0.312468	0.586392	1.14048	0.901025	0.962612	0.977676	0.326701	0.497022	0.939364	0.0485974	0.62303
2.65_465.30	465.304	2.651	ST 27:1;O;S	[M-H]-		2	negCSH	ST 27:1;O;S	BHYOQNUELFTYRT-UHFFFAOYSA-N	C27H46O4S	466.312	Sterol Lipids	Sterol/Bile acid conjugates	Sulfate conjugates	Bile acids	184	O=S(=O)(O)OC1CC2=CCC3C(CCC4(C)C(CCC34)C(C)CCCC(C)C)C2(C)CC1				4259412		BHYOQNUELFTYRT-UHFFFAOYSA-N	0.470606	0.787334	0.923619	0.18581	0.459889	0.83105	0.403697	0.656152	0.902781	0.0815117	0.226688	1.1301	0.724571	0.901565	1.03483	0.803473	0.920445	1.03493	0.0848212	0.2097	1.18351	0.526953	0.685184	0.904203	0.985825	1
1.16_570.35	570.355	1.156	LPC 22:5_a	[M+H]+		2	posCSH	-	BIEOSECQPGGZMF-UHFFFAOYSA-N	C30H52NO7P		Glycerophospholipids	Glycerophosphocholines	LPC	LPC	573	O=C(OCC(O)COP(=O)([O-])OCC[N+](C)(C)C)CCCCCC=CCC=CCC=CCC=CCC=CCC						BIEOSECQPGGZMF-UHFFFAOYSA-N	0.174118	0.501142	0.771083	0.0133645	0.0671755	0.730748	0.184994	0.424705	0.848629	0.0717761	0.204741	0.874372	0.853568	0.940078	0.877274	0.00878546	0.0655177	0.729828	0.000465179	0.00390272	0.521239	0.000335232	0.00160714	0.618463	0.131	0.711282
2.48_341.27	341.27	2.481	O2_FA 20:1; (eicosenoic acid)	[M-H]-		2	negCSH	-	BITHHVVYSMSWAG-KTKRTIGZSA-N	C20H38O2	310.287	Fatty Acyls	Fatty acids	oxFatty acids	ox_FA	728	CCCCCCCC/C=C\CCCCCCCCCC(=O)O		C16526	LMFA01030085	5282768		BITHHVVYSMSWAG-KTKRTIGZSA-N	0.512869	0.801621	0.963734	0.460234	0.718368	1.12171	0.444886	0.687824	0.928858	0.964972	0.991029	0.934274	0.322196	0.658944	0.984411	0.758532	0.893174	0.912403	0.135448	0.288332	0.880821	0.200001	0.351619	0.637156	0.150121	0.741506
3.23_309.28	309.28	3.231	FA 20:1	[M-H]-		2	negCSH	Eicosenoic acid	BITHHVVYSMSWAG-UHFFFAOYSA-N	C20H38O2	310.287	Fatty Acyls	Fatty acids	Unsaturated FA	FA	415	O=C(O)CCCCCCCCCC=CCCCCCCCC				142770		BITHHVVYSMSWAG-UHFFFAOYSA-N	0.184994	0.519898	0.75745	0.735015	0.8844	0.937196	0.872959	0.974605	0.935331	0.341349	0.557195	1.06845	0.118656	0.409024	0.691091	0.803473	0.920445	0.982063	0.0925801	0.222387	0.575271	0.00452729	0.0158943	0.501736	0.0199418	0.571622
5.511_175.0605	175.06	5.511	2-Isopropylmalic acid	[M-H]-		2	negHILIC	2-Isopropylmalic acid	BITYXLXUCSKTJS-UHFFFAOYSA-N	C7H12O5	176.069	Fatty Acyls	Fatty acids	Hydroxy FA	Hydroxy FA	520	CC(C)C(CC(=O)O)(C(=O)O)O				77		BITYXLXUCSKTJS-UHFFFAOYSA-N	0.801286	0.950381	0.939352	0.491447	0.736987	0.95523	0.000744731	0.0116402	1.32282	0.00121596	0.0106724	1.39091	0.0725992	0.314393	1.16728	0.173393	0.413895	1.2	0.901025	0.962612	0.9453	0.272254	0.436294	0.907785	0.263011	0.835919
1391	233	463180	malic acid	[*]+		MSI 1	GC-TOF MS	Malic acid	BJEPYKJPYRNKOW-UHFFFAOYSA-N	C4H6O5	134.022	Organic acids	TCA acids	TCA acids	TCA acids	1125	C(C(C(=O)O)O)C(=O)O		C00711		525		BJEPYKJPYRNKOW-UHFFFAOYSA-N	0.69956	0.890412	0.86976	0.596407	0.819591	1.01969	0.0410353	0.179392	1.39873	0.105451	0.271601	1.21718	0.0279465	0.198056	1.42305	0.028239	0.140702	1.28144	0.682808	0.833245	1.04472	0.00967179	0.0308255	1.43333	0.403697	0.921237
8.601_133.0133	133.013	8.601	Malic acid	[M-H]-		1	negHILIC	Malic acid	BJEPYKJPYRNKOW-UWTATZPHSA-N	C4H6O5	134.022	Organic acids	TCA acids	TCA acids	TCA acids	1126	C([C@H](C(=O)O)O)C(=O)O		C00497		92824		BJEPYKJPYRNKOW-UWTATZPHSA-N	0.144355	0.463969	0.856245	0.235733	0.510383	0.853791	0.0839476	0.280071	1.14239	0.155627	0.349547	1.09382	0.110937	0.400567	1.16599	0.387768	0.648744	1.06307	0.789853	0.899037	1.05114	0.155627	0.292056	1.09704	0.278467	0.842786
11.75_864.84	864.838	11.754	TG O-52:1|TG O-18:0_16:0_18:1	[M+NH4]+		3	posCSH	TG O-18:0_16:0_18:1	BJGHBVVNFOFKNW-UHFFFAOYSA-N	C55H106O5		Triradylcglycerols	oxTriacylglycerols	oxTriacylglycerols_unsaturated_	O-TAG	696	O=C(OCC(OC(=O)CCCCCCCC=CCCCCCCCC)COCCCCCCCCCCCCCCCCCC)CCCCCCCCCCCCCCC						BJGHBVVNFOFKNW-UHFFFAOYSA-N	0.0901382	0.363419	0.662948	0.00149036	0.0132851	0.610367	0.126791	0.359872	0.721866	0.420752	0.634449	1.53781	0.0179899	0.153183	0.655534	0.0418759	0.183067	1.3481	0.0446816	0.129395	0.53286	0.0589767	0.139034	0.864736	0.929214	1
7.499_179.0556	179.056	7.499	Sorbose	[M-H]-		2	negHILIC	Sorbose	BJHIKXHVCXFQLS-OTWZMJIISA-N	C6H12O6	180.063	Carbohydrates	Monosaccharides	Hexoses	Carbohydrates	229	C([C@@H]([C@H]([C@@H](C(=O)CO)O)O)O)O				6904		BJHIKXHVCXFQLS-OTWZMJIISA-N	0.0579579	0.303349	0.868745	0.387768	0.665341	0.958421	0.906502	0.977617	1.02606	0.60839	0.795181	0.995074	0.557028	0.828521	0.964802	0.608408	0.809083	0.997437	0.423999	0.610837	1.03417	0.671189	0.789512	1.03149	0.294529	0.863903
7.729_161.0448	161.045	7.729	Psicose	[M-H-H2O]-		2	negHILIC	Psicose	BJHIKXHVCXFQLS-PUFIMZNGSA-N	C6H12O6	180.063	Carbohydrates	Monosaccharides	Hexoses	Carbohydrates	230	C([C@H]([C@H]([C@H](C(=O)CO)O)O)O)O				90008		BJHIKXHVCXFQLS-PUFIMZNGSA-N	0.602962	0.855696	0.998161	0.568066	0.800606	0.99484	0.602962	0.798027	0.992521	0.164329	0.363372	1.01016	0.775459	0.907486	0.996455	0.649977	0.829557	0.992452	0.0848212	0.2097	0.991474	0.356411	0.528823	0.965498	0.872959	1
208	89	310761	2-ketoisocaproic acid	[*]+		MSI 1	GC-TOF MS	Ketoleucine	BKAJNAXTPSGJCU-UHFFFAOYSA-N	C6H10O3	130.063	Organic acids	Keto acids	Short-chain keto acids	Keto acids	567	CC(C)CC(=O)C(=O)O		C00233		70		BKAJNAXTPSGJCU-UHFFFAOYSA-N	0.450219	0.773644	1.0269	0.325364	0.610092	0.981841	0.328485	0.585627	1.06598	0.0873088	0.237189	0.83712	0.0196866	0.158186	1.33513	0.168545	0.412683	1.12507	0.117916	0.261247	1.12013	0.18805	0.337366	1.09017	0.985825	1
4.914_113.0346	113.035	4.914	Uracil	[M+H]+		2	posHILIC	Uracil	BKIUEHLYJFLWPK-SHYZEUOFSA-N	C9H11FN2O4	112.027	Nucleic acids	Pyrimidines	Pyrimidines	Pyrimidines	919	C1[C@@H]([C@H](O[C@H]1N2C=CC(=O)NC2=O)CO)F				162450		BKIUEHLYJFLWPK-SHYZEUOFSA-N	0.512869	0.801621	1.09023	0.548387	0.788048	1.11085	0.69956	0.867606	0.943599	0.00956934	0.053003	1.67754	0.801286	0.917939	0.955326	0.356411	0.623719	1.24143	0.0135274	0.0501127	0.441045	0.548387	0.698337	0.963465	0.423999	0.928427
7.06_823.67	823.667	7.057	SM 41:1;2O	[M+Na]+		2	posCSH	SM 41:1;O2	BLDDOFPGXMISDI-UHFFFAOYSA-N	C46H93N2O6P	800.677	Sphingolipids	Sphingomyelins	SM	SM	952	O=C(NC(COP(=O)([O-])OCC[N+](C)(C)C)C(O)C=CCCCCCCC)CCCCCCCCCCCCCCCCCCCCCCCCCCCC						BLDDOFPGXMISDI-UHFFFAOYSA-N	0.775459	0.932349	0.97211	0.568066	0.800606	0.968438	0.93314	0.98951	0.988296	0.00296237	0.0208646	1.19207	0.879968	0.956232	1.01771	0.0867669	0.27672	1.17399	0.263011	0.454002	1.13268	0.0815117	0.180592	1.12374	0.0410353	0.62303
10.62_815.71	815.711	10.621	TG 47:0|TG 15:0_16:0_16:0	[M+Na]+		2	posCSH	TG 15:0_16:0_16:0	BLIGKERFCBUUQF-UHFFFAOYSA-N	C50H96O6	792.721	Triradylcglycerols	Triacylglycerols	Triacylglycerols_saturated_	TAG_saturated	1000	O=C(OCC(OC(=O)CCCCCCCCCCCCCCC)COC(=O)CCCCCCCCCCCCCCC)CCCCCCCCCCCCCC						BLIGKERFCBUUQF-UHFFFAOYSA-N	0.220628	0.5657	0.785229	0.00878546	0.0493803	0.737302	0.0023896	0.0269954	1.54765	0.000238536	0.00316476	1.46021	0.534718	0.813485	1.0862	0.0199375	0.114315	1.28392	0.0042305	0.0198642	0.724917	0.000212611	0.0011231	0.604072	0.488371	0.928427
6.44_641.51	641.512	6.443	DG 36:3	[M+Na]+		3	posCSH	DG 36:3	BLZVZPYMHLXLHG-JOBMVARSSA-N	C39H70O5	618.522	Glycerolipids	Diradylglycerols	DAG	DAG	355	O=C(OCC(OC(=O)CCCCCCCCCCCCC=CCC=CCC=CCCCCCCC)CO)CCCCCCC						BLZVZPYMHLXLHG-JOBMVARSSA-N	0.00457348	0.115963	0.790083	0.00392927	0.0260657	0.792964	0.275436	0.534478	0.970114	0.491447	0.702683	1.08632	0.144355	0.445159	0.859367	0.29865	0.575607	0.971079	1.34e-05	0.000222214	0.228723	4.41e-07	1.53e-05	0.394697	0.901025	1
6.44_636.56	636.557	6.442	DG 36:3|DG 18:1_18:2	[M+NH4]+		2	posCSH	DG 18:1_18:2	BLZVZPYMHLXLHG-UHFFFAOYSA-N	C39H70O5	618.522	Glycerolipids	Diradylglycerols	DAG	DAG	338	O=C(OCC(OC(=O)CCCCCCCC=CCC=CCCCCC)CO)CCCCCCCC=CCCCCCCCC				53689091		BLZVZPYMHLXLHG-UHFFFAOYSA-N	0.00843141	0.150316	0.780717	0.00956934	0.053003	0.872566	0.153809	0.390859	0.93098	0.356411	0.570357	1.07942	0.135353	0.430188	0.84305	0.224368	0.490428	0.975108	1.34e-05	0.000222214	0.224744	3.24e-07	1.53e-05	0.343969	0.872959	1
10.96_959.80	959.803	10.961	TG 58:5|TG 22:1_18:2_18:2	[M+Na]+		3	posCSH	TG 18:2_18:2_22:1	BMAGIXXDTYUYPM-UHFFFAOYSA-N	C61H108O6		Triradylcglycerols	Triacylglycerols	Triacylglycerols_unsaturated_long-chain	TAG_unsaturated	1001	O=C(OCC(OC(=O)CCCCCCCC=CCC=CCCCCC)COC(=O)CCCCCCCCCCCC=CCCCCCCCC)CCCCCCCC=CCC=CCCCCC						BMAGIXXDTYUYPM-UHFFFAOYSA-N	0.0496309	0.283144	0.595129	0.00517468	0.032264	0.62672	0.39215	0.648469	0.906431	6.43e-05	0.00122122	1.53521	0.000840801	0.0383742	0.691379	0.714393	0.867241	1.05287	0.000465179	0.00390272	0.301412	3.24e-07	1.53e-05	0.270823	0.606389	0.940067
6.51_191.0814	191.081	6.51	Chrysogine	[M+H]+		2	posHILIC	-	BMBSGGZMJQTQSO-LURJTMIESA-N	C10H10N2O2	190.074	Diazanaphthalenes	Benzodiazines	Quinazolines	Quinazolines	935					11116825		BMBSGGZMJQTQSO-LURJTMIESA-N	0.8	0.950381	2.3118	0.666667	0.853722	0.0920265	0.4	0.656152	0.217892	1	1		0.8	0.917939	5.24808	0.666667	0.842309	0.44853	0.685714	0.834115	3.0389	0.533333	0.689166	0.221038	0.533333	0.928427
1.143_313.2387	313.239	1.143	Octadecanedioic acid	[M-H]-		1	negHILIC	Octadecanedioic acid	BNJOQKFENDDGSC-UHFFFAOYSA-N	C18H34O4	314.246	Fatty Acyls	Fatty acids	Dicarboxylic acids	Dicarboxylic acids	364	C(CCCCCCCCC(=O)O)CCCCCCCC(=O)O			LMFA01170029	70095		BNJOQKFENDDGSC-UHFFFAOYSA-N	0.356091	0.707731	0.942858	0.0867669	0.27631	0.847821	0.0102532	0.0696362	1.32705	0.00201018	0.0162668	1.28255	0.512869	0.801621	1.02506	0.00431036	0.0409843	1.23252	0.00238067	0.0138589	1.24939	0.491447	0.65892	1.17697	0.364881	0.91501
4.32_826.54	826.536	4.323	PC 38:7	[M+Na]+		2	posCSH	PC 38:7	BNNUJTATKJXKJP-XCDHYEIISA-N	C46H78NO8P	803.547	Glycerophospholipids	Glycerophosphocholines	PC	PC	765	O=C(OCC(OC(=O)CCCCCCCCCC=CCC=CCC=CCC=CCC=CCC=CCC=CCC)COP(=O)([O-])OCC[N+](C)(C)C)CCCCC						BNNUJTATKJXKJP-XCDHYEIISA-N	0.62655	0.863478	0.943666	0.491447	0.736987	1.09934	0.0102532	0.0696362	0.64331	0.000647795	0.00642726	0.636173	0.00690476	0.087537	0.522318	0.000149817	0.00356129	0.649492	0.0149313	0.0537432	0.627125	0.124283	0.24705	0.830616	1	1
10.094_425.0811	425.081	10.094	Cysteine-glutathione disulfide	[M-H]-		2	negHILIC	Cysteine-glutathione disulfide	BNRXZEPOHPEEAS-UHFFFAOYSA-N	C13H22N4O8S2	426.088	Organic acids	Amino acids and peptides	Peptides	Dipeptides	369	C(CC(=O)NC(CSSCC(C(=O)O)N)C(=O)NCC(=O)O)C(C(=O)O)N				4247235		BNRXZEPOHPEEAS-UHFFFAOYSA-N	0.00457348	0.115963	0.625972	0.437843	0.702643	1.09643	0.853568	0.961869	0.964492	0.588077	0.781136	0.986279	0.775459	0.907486	0.832088	0.29865	0.575607	1.12757	0.929214	0.976274	0.900862	0.758532	0.860324	0.855074	0.131	0.711282
1.229_195.0658	195.066	1.229	Hydroferulic acid	[M-H]-		2	negHILIC	-	BOLQJTPHPSDZHR-UHFFFAOYSA-N	C10H12O4	196.074	Phenylpropanoic acids		Phenylpropanoic acids	Phenylpropanoic acids	830	COC1=C(C=CC(=C1)CCC(=O)O)O				14340		BOLQJTPHPSDZHR-UHFFFAOYSA-N	0.410982	0.740807	1.37091	0.387768	0.665341	0.905169	0.356091	0.610059	1.22364	0.649977	0.816767	0.995382	0.0496309	0.265863	1.48671	0.455327	0.703968	1.22783	0.263011	0.454002	1.26209	0.988321	1	1.07121	0.957493	1
6.04_869.68	869.677	6.035	SM 42:3;2O|SM 18:2;2O/24:1	[M+CH3COO]-		3	negCSH	SM 18:2;O2/24:1	BOTNSYXPDLQHTH-UHFFFAOYSA-N	C47H91N2O6P		Sphingolipids	Sphingomyelins	SM	SM	953	O=C(NC(COP(=O)([O-])OCC[N+](C)(C)C)C(O)C=CCCC=CCCCCCCCCC)CCCCCCCCCCCC=CCCCCCCCCCC						BOTNSYXPDLQHTH-UHFFFAOYSA-N	0.853568	0.96092	1.08231	0.0203535	0.0940217	1.30267	0.581792	0.784663	1.08934	0.00566309	0.0345539	1.29374	0.724571	0.901565	1.0364	0.510068	0.744264	1.20267	0.00432226	0.0201294	1.32352	0.000178738	0.000975788	1.59572	0.985825	1
8.36_710.67	710.668	8.356	Cer 42:0;2O|Cer 18:0;2O/24:0	[M+CH3COO]-		2	negCSH	Cer 18:0;O2/24:0	BPLYVSYSBPLDOA-UHFFFAOYSA-N	C42H85NO3	651.653	Sphingolipids	Ceramides	Ceramides	Cer	306	O=C(NC(CO)C(O)CCCCCCCCCCCCCCC)CCCCCCCCCCCCCCCCCCCCCCC				5017602		BPLYVSYSBPLDOA-UHFFFAOYSA-N	0.357277	0.707731	0.747003	0.217311	0.497895	0.78021	0.652357	0.840299	1.03145	0.649766	0.816767	0.865791	0.357408	0.679672	0.911356	0.183207	0.43101	0.682407	0.529549	0.721882	0.433302	0.421947	0.597499	0.814268	0.224437	0.816274
8.156_116.0455	116.046	8.156	Guanidinoacetic acid	[M-H]-		1	negHILIC	Guanidoacetic acid	BPMFZUMJYQTVII-UHFFFAOYSA-N	C3H7N3O2	117.054	Organic acids	Amino acids and peptides	Amino acids	Amino acids	19	C(C(=O)[O-])[NH+]=C(N)N		C00581		3946848		BPMFZUMJYQTVII-UHFFFAOYSA-N	0.0359615	0.245701	0.899331	0.629046	0.829758	0.985444	0.0966911	0.306457	0.813116	0.213399	0.429433	1.03109	0.373852	0.688008	1.01627	0.00164798	0.0232142	1.27236	0.0446816	0.129395	0.780758	0.8262	0.906437	0.992267	0.789853	1
1.259_269.1758	269.176	1.259	2-Dec-9-enylpentanedioic acid	[M-H]-		2	negHILIC	-	BQDDETQOEIBFGQ-UHFFFAOYSA-N	C15H26O4	270.183	Fatty Acyls	Fatty acids and conjugates	Long-chain fatty acids	FA	416	C=CCCCCCCCCC(CCC(=O)O)C(=O)O				57509489		BQDDETQOEIBFGQ-UHFFFAOYSA-N	0.0029793	0.103962	0.692525	0.491447	0.736987	0.934322	0.0725992	0.261006	1.2956	0.000890742	0.00819626	1.42568	0.62655	0.858822	1.1215	0.0031052	0.0340677	1.22732	0.929214	0.976274	1.10085	0.00738764	0.0245038	1.35831	0.248157	0.827916
11.85_966.89	966.886	11.85	TG O-60:6|TG O-20:0_18:0_22:6	[M+NH4]+		3	posCSH	TG O-20:0_18:0_22:6*	BQQPRFUEEKMJGC-UHFFFAOYSA-N	C63H112O5		Triradylcglycerols	oxTriacylglycerols	oxTriacylglycerols_PUFA_long-chain	O-TAG	697	O=C(OCC(OC(=O)CCC=CCC=CCC=CCC=CCC=CCC=CCC)COCCCCCCCCCCCCCCCCCCCC)CCCCCCCCCCCCCCCCC						BQQPRFUEEKMJGC-UHFFFAOYSA-N	0.579782	0.842714	0.866248	0.123936	0.353633	0.636829	0.801286	0.92819	1.14343	0.0922923	0.246617	1.40723	0.373852	0.688008	0.801999	0.192634	0.443136	1.23658	0.423999	0.610837	0.964027	0.0199375	0.0564484	1.85705	0.581792	0.928427
8.848_170.0923	170.092	8.848	1-Methyl-L-histidine	[M+H]+		2	posHILIC	1-Methylhistidine	BRMWTNUJHUMWMS-UHFFFAOYSA-N	C7H11N3O2	169.085	Organic acids	Amino acids and peptides	Amino acids	Amino acids	20	CN1C=C(N=C1)CC(C(=O)[O-])[NH3+]				25201623		BRMWTNUJHUMWMS-UHFFFAOYSA-N	0.775459	0.932349	1.02146	0.29865	0.583492	0.83371	0.579782	0.784663	0.950305	0.272254	0.497026	0.752802	0.827331	0.925475	1.04821	0.235733	0.502751	0.798774	0.194641	0.368301	1.25745	0.455327	0.628208	0.793337	0.311202	0.868169
4.44_852.56	852.556	4.436	PI 34:2	[M+NH4]+		5	posCSH	PI 34:2	BSNJSZUDOMPYIR-CUKLWHKZSA-N	C43H79O13P	834.526	Glycerophospholipids	Glycerophosphoinositols	PI	PI	860	O=C(OCC(OC(=O)CCCCCCCCCCCCCCCC=CCC=CCCCCCCC)COP(=O)(O)OC1C(O)C(O)C(O)C(O)C1O)CCCCC						BSNJSZUDOMPYIR-CUKLWHKZSA-N	0.650527	0.872057	0.917156	0.988321	1	1.13133	0.0536597	0.214076	1.11349	0.0551562	0.170551	1.28869	0.724571	0.901565	0.974543	0.356411	0.623719	1.14508	0.0785935	0.197958	0.752426	2.05e-05	0.000143224	0.731135	0.53405	0.928427
2.203_86.06	86.06	2.203	gamma-Aminobutyric acid	[M+H-H2O]+		2	posHILIC	gamma-Aminobutyric acid	BTCSSZJGUNDROE-UHFFFAOYSA-N	C4H9NO2	103.063	Fatty Acyls	Fatty acids	Amino FA	Amino FA	124	C(CC(=O)O)CN		C00334	LMFA01100039	119		BTCSSZJGUNDROE-UHFFFAOYSA-N	0.62655	0.863478	1.0582	0.147278	0.393547	0.787753	0.0179899	0.106355	1.19575	0.000801672	0.00749761	1.31161	0.0625386	0.301082	1.11919	0.780911	0.906429	0.990929	0.0090091	0.0363229	1.35266	0.404059	0.579512	1.04992	0.374424	0.921237
1.874_163.0393	163.039	1.874	Phenylpyruvic acid	[M-H]-		2	negHILIC	Phenylpyruvic acid	BTNMPGBKDVTSJY-UHFFFAOYSA-N	C9H8O3	164.047	Benzenoids	Benzenes	Phenylpyruvic acid derivatives	Benzenoids	134	C1=CC=C(C=C1)CC(=O)C(=O)O		C00166		997		BTNMPGBKDVTSJY-UHFFFAOYSA-N	0.512869	0.801621	0.832028	0.0291733	0.122829	0.476831	0.260934	0.515989	0.877108	0.529051	0.736155	1.34604	0.0674146	0.308916	0.377776	0.0199375	0.114315	0.609825	0.872959	0.951334	1.04006	0.272254	0.436294	0.625552	0.364881	0.91501
8.549_189.0874	189.087	8.549	Ala-Thr	[M-H]-		2	negHILIC	Ala-Thr	BUQICHWNXBIBOG-VAYJURFESA-N	C7H14N2O4	190.095	Organic acids	Amino acids and peptides	Dipeptides	Dipeptides	370							BUQICHWNXBIBOG-VAYJURFESA-N	0.0215214	0.20988	0.764901	0.067278	0.226443	0.712445	0.275436	0.534478	0.79944	0.491447	0.702683	1.13937	0.356091	0.679431	0.87687	0.356411	0.623719	0.882597	0.735689	0.869866	1.09758	0.192634	0.34024	0.56179	0.00300679	0.343074
9.27_842.72_9.27_847.68	842.7241_847.6792	9.267	TG 50:5|TG 14:0_18:2_18:3	[M+NH4]+_[M+Na]+		2	posCSH	TG 14:0_18:2_18:3	BVZCCLFFAYZNFZ-UHFFFAOYSA-N	C53H92O6_C53H92O6		Triradylcglycerols	Triacylglycerols	Triacylglycerols_PUFA_	TAG_unsaturated	1002	O=C(OCC(OC(=O)CCCCCCCC=CCC=CCCCCC)COC(=O)CCCCCCCCCCCCC)CCCCCCCC=CCC=CCC=CCC						BVZCCLFFAYZNFZ-UHFFFAOYSA-N	0.00411522	0.115963	0.600613	3.43e-05	0.00293635	0.463795	0.196366	0.436751	0.820593	0.285245	0.508539	1.20837	0.0725992	0.314393	0.731466	0.895185	0.960871	1.11651	4.19e-06	0.000139868	0.21368	1.69e-06	2.01e-05	0.254579	0.403697	0.921237
2.391_103.0388	103.039	2.391	2-Hydroxyisobutyric acid	[M-H]-		3	negHILIC	2-Hydroxyisobutyric acid	BWLBGMIXKSTLSX-UHFFFAOYSA-N	C4H8O3	104.047	Fatty Acyls	Fatty acids	Hydroxy FA	Hydroxy FA	521	CC(C)(C(=O)O)O			LMFA01050417	11671		BWLBGMIXKSTLSX-UHFFFAOYSA-N	0.118656	0.411511	0.730932	0.272254	0.554717	0.784684	0.322196	0.577222	1.09735	0.00878546	0.050121	1.23372	0.0164227	0.144141	1.37945	0.00134673	0.0207651	1.51078	0.328485	0.53088	1.09058	0.0815117	0.180592	1.32782	0.957493	1
9.165_248.1239	248.124	9.165	Thr-Gln	[M+H]+		2	posHILIC	Thr-Gln	BWUHENPAEMNGQJ-JCGDXUMPSA-N	C9H17N3O5	247.117	Organic acids	Amino acids and peptides	Dipeptides	Dipeptides	371							BWUHENPAEMNGQJ-JCGDXUMPSA-N	0.2	0.536941	20.8304	0.647156	0.839651	1.18312	0.47619	0.707465	2.79715	0.819708	0.925117	0.520862	0.533333	0.813485	3.60261	0.374937	0.640424	0.445063	0.857143	0.940385	1.00356	0.554945	0.705114	0.901715	0.609524	0.94291
1.342_212.0016	212.002	1.342	Indoxyl sulfate	[M-H]-		1	negHILIC	Indoxyl sulfate	BXFFHSIDQOFMLE-UHFFFAOYSA-N	C8H7NO4S	213.01	Organoheterocyclic compounds	Indoles	Indoles	Indoles	546	C1=CC=C2C(=C1)C(=CN2)OS(=O)(=O)O				10258		BXFFHSIDQOFMLE-UHFFFAOYSA-N	0.93314	0.986759	1.04875	0.0291733	0.122829	0.621681	0.906502	0.977617	1.04812	0.964972	0.991029	0.969703	0.118656	0.409024	1.13328	0.104189	0.314498	1.4271	0.00187609	0.0118266	1.31706	0.0133645	0.0401285	1.3275	0.488371	0.928427
5488	331	584472	alloxanoic acid	[*]+		MSI 1	GC-TOF MS	-	BXTYRIKKNHXERN-UHFFFAOYSA-N	C4H4N2O5	160.012	Azolidines	Imidazolidines	Imidazolidinones	Imidazoles	540	C1(=O)C(NC(=O)N1)(C(=O)O)O				94146		BXTYRIKKNHXERN-UHFFFAOYSA-N	0.322196	0.682051	1.19166	0.762172	0.90493	0.923629	0.929214	0.98951	1.21643	0.939695	0.980316	0.92624	0.512869	0.801621	1.36571	0.797008	0.920445	1.08551	0.957493	0.992279	0.887875	0.92766	0.978162	1.10183	0.263011	0.835919
8.51_969.70	969.696	8.507	TG 60:14|TG 18:3_20:5_22:6	[M+Na]+		2	posCSH	TG 18:3_20:5_22:6	BYCBKXBTODCCRE-UHFFFAOYSA-N	C63H94O6		Triradylcglycerols	Triacylglycerols	Triacylglycerols_PUFA_long-chain	TAG_unsaturated	1003	O=C(OCC(OC(=O)CCCC=CCC=CCC=CCC=CCC=CCC)COC(=O)CCCCCCCC=CCC=CCC=CCC)CCC=CCC=CCC=CCC=CCC=CCC=CCC						BYCBKXBTODCCRE-UHFFFAOYSA-N	0.491494	0.801621	1.10722	0.173393	0.438674	1.23876	3.94e-05	0.00204466	1.94965	1.96e-06	0.000159734	2.68315	0.0179899	0.153183	1.34357	2.65e-05	0.0011649	1.78928	0.113823	0.25267	0.904319	0.259673	0.421461	1.25365	0.985825	1
11.53_938.85	938.855	11.528	TG O-58:6|TG O-20:0_16:0_22:6	[M+NH4]+		3	posCSH	TG O-20:0_16:0_22:6*	BYQOFLWTQMRJLN-UHFFFAOYSA-N	C61H108O5		Triradylcglycerols	oxTriacylglycerols	oxTriacylglycerols_PUFA_long-chain	O-TAG	698	O=C(OCC(OC(=O)CCC=CCC=CCC=CCC=CCC=CCC=CCC)COCCCCCCCCCCCCCCCCCCCC)CCCCCCCCCCCCCCC						BYQOFLWTQMRJLN-UHFFFAOYSA-N	0.69956	0.890412	0.967081	0.247501	0.527847	0.756326	0.959854	1	1.01449	0.00269189	0.0196888	2.39476	0.184994	0.500186	0.741213	0.00517468	0.0468596	2.11256	0.403697	0.594347	0.828472	0.025111	0.0680562	2.1924	0.81734	1
11.80_946.88	946.88	11.803	TG 57:2|TG 16:0_23:0_18:2	[M+NH4]+		2	posCSH	TG 16:0_18:2_23:0	BZJGSEFQOWNUHM-UHFFFAOYSA-N	C60H112O6		Triradylcglycerols	Triacylglycerols	Triacylglycerols_unsaturated_long-chain	TAG_unsaturated	1004	O=C(OCC(OC(=O)CCCCCCCCCCCCCCCCCCCCCC)COC(=O)CCCCCCCCCCCCCCC)CCCCCCCC=CCC=CCCCCC						BZJGSEFQOWNUHM-UHFFFAOYSA-N	0.0966911	0.376534	0.709144	7.28e-05	0.00307532	0.44489	0.430341	0.672629	0.903418	0.117274	0.288382	1.24692	0.0725992	0.314393	0.849246	0.608408	0.809083	1.00759	0.00300679	0.0159581	0.405533	1.38e-05	0.000102625	0.414069	0.709073	0.977116
5393	241	289520	methanolphosphate	[*]+		MSI 1	GC-TOF MS	Methanolphosphate	CAAULPUQFIIOTL-UHFFFAOYSA-N	CH5O4P	111.993	Organic acids	Phosphate esters	Monoalkyl phosphates	Monoalkyl phosphates	624	COP(=O)(O)O				13130		CAAULPUQFIIOTL-UHFFFAOYSA-N	0.410982	0.740807	0.730119	0.296477	0.583492	0.721092	0.557673	0.762955	0.921728	0.535022	0.74085	0.821034	0.775459	0.907486	0.705072	0.867813	0.95037	0.790238	0.49956	0.693428	0.685034	0.0527656	0.128097	0.647879	0.248157	0.827916
4.845_224.0917	224.092	4.845	N-Acetyltyrosine	[M+H]+		2	posHILIC	N-Acetyltyrosine	CAHKINHBCWCHCF-JTQLQIEISA-N	C11H13NO4	223.084	Organic acids	Amino acids and peptides	Amino acids	Amino acids	21	CC(=O)N[C@@H](CC1=CC=C(C=C1)O)C(=O)O				68310		CAHKINHBCWCHCF-JTQLQIEISA-N	0.0966911	0.376534	0.741485	0.00472466	0.0301164	0.512813	0.0304277	0.145874	1.24758	0.000467705	0.00518108	1.87538	0.00369902	0.0669933	1.48251	0.00296237	0.0328162	1.96151	0.346379	0.542137	0.965642	0.00269189	0.00990791	1.85537	0.403697	0.921237
12.04_936.90	936.896	12.041	TG 56:0|TG 16:0_18:0_22:0	[M+NH4]+		2	posCSH	TG 16:0_18:0_22:0	CAPRXGZRZWSDGE-UHFFFAOYSA-N	C59H114O6		Triradylcglycerols	Triacylglycerols	Triacylglycerols_saturated_long-chain	TAG_saturated	1005	O=C(OCC(OC(=O)CCCCCCCCCCCCCCCCC)COC(=O)CCCCCCCCCCCCCCCCCCCCC)CCCCCCCCCCCCCCC						CAPRXGZRZWSDGE-UHFFFAOYSA-N	0.306065	0.666451	0.847111	3.02e-05	0.00293635	0.540939	0.491494	0.718047	0.951645	0.202823	0.416225	1.30629	0.749879	0.907476	0.985881	0.988321	1	1.06277	0.00300679	0.0159581	0.678287	0.000149817	0.000846246	0.56339	0.510944	0.928427
2.471_206.0817	206.082	2.471	N-Acetylphenylalanine	[M-H]-		1	negHILIC	N-Acetylphenylalanine	CBQJSKKFNMDLON-JTQLQIEISA-N	C11H13NO3	207.089	Organic acids	Amino acids and peptides	Amino acids	Amino acids	22	CC(=O)N[C@@H](CC1=CC=CC=C1)C(=O)O		C03519		74839		CBQJSKKFNMDLON-JTQLQIEISA-N	0.491494	0.801621	0.985268	0.00244416	0.0183473	0.658169	0.0023896	0.0269954	1.33039	0.0133645	0.0654457	1.67428	0.0164227	0.144141	1.40982	0.387768	0.648744	1.2008	0.0914421	0.220117	1.22293	0.0215479	0.0602601	1.27207	0.194641	0.810531
11.98_948.89	948.894	11.978	TG 57:1|TG 16:0_23:0_18:1	[M+NH4]+		2	posCSH	TG 16:0_18:1_23:0	CBVGGWUJVCFCCO-UHFFFAOYSA-N	C60H114O6		Triradylcglycerols	Triacylglycerols	Triacylglycerols_unsaturated_long-chain	TAG_unsaturated	1006	O=C(OCC(OC(=O)CCCCCCCCCCCCCCCCCCCCCC)COC(=O)CCCCCCCCCCCCCCC)CCCCCCCC=CCCCCCCCC						CBVGGWUJVCFCCO-UHFFFAOYSA-N	0.153809	0.46924	0.823593	0.000299526	0.00474665	0.547744	0.322196	0.577222	0.879707	0.259673	0.484129	1.15673	0.184994	0.500186	0.87668	0.895185	0.960871	1.05082	0.00267704	0.0149731	0.511021	0.000801672	0.00343875	0.437586	0.557673	0.928427
9.56_868.74	868.739	9.564	TG 52:6|TG 16:0_16:1_20:5	[M+NH4]+		2	posCSH	TG 16:0_16:1_20:5	CCDSJNBGVOSHIH-UHFFFAOYSA-N	C55H94O6		Triradylcglycerols	Triacylglycerols	Triacylglycerols_PUFA_	TAG_unsaturated	1007	O=C(OCC(OC(=O)CCCCCCCC=CCCCCCC)COC(=O)CCCCCCCCCCCCCCC)CCCC=CCC=CCC=CCC=CCC=CCC						CCDSJNBGVOSHIH-UHFFFAOYSA-N	0.0256418	0.21998	0.778349	2.26e-06	0.00129206	0.490004	0.00843141	0.0605046	0.669947	0.0980969	0.2579	0.816678	0.0725992	0.314393	0.754773	0.0215479	0.118202	0.789025	3.53e-06	0.000139868	0.116152	1.46e-06	1.92e-05	0.230198	0.488371	0.928427
12.05_1014.94	1014.94	12.049	TG 62:3|TG 26:0_18:1_18:2	[M+NH4]+		3	posCSH	TG 18:1_18:2_26:0	CCOIUFHJRSRXGM-UHFFFAOYSA-N	C65H120O6		Triradylcglycerols	Triacylglycerols	Triacylglycerols_unsaturated_long-chain	TAG_unsaturated	1008	O=C(OCC(OC(=O)CCCCCCCC=CCCCCCCCC)COC(=O)CCCCCCCCCCCCCCCCCCCCCCCCC)CCCCCCCC=CCC=CCCCCC						CCOIUFHJRSRXGM-UHFFFAOYSA-N	0.0458589	0.276852	0.675565	5.02e-05	0.00293635	0.357097	0.0901382	0.294405	0.765166	0.247501	0.46988	1.17763	0.0124174	0.125382	0.724271	0.895185	0.960871	1.01414	0.0042305	0.0198642	0.453205	0.000168496	0.000928764	0.436649	0.581792	0.928427
9.195_204.098	204.098	9.195	Ala-Asn	[M+H]+		2	posHILIC	Ala-Asn	CCUAQNUWXLYFRA-IMJSIDKUSA-N	C7H13N3O4	203.091	Organic acids	Amino acids and peptides	Dipeptides	Dipeptides	372	C[C@@H](C(=O)N[C@@H](CC(=O)N)C(=O)[O-])[NH3+]				1549440		CCUAQNUWXLYFRA-IMJSIDKUSA-N	0.666667	0.886108	2.23382	0.4	0.680179	0.41352	1	1		0.2	0.414156	8.14357	1	1	0.43692	1	1		1	1	0.426762	0.5	0.664144	2.9817	1	1
1.556_151.0391	151.039	1.556	2-Hydroxyphenylacetic acid	[M-H]-		3	negHILIC	2-Hydroxyphenylacetic acid	CCVYRRGZDBSHFU-UHFFFAOYSA-N	C8H8O3	152.047	Benzenoids	Phenylacetic acids	Phenylacetic acids	Benzenoids	135	C1=CC=C(C(=C1)CC(=O)O)O		C05852		11970		CCVYRRGZDBSHFU-UHFFFAOYSA-N	0.879968	0.965426	0.943239	0.00472466	0.0301164	0.79214	0.430341	0.672629	0.943313	0.192634	0.401086	0.823781	0.602962	0.850407	1.00211	0.0867669	0.27672	0.836351	0.709073	0.852531	0.982345	0.155627	0.292056	0.868336	0.510944	0.928427
9.56_906.75_9.56_911.71	906.7549_911.71	9.561	TG 55:8|TG 15:0_18:2_22:6	[M+NH4]+_[M+Na]+		2	posCSH	TG 15:0_18:2_22:6	CCWZMJPDSMVFGX-UHFFFAOYSA-N	C58H96O6_C58H96O6		Triradylcglycerols	Triacylglycerols	Triacylglycerols_PUFA_long-chain	TAG_unsaturated	1009	O=C(OCC(OC(=O)CCCCCCCC=CCC=CCCCCC)COC(=O)CCCCCCCCCCCCCC)CCC=CCC=CCC=CCC=CCC=CCC=CCC						CCWZMJPDSMVFGX-UHFFFAOYSA-N	0.290479	0.652435	0.889649	0.00805946	0.046443	0.746775	0.000159845	0.00521096	1.85316	5.3e-06	0.00023256	2.24439	0.853568	0.940078	1.09849	0.0551562	0.215525	1.26677	4.19e-06	0.000139868	0.200627	3.24e-07	1.53e-05	0.241651	0.581792	0.928427
1741	305	730022	myo-inositol	[*]+		MSI 1	GC-TOF MS	Myo-inositol	CDAISMWEOUEBRE-UHFFFAOYSA-N	C6H12O6	180.063	Organic oxygen compounds	Alcohols and polyols	Inositols	Carbohydrates	231	C1(C(C(C(C(C1O)O)O)O)O)O		C00137		892		CDAISMWEOUEBRE-UHFFFAOYSA-N	0.410982	0.740807	1.0368	0.310699	0.599204	1.03496	0.510944	0.733312	1.02218	0.0627336	0.188219	1.09059	0.220628	0.542536	1.13594	0.535022	0.76691	1.05846	0.383989	0.576489	1.4285	5.35e-05	0.000340868	1.65457	0.95749	1
11.98_866.85	866.854	11.977	TG O-52:0|TG O-18:0_16:0_18:0	[M+NH4]+		3	posCSH	TG O-18:0_16:0_18:0*	CEEXXJUVQPNYKF-UHFFFAOYSA-N	C55H108O5		Triradylcglycerols	oxTriacylglycerols	oxTriacylglycerols_saturated_	O-TAG	699	O=C(OCC(OC(=O)CCCCCCCCCCCCCCCCC)COCCCCCCCCCCCCCCCCCC)CCCCCCCCCCCCCCC						CEEXXJUVQPNYKF-UHFFFAOYSA-N	0.0536597	0.294354	0.71446	0.000720929	0.00798621	0.680864	0.724571	0.887055	1.21712	0.039015	0.136973	1.48767	0.0359615	0.220602	0.736677	0.0232703	0.122357	1.30253	0.0446816	0.129395	0.687457	0.235733	0.394225	0.939268	0.63144	0.949239
5.71_870.60	870.599	5.712	PC 41:6	[M+Na]+		2	posCSH	PC 41:6	CEFMFIPITCFBIF-UHFFFAOYSA-N	C49H86NO8P	847.609	Glycerophospholipids	Glycerophosphocholines	PC	PC	749	O=C(OCC(OC(=O)CCCCCCCCCCCCCCC=CCC=CCC=CCC=CCC=CCC=CCC)COP(=O)([O-])OCC[N+](C)(C)C)CCCCCC						CEFMFIPITCFBIF-UHFFFAOYSA-N	0.357082	0.707731	0.941188	0.000212611	0.00404315	0.699656	0.848417	0.961869	1.00383	0.692666	0.839885	1.06453	0.130603	0.430188	0.742797	0.139277	0.365322	0.913015	0.00334723	0.0171822	0.41327	5.14e-07	1.53e-05	0.425166	0.0151142	0.571622
5.82_776.56	776.561	5.819	PE O-40:6|PE O-18:0_22:6	[M-H]-		2	negCSH	PE O-18:0/22:6	CFLIAMAPAOTPGM-UHFFFAOYSA-N	C45H80NO7P		Glycerophospholipids	Glycerophosphoethanolamines	PE ether lipid	O-PE	675	O=C(OC(COCCCCCCCCCCCCCCCCCC)COP(=O)(O)OCCN)CCC=CCC=CCC=CCC=CCC=CCC=CCC						CFLIAMAPAOTPGM-UHFFFAOYSA-N	0.0781057	0.349485	0.708874	0.758316	0.901547	0.978969	0.067254	0.246538	1.50622	0.272254	0.497026	1.17966	0.275436	0.605535	0.770294	0.404059	0.660503	1.07056	0.0562981	0.153675	1.48194	0.505982	0.668214	0.813627	0.488371	0.928427
8.553_191.0406	191.041	8.553	N-Methyl-L-asparagine	[M+2Na-H]+		2	posHILIC	-	CFRMVEKWKKDNAH-VKHMYHEASA-N	C5H10N2O3	146.069	Carboxylic acids and derivatives	Amino acids, peptides, and analogues	Amino acids and derivatives	Amino acids	23	CNC(=O)C[C@@H](C(=O)O)N				100393		CFRMVEKWKKDNAH-VKHMYHEASA-N	1	1	0.980644	0.29865	0.583492	1.14906	0.0579579	0.226473	1.12422	0.341349	0.557195	0.93644	0.39215	0.710228	0.950269	0.155627	0.389408	1.16642	0.488371	0.67955	1.03633	1	1	1.02027	0.0914421	0.690963
1.312_175.024	175.024	1.312	Vitamin C	[M-H]-		2	negHILIC	Vitamin C	CIWBSHSKHKDKBQ-JLAZNSOCSA-N	C6H8O6	176.032	Organoheterocyclic compounds	Furanones	Butenolides	Butenolides	192	C([C@@H]([C@@H]1C(=C(C(=O)O1)O)O)O)O		C00072		54670067		CIWBSHSKHKDKBQ-JLAZNSOCSA-N	0.346379	0.707009	0.954706	0.758532	0.901547	1.04568	0.470606	0.701911	0.895677	0.182826	0.390645	1.15735	0.208241	0.533939	0.805748	0.849074	0.944243	0.943454	0.00130092	0.00894184	0.656976	0.510068	0.668214	1.07057	0.131	0.711282
9.684_263.088	263.088	9.684	Asp-Glu	[M+H]+		3	posHILIC	Asp-Glu	CKAJHWFHHFSCDT-WHFBIAKZSA-N	C9H14N2O7	262.08	Organic acids	Amino acids and peptides	Dipeptides	Dipeptides	373	C(CC(=O)O)[C@@H](C(=O)O)NC(=O)[C@H](CC(=O)O)N				151403		CKAJHWFHHFSCDT-WHFBIAKZSA-N	0.762626	0.932349	1.00144	1	1	1.04646	0.182694	0.424705	1.12565	0.602962	0.795181	1.08136	0.311202	0.653925	1.08147	0.512869	0.747361	1.03025	0.311202	0.509442	1.15834	0.156854	0.293875	1.27245	0.656921	0.955322
1.244_208.1332	208.133	1.244	2-(4-Morpholinyl)-1-phenylethanol	[M+H]+		2	posHILIC	-	CKCUWHAMJDWXOH-UHFFFAOYSA-N	C12H17NO2	207.126	Organonitrogen compounds	Amines	Aralkylamines	Aralkylamines	128	C1COCCN1CC(C2=CC=CC=C2)O				20491		CKCUWHAMJDWXOH-UHFFFAOYSA-N	0.0215214	0.20988	0.627277	0.182826	0.457466	0.8353	0.163726	0.401745	1.25746	0.000149817	0.00222002	2.11921	0.144355	0.445159	0.705768	0.0815117	0.264971	1.45875	0.000465179	0.00390272	0.516967	0.538301	0.694013	0.828455	0.067254	0.650312
4.08_325.31	325.311	4.078	FA 21:0	[M-H]-		2	negCSH	Heneicosylic acid	CKDDRHZIAZRDBW-UHFFFAOYSA-N	C21H42O2	326.318	Fatty Acyls	Fatty acids	Saturated FA	FA	417	O=C(O)CCCCCCCCCCCCCCCCCCCC			LMFA01010021	16898		CKDDRHZIAZRDBW-UHFFFAOYSA-N	1	1	1.12861	0.877731	0.95471	0.936002	0.901025	0.977617	1.22306	0.387768	0.599517	0.821828	0.827331	0.925475	1.09577	0.988321	1	0.804958	0.81734	0.913404	0.996491	0.832975	0.912115	0.793321	0.656921	0.955322
2433	160	433227	aspartic acid	[*]+		MSI 1	GC-TOF MS	Aspartic acid	CKLJMWTZIZZHCS-REOHCLBHSA-N	C4H7NO4	133.037	Organic acids	Amino acids and peptides	Amino acids	Amino acids	24	C([C@@H](C(=O)O)N)C(=O)O		C00049		5960		CKLJMWTZIZZHCS-REOHCLBHSA-N	0.470606	0.787334	1.19279	0.660814	0.850043	0.955501	0.423999	0.670989	0.949777	0.727836	0.867775	0.993868	0.410982	0.729256	1.12313	0.727836	0.8761	1.10529	0.557673	0.745087	0.950992	0.282698	0.446138	0.905922	0.311202	0.868169
1.45_454.29	454.293	1.447	LPE 16:0	[M+H]+		2	posCSH	LPE 16:0	CKPBBEOJHAPPBT-HXUWFJFHSA-N	C21H44NO7P	453.286	Glycerophospholipids	Glycerophosphoethanolamines	LPE	LPE	619	O=C(OCC(O)COP(=O)(O)OCCN)CCCCCCCCCCCCCCC				5256421		CKPBBEOJHAPPBT-HXUWFJFHSA-N	0.450219	0.773644	0.920165	0.00956934	0.053003	0.752376	0.410982	0.656766	0.894886	0.692666	0.839885	0.929693	0.373852	0.688008	1.00757	0.0765177	0.256031	0.882405	0.383989	0.576489	0.919035	0.437843	0.61148	1.0079	0.444886	0.928427
5.965_455.1884	455.188	5.965	2'-Deoxycytidine	[2M+H]+		2	posHILIC	Deoxycytidine	CKTSBUTUHBMZGZ-BBVRLYRLSA-N	C9H13N3O4	227.091	Nucleic acids	Pyrimidines	Pyrimidine deoxyribonucleosides	Pyrimidine deoxyribonucleosides	913	C1[C@@H]([C@H](O[C@@H]1N2C=CC(=NC2=O)N)CO)O				1223201		CKTSBUTUHBMZGZ-BBVRLYRLSA-N	0.450219	0.773644	1.09512	0.159382	0.411436	0.775043	0.0579579	0.226473	0.733214	0.639033	0.814678	1.09274	0.534718	0.813485	1.16016	0.119124	0.333957	1.38197	0.194641	0.368301	1.45133	0.0223284	0.0621384	1.54554	0.53405	0.928427
5.966_228.0978	228.098	5.966	2'-Deoxycytidine	[M+H]+		3	posHILIC	Deoxycytidine	CKTSBUTUHBMZGZ-SHYZEUOFSA-N	C9H13N3O4	227.091	Nucleic acids	Pyrimidines	Pyrimidine deoxyribonucleosides	Pyrimidine deoxyribonucleosides	914	C1[C@@H]([C@H](O[C@H]1N2C=CC(=NC2=O)N)CO)O		C00881		13711		CKTSBUTUHBMZGZ-SHYZEUOFSA-N	0.290479	0.652435	1.05155	0.341349	0.619204	0.942958	0.0112893	0.073188	0.865697	0.529051	0.736155	1.05167	0.602962	0.850407	1.04211	0.173393	0.413895	1.09268	0.067254	0.176002	1.14101	0.0270765	0.0725217	1.2213	0.233901	0.816274
4.97_802.56	802.561	4.97	O2_PE 38:2_a	[M-H]-		2	negCSH	-	CLPMAPXZURYSNH-CNBLIUODSA-N	C43H82NO8P	771.578	Fatty Acyls	Fatty acids	oxPE	ox_PE	742	CCCCCCCCCCCCCCCCCCCC(=O)OC[C@H](COP(=O)(O)OCCN)OC(=O)CCCCCCC/C=C\C/C=C\CCCCC			LMGP02010125	9546825		CLPMAPXZURYSNH-CNBLIUODSA-N	0.512869	0.801621	1.02991	0.689157	0.864696	1.03206	0.233901	0.480001	1.09622	0.139277	0.322343	1.08414	0.0496309	0.265863	1.20005	0.420752	0.675215	1.07853	0.12583	0.27295	1.12858	0.277088	0.439719	1.08941	0.557673	0.928427
0.88_396.31	396.311	0.876	CAR 16:2	[M+H]+		3	posCSH	CAR 16:2	CMVGCHSJDXKPBB-UHFFFAOYSA-N	C23H41NO4	395.304	Fatty Acyls	Fatty esters	Acyl carnitines	CAR	196	O=C([O-])CC(OC(=O)CCCCCCCC=CCC=CCCC)C[N+](C)(C)C				88490655		CMVGCHSJDXKPBB-UHFFFAOYSA-N	0.338872	0.694169	0.682012	0.510068	0.749983	1.25103	0.534718	0.748606	1.12112	0.192634	0.401086	1.61612	0.338872	0.666195	1.15203	0.0232703	0.122357	2.56893	0.403697	0.594347	0.595153	0.803473	0.891793	0.969494	0.278467	0.842786
1.149_204.946	204.946	1.149	3,5-Dichlorosalicylic acid	[M-H]-		2	negHILIC	3,5-Dichlorosalicylicacid	CNJGWCQEGROXEE-UHFFFAOYSA-N	C7H4Cl2O3	205.954	Benzenoids	Benzoic acids	Dichlorobenzoic acids	Benzenoids	136	C1=C(C=C(C(=C1C(=O)O)O)Cl)Cl				9445		CNJGWCQEGROXEE-UHFFFAOYSA-N	0.196366	0.532193	0.843568	0.988321	1	0.985807	0.00457348	0.0407683	0.765451	0.272254	0.497026	0.960382	0.0359615	0.220602	0.783574	0.0363219	0.166439	1.23459	5.51e-05	0.000668314	1.69488	0.0170292	0.0493157	1.36734	0.00730139	0.490052
1.162_204.0661	204.066	1.162	5-Methoxy-3-indoleacetic acid	[M-H]-		3	negHILIC	5-Methoxyindoleacetic acid	COCNDHOPIHDTHK-UHFFFAOYSA-N	C11H11NO3	205.074	Organoheterocyclic compounds	Indoles	Indole-3-acetic acid derivatives	Indoles	547	COC1=CC2=C(C=C1)NC=C2CC(=O)O		C05660		18986		COCNDHOPIHDTHK-UHFFFAOYSA-N	0.985825	1	1.52661	0.597956	0.819591	0.584981	0.682808	0.856136	1.21876	0.823493	0.925117	0.773305	0.207151	0.533939	1.30587	0.346908	0.623719	2.56321	0.585269	0.766695	1.7706	0.908677	0.964465	2.21904	0.135448	0.711282
33	192	537804	phenylalanine	[*]+		MSI 1	GC-TOF MS	Phenylalanine	COLNVLDHVKWLRT-QMMMGPOBSA-N	C9H11NO2	165.079	Organic acids	Amino acids and peptides	Amino acids	Amino acids	25	C1=CC=C(C=C1)C[C@@H](C(=O)O)N		C00079		6140		COLNVLDHVKWLRT-QMMMGPOBSA-N	0.775459	0.932349	0.987694	0.00126928	0.0121701	0.746847	0.81734	0.942005	1.01235	0.1506	0.343669	0.896987	0.491494	0.796583	1.02221	0.23196	0.502751	0.915564	0.872959	0.951334	0.97188	0.422595	0.597499	1.00806	0.383989	0.921237
6.27_857.68	857.676	6.271	SM 41:2;2O	[M+CH3COO]-		3	negCSH	SM 41:2;O2	CPKRWNMOZLZCOA-UHFFFAOYSA-N	C46H91N2O6P	798.662	Sphingolipids	Sphingomyelins	SM	SM	954	O=C(NC(COP(=O)([O-])OCC[N+](C)(C)C)C(O)C=CCCC=CCCC)CCCCCCCCCCCCCCCCCCCCCCCCCCCC						CPKRWNMOZLZCOA-UHFFFAOYSA-N	0.534718	0.813485	0.876562	0.322394	0.610092	1.09984	0.557673	0.762955	0.880966	0.00296237	0.0208646	1.3477	0.0423314	0.24394	0.725191	0.356411	0.623719	0.775968	0.894757	0.962612	0.966401	0.277088	0.439719	1.07329	1	1
9.523_225.099	225.099	9.523	Carnosine	[M-H]-		1	negHILIC	Carnosine	CQOVPNPJLQNMDC-ZETCQYMHSA-N	C9H14N4O3	226.107	Organic acids	Amino acids and peptides	Hybrid peptides	Amino acids	26	C1=C(NC=N1)C[C@@H](C(=O)O)NC(=O)CCN		C00386		439224		CQOVPNPJLQNMDC-ZETCQYMHSA-N	0.0839476	0.356075	0.85826	0.224368	0.500007	1.10369	0.470606	0.701911	0.854269	0.067278	0.197846	1.21489	0.153809	0.464274	0.878483	0.164329	0.403225	1.11572	0.000406883	0.00357118	0.53821	0.714393	0.823356	0.926356	0.466347	0.928427
1.14_333.0079	333.008	1.14	Daidzein 4'-sulfate	[M-H]-		2	negHILIC	-	CQRHJEVIKOKQMO-UHFFFAOYSA-N	C15H10O7S	334.015	Isoflavonoids	Isoflav-2-enes	Isoflavones	Flavonoids	501	C1=CC(=CC=C1C2=COC3=C(C2=O)C=CC(=C3)O)OS(=O)(=O)O				12114463		CQRHJEVIKOKQMO-UHFFFAOYSA-N	0.0013517	0.0962269	0.297188	0.000467705	0.00620524	0.378559	0.220628	0.471417	0.660619	0.608408	0.795181	1.10488	0.208241	0.533939	1.55217	0.736354	0.8761	0.982462	0.466347	0.656106	0.25116	0.340162	0.513148	0.522296	0.00337319	0.349891
2.715_123.0438	123.044	2.715	Salicylic alcohol	[M-H]-		3	negHILIC	-	CQRYARSYNCAZFO-UHFFFAOYSA-N	C7H8O2	124.052	Benzenoids	Benzoic acids	Salicylic acids	Benzenoids	137	C1=CC=C(C(=C1)CO)O		C02323		5146		CQRYARSYNCAZFO-UHFFFAOYSA-N	0.0256418	0.21998	0.634432	0.00805946	0.046443	0.289692	0.93314	0.98951	0.980243	0.356411	0.570357	1.36167	0.557028	0.828521	1.48472	0.404059	0.660503	1.51236	0.957493	0.992279	0.93457	0.588077	0.738982	1.17706	0.131	0.711282
9.83_832.74	832.739	9.826	TG 49:3|TG 15:0_16:1_18:2	[M+NH4]+		3	posCSH	TG 15:0_16:1_18:2	CQSXCZMDDSQLAG-UHFFFAOYSA-N	C52H94O6		Triradylcglycerols	Triacylglycerols	Triacylglycerols_unsaturated_	TAG_unsaturated	1010	O=C(OCC(OC(=O)CCCCCCCC=CCCCCCC)COC(=O)CCCCCCCCCCCCCC)CCCCCCCC=CCC=CCCCCC						CQSXCZMDDSQLAG-UHFFFAOYSA-N	0.0304277	0.22992	0.676114	9.29e-05	0.00321135	0.533183	0.356091	0.610059	0.857396	1	1	1.0163	0.00369902	0.0669933	0.614232	0.0270765	0.136098	0.699957	3.53e-06	0.000139868	0.0845275	6.96e-07	1.53e-05	0.159864	0.294529	0.863903
9.55_882.75	882.755	9.548	TG 53:6|TG 17:1_18:2_18:3	[M+NH4]+		3	posCSH	TG 17:1_18:2_18:3	CRAKBYXKEQVYKV-UHFFFAOYSA-N	C56H96O6		Triradylcglycerols	Triacylglycerols	Triacylglycerols_PUFA_	TAG_unsaturated	1011	O=C(OCC(OC(=O)CCCCCCCC=CCC=CCCCCC)COC(=O)CCCCCCCC=CCCCCCCC)CCCCCCCC=CCC=CCC=CCC						CRAKBYXKEQVYKV-UHFFFAOYSA-N	0.0279465	0.222986	0.648634	7.28e-05	0.00307532	0.576077	0.0458589	0.194517	1.22733	0.000581612	0.00597855	1.88767	0.0579579	0.286277	0.743416	0.714393	0.867241	1.19639	4.19e-06	0.000139868	0.19443	1.09e-06	1.64e-05	0.249332	0.444886	0.928427
9.47_868.74	868.74	9.475	TG 52:6|TG 16:0_18:2_18:4	[M+NH4]+		2	posCSH	TG 16:0_18:2_18:4	CRIHRLHXKRNXPC-UHFFFAOYSA-N	C55H94O6		Triradylcglycerols	Triacylglycerols	Triacylglycerols_PUFA_	TAG_unsaturated	1012	O=C(OCC(OC(=O)CCCCCCCC=CCC=CCCCCC)COC(=O)CCCCCCCCCCCCCCC)CCCCC=CCC=CCC=CCC=CCC						CRIHRLHXKRNXPC-UHFFFAOYSA-N	0.00563118	0.123561	0.566287	0.000299526	0.00474665	0.581543	0.986613	1	0.977011	0.00325743	0.0222559	1.636	1	1	1.05727	0.0630144	0.228252	1.66168	4.97e-06	0.000139868	0.193972	1.79e-05	0.000128749	0.318452	0.294529	0.863903
11.16_942.85	942.849	11.161	TG 57:4|TG 21:0_18:2_18:2	[M+NH4]+		2	posCSH	TG 18:2_18:2_21:0	CTPZQGUDKSDLOA-UHFFFAOYSA-N	C60H108O6		Triradylcglycerols	Triacylglycerols	Triacylglycerols_unsaturated_long-chain	TAG_unsaturated	1013	O=C(OCC(OC(=O)CCCCCCCC=CCC=CCCCCC)COC(=O)CCCCCCCCCCCCCCCCCCCC)CCCCCCCC=CCC=CCCCCC						CTPZQGUDKSDLOA-UHFFFAOYSA-N	0.0536597	0.294354	0.583024	0.000149817	0.00363706	0.505265	0.602962	0.798027	0.867869	0.0145001	0.0686498	1.31007	0.0674146	0.308916	0.783289	0.510068	0.744264	0.980917	0.0042305	0.0198642	0.367238	6.09e-06	5.18e-05	0.366933	0.789853	1
8.341_165.0396	165.04	8.341	Ribonic acid gamma-lactone	[M+OH]-		2	negHILIC	-	CUOKHACJLGPRHD-BXXZVTAOSA-N	C5H8O5	148.037	Carbohydrates	Monosaccharides	Pentoses	Carbohydrates	232	C([C@@H]1[C@H]([C@H](C(=O)O1)O)O)O				111064		CUOKHACJLGPRHD-BXXZVTAOSA-N	0.118656	0.411511	0.812127	0.988321	1	1.01472	0.557028	0.762955	0.945371	0.491447	0.702683	1.0081	0.69956	0.891841	1.00845	0.510068	0.744264	0.964955	0.105927	0.240285	0.750078	0.714393	0.823356	0.920038	0.985825	1
8.205_95.0604	95.0604	8.205	3-Aminopyridine	[M+H]+		2	posHILIC	-	CUYKNJBYIJFRCU-UHFFFAOYSA-N	C5H6N2	94.0531	Pyridines and derivatives	Aminopyridines and derivatives	Aminopyridines and derivatives	Pyridines	899	C1=CC(=CN=C1)N				10009		CUYKNJBYIJFRCU-UHFFFAOYSA-N	0.512869	0.801621	1.06858	0.473197	0.729619	1.01641	0.775459	0.917736	1.19496	0.0717761	0.204741	1.30928	0.470606	0.782743	1.30011	0.692666	0.859057	0.924845	1	1	0.849298	0.173393	0.316547	1.15529	0.929214	1
8.063_263.1463	263.146	8.063	Creatine	[M+H]+		1	posHILIC	Creatine	CVSVTCORWBXHQV-UHFFFAOYSA-N	C4H9N3O2	131.07	Organic acids	Amino acids and peptides	Amino acids	Amino acids	27	CN(CC(=O)O)C(=N)N		C00300		586		CVSVTCORWBXHQV-UHFFFAOYSA-N	0.373852	0.722991	0.969677	1	1	0.994489	0.0725992	0.261006	0.887108	0.0113265	0.0595555	1.1065	0.322196	0.658944	0.933041	0.224368	0.490428	0.999174	0.0122414	0.0465581	1.16215	0.000720929	0.00312768	1.23197	0.105927	0.711282
7.128_130.0862	130.086	7.128	N-Methylproline	[M+H]+		1	posHILIC	N-Methyl-proline	CWLQUGTUXBXTLF-YFKPBYRVSA-N	C6H11NO2	129.079	Organic acids	Amino acids and peptides	Amino acids	Amino acids	28	CN1CCC[C@H]1C(=O)O				643474		CWLQUGTUXBXTLF-YFKPBYRVSA-N	0.0674146	0.324557	1.2179	0.588077	0.811362	0.932972	0.163726	0.401745	1.11205	0.895185	0.957269	1.00654	0.10362	0.382621	1.12588	0.895185	0.960871	1.07884	0.122176	0.266035	1.21689	0.272254	0.436294	1.08883	0.0410353	0.62303
1.386_201.1128	201.113	1.386	Sebacic acid	[M-H]-		2	negHILIC	Sebacic acid	CXMXRPHRNRROMY-UHFFFAOYSA-N	C10H18O4	202.12	Fatty Acyls	Fatty acids	Dicarboxylic acids	Carboxylic acids	286	C(CCCCC(=O)O)CCCC(=O)O		C08277	LMFA01170006	5192		CXMXRPHRNRROMY-UHFFFAOYSA-N	0.306065	0.666451	0.922127	0.803473	0.92137	0.997496	0.144355	0.381271	1.06965	0.235733	0.458996	1.15472	0.0839476	0.347044	1.13328	0.941653	0.981211	0.987896	0.789853	0.899037	1.03254	0.608408	0.751291	1.01742	0.789853	1
4.47_288.2168	288.217	4.47	Octanoylcarnitine	[M+H]+		2	posHILIC	CAR 8:0	CXTATJFJDMJMIY-CYBMUJFWSA-N	C15H29NO4	287.21	Fatty Acyls	Fatty esters	Acyl carnitines	CAR	197	CCCCCCCC(=O)O[C@H](CC(=O)[O-])C[N+](C)(C)C		C02838	LMFA07070002	11953814		CXTATJFJDMJMIY-CYBMUJFWSA-N	0.879968	0.965426	0.907024	0.0314084	0.127534	1.20242	0.0625386	0.2355	0.781719	1	1	0.935529	1	1	1.03734	0.117274	0.331211	1.21191	0.182694	0.355118	0.348227	0.139277	0.269805	0.588845	0.581792	0.928427
9.283_170.0924	170.092	9.283	N-Methylhistidine	[M+H]+		1	posHILIC	N-Methylhistidine	CYZKJBZEIFWZSR-LURJTMIESA-N	C7H11N3O2	169.085	Organic acids	Amino acids and peptides	Amino acids	Amino acids	29	C[NH2+][C@@H](CC1=CN=CN1)C(=O)[O-]		C03298		6971273		CYZKJBZEIFWZSR-LURJTMIESA-N	0.69956	0.890412	1.02239	0.872075	0.949463	1.00946	0.62655	0.820774	1.06073	0.872075	0.947655	0.970978	0.69956	0.891841	0.976746	0.918384	0.969358	0.986812	0.194641	0.368301	1.11631	0.326701	0.497022	0.917405	0.311202	0.868169
8.44_365.1054	365.105	8.44	Sucrose	[M+Na]+		5	posHILIC	Sucrose	CZMRCDWAGMRECN-UGDNZRGBSA-N	C12H22O11	342.116	Carbohydrates	Disaccharides	Disaccharides	Carbohydrates	233	C([C@@H]1[C@H]([C@@H]([C@H]([C@H](O1)O[C@]2([C@H]([C@@H]([C@H](O2)CO)O)O)CO)O)O)O)O		C00089		5988		CZMRCDWAGMRECN-UGDNZRGBSA-N	0.00332145	0.108279	2.42239	0.420752	0.694786	1.35676	1.47e-06	0.00058477	8.11342	5.02e-05	0.00104066	11.1784	0.373852	0.688008	0.74164	0.371885	0.637515	1.25344	0.150121	0.311432	1.66136	0.510068	0.668214	1.87785	0.067254	0.650312
10.41_796.74	796.74	10.41	TG 46:0|TG 14:0_15:0_17:0	[M+NH4]+		3	posCSH	TG 14:0_15:0_17:0	DADOWNLSSLNCDI-UHFFFAOYSA-N	C49H94O6		Triradylcglycerols	Triacylglycerols	Triacylglycerols_saturated_mid-chain	TAG_saturated	1014	O=C(OCC(OC(=O)CCCCCCCCCCCCCC)COC(=O)CCCCCCCCCCCCCCCC)CCCCCCCCCCCCC						DADOWNLSSLNCDI-UHFFFAOYSA-N	0.00623877	0.127115	0.650808	0.000212611	0.00404315	0.520634	0.153809	0.390859	0.846486	0.872075	0.947655	1.11949	0.0781057	0.326442	0.794635	0.649977	0.829557	1.00655	2.97e-06	0.000139868	0.4652	6.09e-06	5.18e-05	0.327545	0.14031	0.711282
7.608_175.1077	175.108	7.608	Theanine	[M+H]+		3	posHILIC	N(5)-Ethyl-glutamine	DATAGRPVKZEWHA-YFKPBYRVSA-N	C7H14N2O3	174.1	Organic acids	Amino acids and peptides	Amino acids	Amino acids	30	CCNC(=O)CC[C@@H](C(=O)[O-])[NH3+]		C01047		25201220		DATAGRPVKZEWHA-YFKPBYRVSA-N	0.650527	0.872057	1.01618	0.895185	0.957269	1.00581	0.118656	0.341886	0.810946	0.8262	0.925117	0.949113	0.801286	0.917939	1.00296	0.872075	0.95037	0.959811	0.0240472	0.0809376	1.18136	0.0630144	0.146435	1.09556	0.423999	0.928427
8.405_341.1092	341.109	8.405	Disaccharide	[M-H]-		4	negHILIC	-	DAYCQQQLSSVKDG-UHFFFAOYSA-N	C12H22O12	358.111	Carbohydrates	Disaccharides	Disaccharides	Carbohydrates	234							DAYCQQQLSSVKDG-UHFFFAOYSA-N	0.00369902	0.11407	1.7278	0.608408	0.819591	1.03032	1.02e-05	0.00129336	5.27448	4e-06	0.000207709	7.29428	0.322196	0.658944	0.801157	0.568066	0.784702	1.12897	0.263011	0.454002	1.20455	0.0314084	0.0823839	1.41738	0.901025	1
11.46_949.82	949.821	11.455	TG 57:3|TG 21:0_18:1_18:2	[M+Na]+		2	posCSH	TG 18:1_18:2_21:0	DBBVNPVUCZKTLC-UHFFFAOYSA-N	C60H110O6		Triradylcglycerols	Triacylglycerols	Triacylglycerols_unsaturated_long-chain	TAG_unsaturated	1015	O=C(OCC(OC(=O)CCCCCCCC=CCCCCCCCC)COC(=O)CCCCCCCCCCCCCCCCCCCC)CCCCCCCC=CCC=CCCCCC						DBBVNPVUCZKTLC-UHFFFAOYSA-N	0.0376443	0.255667	0.642812	0.000118154	0.00337033	0.508146	0.674871	0.8518	0.969626	0.182826	0.390645	1.25718	0.0112893	0.118175	0.814314	0.371885	0.637515	0.960084	0.00267704	0.0149731	0.172263	6.09e-06	5.18e-05	0.380852	0.682808	0.970216
1.19_478.29	478.293	1.194	LPE 18:2	[M+H]+		2	posCSH	LPE 18:2	DBHKHNGBVGWQJE-USWSLJGRSA-N	C23H44NO7P	477.286	Glycerophospholipids	Glycerophosphoethanolamines	LPE	LPE	613	O=C(OCC(O)COP(=O)(O)OCCN)CCCCCCCC=CCC=CCCCCC						DBHKHNGBVGWQJE-USWSLJGRSA-N	0.724571	0.904524	1.09276	0.00269189	0.0196888	0.654206	0.512869	0.733312	1.07788	0.147278	0.336816	1.05937	0.579782	0.836322	1.14614	0.473197	0.719891	0.889125	0.383989	0.576489	0.884044	0.629046	0.765182	0.945969	0.606389	0.940067
10.50_895.72	895.716	10.499	TG O-55:9|TG O-13:1_21:4_21:4	[M+Na]+		3	posCSH	TG O-13:1_21:4_21:4*	DBNRSYOYQQVUNL-UHFFFAOYSA-N	C58H96O5		Triradylcglycerols	oxTriacylglycerols	oxTriacylglycerols_PUFA_	O-TAG	700	O=C(OCC(OC(=O)CCCCCCCC=CCC=CCC=CCC=CCC)COCCCCCCCCC=CCCC)CCCCCCCC=CCC=CCC=CCC=CCC						DBNRSYOYQQVUNL-UHFFFAOYSA-N	0.00930257	0.153829	0.929159	0.0184332	0.086198	0.939647	0.000948262	0.0135246	0.931636	0.0123082	0.0615308	0.940609	0.126791	0.421774	0.979391	0.104189	0.314498	0.975997	2.55e-05	0.000358591	0.604833	0.000133101	0.000770905	0.758842	0.466347	0.928427
5.20_868.61	868.608	5.196	O1_PC p-38:4; or PC o-38:5; B	[M+HAc-H]-		2	negCSH	-	DBQMOXDLWKVKKG-REWQMPQJSA-N	C46H84NO7P	793.599	Fatty Acyls	Fatty acids	oxPC	ox_PC	738	CCCCCC/C=C\CCCCCCCC/C=C\OC[C@H](COP(=O)([O-])OCC[N+](C)(C)C)OC(=O)CCCCCC/C=C\C/C=C\C/C=C\CCCCC				53480761		DBQMOXDLWKVKKG-REWQMPQJSA-N	0.322196	0.682051	0.99381	0.0743237	0.246521	0.861309	0.901025	0.977617	1.10812	0.649977	0.816767	0.998613	0.0725992	0.314393	0.827141	0.00805946	0.0621341	0.603627	0.298618	0.498862	0.856958	0.123292	0.24705	0.695146	0.709073	0.977116
1.76_462.30	462.299	1.764	LPE O-18:2	[M-H]-		2	negCSH	LPE O-18:2	DBVHWKABURKXNY-UHFFFAOYSA-N	C23H46NO6P	463.306	Glycerophospholipids	Glycerophosphoethanolamines	O-LPE	O-LPE	635	O=P(O)(OCCN)OCC(O)COCCCCCCCCC=CCC=CCCCCC						DBVHWKABURKXNY-UHFFFAOYSA-N	0.735423	0.914402	0.868001	0.492142	0.736987	0.819987	0.233024	0.480001	2.10253	0.901817	0.963458	0.826381	0.825177	0.925475	0.692609	0.444696	0.700827	0.617741	0.581492	0.763017	1.30459	0.977417	1	1.09763	0.506263	0.928427
5.50_798.54	798.541	5.502	PC O-39:10	[M+H]+		3	posCSH	PC O-39:10*	DBXJOCSZUPYVJQ-UHFFFAOYSA-N	C47H76NO7P		Glycerophospholipids	Glycerophosphocholines	O-PC	O-PC	641	O=C(OC(COCCC=CCC=CCC=CCC=CCC)COP(=O)([O-])OCC[N+](C)(C)C)CCCCC=CCC=CCC=CCC=CCC=CCC=CCC						DBXJOCSZUPYVJQ-UHFFFAOYSA-N	0.470606	0.787334	0.993094	0.437843	0.702643	0.978596	0.00213673	0.0251341	0.759837	1.38e-05	0.00052339	0.728099	0.233535	0.552829	0.929025	9.29e-05	0.00302785	0.814815	0.444886	0.630577	0.947642	0.000374892	0.00175308	0.828423	0.067254	0.650312
8.536_181.0282	181.028	8.536	(N-(-2-Acetamido))-2-aminoethanesulfonic acid	[M-H]-		2	negHILIC	-	DBXNUXBLKRLWFA-UHFFFAOYSA-N	C4H10N2O4S	182.036	Organic sulfonic acids and derivatives	Organosulfonic acids and derivatives	Organosulfonic acids	Organosulfonic acids	691	C(CS(=O)(=O)[O-])[NH2+]CC(=O)N				6993708		DBXNUXBLKRLWFA-UHFFFAOYSA-N	0.749879	0.92299	0.942768	0.104189	0.315332	1.1067	0.144355	0.381271	1.07629	0.0145001	0.0686498	1.15966	0.0458589	0.254005	1.2617	0.00325743	0.0350635	1.19027	0.0527975	0.146218	1.2925	0.039015	0.098487	1.14685	0.81734	1
7.566_123.0552	123.055	7.566	2-Acetylpyrazine	[M+H]+		2	posHILIC	2-Acetylpyrazine	DBZAKQWXICEWNW-UHFFFAOYSA-N	C6H6N2O	122.048	Organic oxygen compounds	Ketones	Aryl alkyl ketones	Aralkylamines	129	CC(=O)C1=NC=CN=C1				30914		DBZAKQWXICEWNW-UHFFFAOYSA-N	0.163726	0.483967	0.925687	0.0123082	0.0635458	0.498118	0.534718	0.748606	0.965157	0.692666	0.839885	1.06461	0.579782	0.836322	1.15167	0.588077	0.795019	0.949449	0.735689	0.869866	1.01608	0.039015	0.098487	0.385979	0.0785935	0.664157
3.575_144.0656	144.066	3.575	N-Isobutyrylglycine	[M-H]-		3	negHILIC	-	DCICDMMXFIELDF-UHFFFAOYSA-N	C6H11NO3	145.074	Carboxylic acids and derivatives	Amino acids, peptides, and analogues	Amino acids and derivatives	Amino acids	31	CC(C)C(=O)NCC(=O)O				10855600		DCICDMMXFIELDF-UHFFFAOYSA-N	0.827331	0.957388	0.787252	0.341349	0.619204	1.22063	0.512869	0.733312	1.05813	0.147278	0.336816	1.32086	0.674871	0.883059	1.02382	0.29865	0.575607	1.01626	0.444886	0.630577	0.746327	0.124283	0.24705	0.482902	0.872959	1
3279	234	456913	2-ketoglucose dimethylacetal	[*]+		MSI 1	GC-TOF MS	-	DCNMIDLYWOTSGK-HSUXUTPPSA-N	C6H10O6	178.048	Organooxygen compounds	Carbohydrates and carbohydrate conjugates	Monosaccharides	Carbohydrates	235	C([C@H]([C@H]([C@@H](C(=O)C=O)O)O)O)O				159630		DCNMIDLYWOTSGK-HSUXUTPPSA-N	0.82732	0.957388	0.980337	0.617521	0.828931	0.981078	0.557645	0.762955	0.982343	0.05463	0.170551	0.87248	0.233505	0.552829	0.786517	0.939688	0.981211	0.953106	0.262977	0.454002	0.929374	0.534977	0.690508	1.04319	0.444854	0.928427
11.81_913.82	913.82	11.815	TG 54:0|TG 18:0_18:0_18:0	[M+Na]+		3	posCSH	TG 18:0/18:0/18:0	DCXXMTOCNZCJGO-UHFFFAOYSA-N	C57H110O6	890.83	Triradylcglycerols	Triacylglycerols	Triacylglycerols_saturated_	TAG_saturated	1016	O=C(OCC(OC(=O)CCCCCCCCCCCCCCCCC)COC(=O)CCCCCCCCCCCCCCCCC)CCCCCCCCCCCCCCCCC			LMGL03010002	11146		DCXXMTOCNZCJGO-UHFFFAOYSA-N	0.606394	0.858431	12.8895	0.363042	0.646198	0.200992	0.757692	0.913876	1.48158	0.511716	0.723505	13.3224	0.455944	0.777627	53.4399	0.222095	0.490428	0.642641	0.0727273	0.186937	0.571491	0.226931	0.38303	0.431249	0.272128	0.842786
146	231	553078	asparagine	[*]+		MSI 1	GC-TOF MS	Asparagine	DCXYFEDJOCDNAF-REOHCLBHSA-N	C4H8N2O3	132.054	Organic acids	Amino acids and peptides	Amino acids	Amino acids	32	C([C@@H](C(=O)O)N)C(=O)N		C00152		6267		DCXYFEDJOCDNAF-REOHCLBHSA-N	0.39215	0.724019	1.07042	0.596407	0.819591	0.926282	0.182694	0.424705	0.883255	0.0381812	0.136973	0.796207	0.135353	0.430188	0.866041	0.356022	0.623719	0.92094	0.122176	0.266035	1.2025	0.575592	0.726493	0.904113	0.0621105	0.650312
6.20_838.63	838.633	6.203	PC 40:4|PC 20:0_20:4	[M+H]+		3	posCSH	PC 20:0_20:4	DDIJTWRVGORCFN-UHFFFAOYSA-N	C48H88NO8P		Glycerophospholipids	Glycerophosphocholines	PC	PC	750	O=C(OCC(OC(=O)CCCCCCC=CCC=CCC=CCC=CCC)COP(=O)([O-])OCC[N+](C)(C)C)CCCCCCCCCCCCCCCCCCC						DDIJTWRVGORCFN-UHFFFAOYSA-N	0.118656	0.411511	0.739125	0.0113265	0.0598312	0.768856	0.39215	0.648469	0.886581	0.455327	0.667774	1.10117	0.260934	0.584923	0.897083	0.0481324	0.196843	0.870026	0.0446816	0.129395	0.486655	8.09e-07	1.53e-05	0.338873	0.488371	0.928427
4.837_4.817_114.0661_227.1248	114.0661_227.1248	4.837_4.817	Creatinine	[M+H]+		1	posHILIC	Creatinine	DDRJAANPRJIHGJ-UHFFFAOYSA-N	C4H7N3O	113.059	Organoheterocyclic compounds	Azolines	Imidazolines	Imidazolines	544	CN1CC(=O)N=C1N		C00791		588		DDRJAANPRJIHGJ-UHFFFAOYSA-N	0.512869	0.801621	0.976752	0.247501	0.527847	0.857972	0.470606	0.701911	1.0108	0.139277	0.322343	1.13856	0.801286	0.917939	1.04718	0.117274	0.331211	1.12317	0.682808	0.833245	1.0164	0.548387	0.698337	1.10139	0.444886	0.928427
10.25_834.76	834.756	10.252	TG 49:2|TG 15:0_16:0_18:2	[M+NH4]+		2	posCSH	TG 15:0_16:0_18:2	DDWAXVHDVUVXSQ-UHFFFAOYSA-N	C52H96O6		Triradylcglycerols	Triacylglycerols	Triacylglycerols_unsaturated_	TAG_unsaturated	1017	O=C(OCC(OC(=O)CCCCCCCCCCCCCCC)COC(=O)CCCCCCCCCCCCCC)CCCCCCCC=CCC=CCCCCC						DDWAXVHDVUVXSQ-UHFFFAOYSA-N	0.0330957	0.234548	0.672049	0.000418904	0.00575867	0.549825	0.879968	0.974799	0.957049	0.649977	0.816767	1.16571	0.0359615	0.220602	0.717839	0.0170292	0.103353	0.751346	4.19e-06	0.000139868	0.252345	9.4e-07	1.53e-05	0.208487	0.466347	0.928427
8.288_159.0767	159.077	8.288	Ala-Ala	[M-H]-		1	negHILIC	Ala-Ala	DEFJQIDDEAULHB-QWWZWVQMSA-N	C6H12N2O3	160.085	Organic acids	Amino acids and peptides	Dipeptides	Dipeptides	374	C[C@H](C(=O)N[C@H](C)C(=O)O)N				5460362		DEFJQIDDEAULHB-QWWZWVQMSA-N	0.906502	0.975772	0.970617	0.941653	0.981211	0.979615	0.0536597	0.214076	1.44793	0.0270765	0.108783	1.88886	0.174118	0.492974	1.04022	0.649977	0.829557	0.907937	0.762626	0.887009	1.01623	1	1	1.1098	0.957493	1
4.76_787.60	787.598	4.764	SM 36:2;2O|SM 19:1;2O/17:1	[M+CH3COO]-		3	negCSH	SM 19:1;O2/17:1	DELUIIJGTFULDH-UHFFFAOYSA-N	C41H81N2O6P		Sphingolipids	Sphingomyelins	SM	SM	955	O=C(NC(COP(=O)([O-])OCC[N+](C)(C)C)C(O)C=CCCCCCCCCCCCCCC)CCCCCCCC=CCCCCCCC						DELUIIJGTFULDH-UHFFFAOYSA-N	0.879968	0.965426	1.08714	0.663994	0.853173	1.287	0.067254	0.246538	0.818593	0.424542	0.636534	0.906278	0.656921	0.881232	1.04109	0.147302	0.378539	1.35841	0.000124882	0.00129536	1.87131	0.00514889	0.0178378	1.81708	0.135448	0.711282
6.346_447.0938	447.094	6.346	Naringenin-4'-O-.beta.-D-glucuronide	[M-H]-		2	negHILIC	-	DFIUUCDSSKATFP-BQWZWCMPSA-N	C21H20O11	448.101	Flavonoids	Flavonoid glycosides	Flavonoid O-glycosides	Flavonoids	502	C1[C@H](OC2=CC(=CC(=C2C1=O)O)O)C3=CC=C(C=C3)OC4[C@@H]([C@H]([C@@H]([C@H](O4)C(=O)O)O)O)O				71684693		DFIUUCDSSKATFP-BQWZWCMPSA-N	0.173999	0.501142	0.480867	0.648077	0.839651	1.03762	0.364881	0.618618	0.728812	0.0215479	0.0907237	4.30058	0.903471	0.971191	1.07064	0.298027	0.575607	2.47809	0.126693	0.274301	0.442434	0.0541818	0.130701	0.393718	0.281391	0.849385
1.634_123.0554	123.055	1.634	Nicotinamide	[M+H]+		1	posHILIC	Niacinamide	DFPAKSUCGFBDDF-UHFFFAOYSA-N	C6H6N2O	122.048	Organoheterocyclic compounds	Pyridinecarboxylic acids	Nicotinamides	Pyridines	900	C1=CC(=CN=C1)C(=O)N		C00153		936		DFPAKSUCGFBDDF-UHFFFAOYSA-N	0.39215	0.724019	0.940128	0.0410878	0.158739	0.671297	0.00843141	0.0605046	0.677181	0.867813	0.947655	1.01598	0.0966911	0.370217	0.742475	0.18805	0.440585	0.801076	0.581792	0.763017	0.976579	0.0627254	0.146435	0.602313	0.105927	0.711282
4.74_744.55	744.554	4.74	PC 33:2|PC 15:0_18:2	[M+H]+		3	posCSH	PC 15:0_18:2	DGBYUHHIADYUMU-UHFFFAOYSA-N	C41H78NO8P		Glycerophospholipids	Glycerophosphocholines	PC	PC	751	O=C(OCC(OC(=O)CCCCCCCC=CCC=CCCCCC)COP(=O)([O-])OCC[N+](C)(C)C)CCCCCCCCCCCCCC						DGBYUHHIADYUMU-UHFFFAOYSA-N	0.879968	0.965426	0.882566	0.8262	0.928763	0.974416	0.000159845	0.00521096	1.60352	1.57e-05	0.000527526	1.48325	0.749879	0.907476	1.05383	0.00805946	0.0621341	1.26056	0.00101317	0.00745822	0.56708	9.4e-07	1.53e-05	0.512049	0.789853	1
8.64_724.68	724.683	8.641	Cer 43:0;2O|Cer 20:0;2O/23:0	[M+CH3COO]-		2	negCSH	Cer 20:0;O2/23:0	DGTRPWXWXHWLIJ-UHFFFAOYSA-N	C43H87NO3		Sphingolipids	Ceramides	Ceramides	Cer	307	O=C(NC(CO)C(O)CCCCCCCCCCCCCCCCC)CCCCCCCCCCCCCCCCCCCCCC						DGTRPWXWXHWLIJ-UHFFFAOYSA-N	0.831417	0.960169	1.0055	0.437083	0.702643	1.35112	0.281807	0.540407	0.60489	0.402504	0.616352	0.84754	0.106074	0.390421	0.332644	0.750269	0.891285	1.83192	0.578874	0.763017	0.656204	0.545798	0.698337	0.835858	0.548739	0.928427
11.89_908.86	908.864	11.893	TG 54:0|TG 16:0_18:0_20:0	[M+NH4]+		2	posCSH	TG 16:0_18:0_20:0	DHDAMQPBPJWJEI-UHFFFAOYSA-N	C57H110O6		Triradylcglycerols	Triacylglycerols	Triacylglycerols_saturated_long-chain	TAG_saturated	1018	O=C(OCC(OC(=O)CCCCCCCCCCCCCCCCC)COC(=O)CCCCCCCCCCCCCCCCCCC)CCCCCCCCCCCCCCC						DHDAMQPBPJWJEI-UHFFFAOYSA-N	0.260934	0.618972	0.851037	0.000647795	0.00754219	0.549039	0.959854	1	1.03204	0.131615	0.313512	1.39804	0.724571	0.901565	1.01863	0.671189	0.842309	1.16231	0.00267704	0.0149731	0.545372	9.29e-05	0.000560712	0.423593	0.510944	0.928427
6	248	368707	glycine	[*]+		MSI 1	GC-TOF MS	Glycine	DHMQDGOQFOQNFH-UHFFFAOYSA-N	C2H5NO2	75.032	Organic acids	Amino acids and peptides	Amino acids	Amino acids	33	C(C(=O)O)N		C00037		750		DHMQDGOQFOQNFH-UHFFFAOYSA-N	0.246968	0.597015	1.11124	0.269359	0.553763	1.07051	0.278467	0.535802	1.08507	0.495947	0.706461	0.948257	0.00151804	0.0451904	1.21431	0.340472	0.617242	1.05017	0.00337319	0.0171822	1.23745	0.000186022	0.00101072	1.20517	0.067254	0.650312
4.85_854.57	854.567	4.847	PI 34:1	[M+NH4]+		5	posCSH	PI 34:1	DHQLGRVYXXORQB-UHFFFAOYSA-N	C43H81O13P	836.542	Glycerophospholipids	Glycerophosphoinositols	PI	PI	839	O=C(OCC(OC(=O)CCCCCCCCCCCCCCCC=CCCCCCCCCCC)COP(=O)(O)OC1C(O)C(O)C(O)C(O)C1O)CCCCC						DHQLGRVYXXORQB-UHFFFAOYSA-N	0.579782	0.842714	0.898848	0.780911	0.91293	1.01147	0.118656	0.341886	0.846172	0.259673	0.484129	0.920031	0.00170305	0.0451904	0.564972	0.00269189	0.0313413	0.795172	0.0199418	0.0695828	0.691864	0.0589767	0.139034	0.893813	0.985825	1
5.66_808.58	808.583	5.657	PC 36:2	[M+Na]+		2	posCSH	PC 36:2	DIHWZUCEXWUHOD-IIVNATNGSA-N	C44H84NO8P	785.593	Glycerophospholipids	Glycerophosphocholines	PC	PC	745	O=C(OCC(OC(=O)CCCCCCCCCCCCCCCCCC=CCC=CCCCCCCC)COP(=O)([O-])OCC[N+](C)(C)C)CCCCC						DIHWZUCEXWUHOD-IIVNATNGSA-N	0.0215214	0.20988	0.970829	0.8262	0.928763	0.99125	0.110937	0.330494	1.02171	0.649977	0.816767	1.00355	0.557028	0.828521	0.992974	0.988321	1	1.00531	0.0984723	0.232142	0.917912	0.8262	0.906437	1.00008	0.901025	1
1.36_239.20	239.201	1.357	FA 15:1	[M-H]-		2	negCSH	Pentadecenoic acid	DJCQJZKZUCHHAL-VOTSOKGWSA-N	C15H28O2	240.209	Fatty Acyls	Fatty acids	Unsaturated FA	FA	418	O=C(O)CCCCCCCC=CCCCCC				3014053		DJCQJZKZUCHHAL-VOTSOKGWSA-N	0.775459	0.932349	1.10393	0.406104	0.682422	1.23059	0.403697	0.656152	0.904463	0.0314084	0.120663	1.27599	0.491494	0.796583	0.992152	0.629046	0.818405	0.952693	0.762626	0.887009	0.859359	0.485457	0.657847	0.798422	0.0240472	0.571622
4.30_909.55	909.551	4.296	PI 40:6|PI 18:0_22:6	[M-H]-		2	negCSH	PI 18:0_22:6	DJVOKHFQPGWUPK-UHFFFAOYSA-N	C49H83O13P		Glycerophospholipids	Glycerophosphoinositols	PI	PI	840	O=C(OCC(OC(=O)CCC=CCC=CCC=CCC=CCC=CCC=CCC)COP(=O)(O)OC1C(O)C(O)C(O)C(O)C1O)CCCCCCCCCCCCCCCCC						DJVOKHFQPGWUPK-UHFFFAOYSA-N	0.356091	0.707731	0.890794	0.139696	0.380414	0.813399	0.845053	0.961869	0.871941	0.941653	0.980316	0.958535	0.373852	0.688008	0.816464	0.117274	0.331211	0.766764	0.53405	0.72198	0.938809	0.115592	0.235519	0.681452	0.0446816	0.62303
11.44_918.85	918.849	11.438	TG 55:2|TG 16:0_21:0_18:2	[M+NH4]+		2	posCSH	TG 16:0_18:2_21:0	DJYIPWUSLHSCRA-UHFFFAOYSA-N	C58H108O6		Triradylcglycerols	Triacylglycerols	Triacylglycerols_unsaturated_	TAG_unsaturated	1019	O=C(OCC(OC(=O)CCCCCCCCCCCCCCCCCCCC)COC(=O)CCCCCCCCCCCCCCC)CCCCCCCC=CCC=CCCCCC						DJYIPWUSLHSCRA-UHFFFAOYSA-N	0.135353	0.442515	0.761718	0.000335232	0.0051	0.478888	0.322196	0.577222	0.811317	0.988321	1	1.02913	0.0149768	0.13781	0.773738	0.0551562	0.215525	0.760816	0.00101317	0.00745822	0.229682	1.96e-06	2.31e-05	0.224762	0.709073	0.977116
0.51_407.28	407.28	0.508	ST 24:1;O5	[M-H]-		2	negCSH	ST 24:1;O5	DKPMWHFRUGMUKF-CRKPLTDNSA-N	C24H40O5	408.288	Sterol Lipids	Sterol esters	Sterols/C24 Bile acids	Bile acids	185	C[C@H](CCC(=O)O)[C@H]1CC[C@@H]2[C@@]1(CC[C@H]3[C@H]2[C@H]([C@H]([C@H]4[C@@]3(CC[C@H](C4)O)C)O)O)C		C17726	LMST04010067	5283853		DKPMWHFRUGMUKF-CRKPLTDNSA-N	0.392857	0.724152	1.29255	1	1	0.911342	0.001554	0.0190658	8.58998	0.354312	0.570357	3.14126	0.690476	0.891841	1.81806	0.343434	0.620029	0.767917	0.420635	0.610837	3.9882	0.904762	0.961204	0.887438	0.666667	0.965313
9.51_975.74	975.742	9.51	TG 60:11|TG 18:2_20:3_22:6	[M+Na]+		3	posCSH	TG 18:2_20:3_22:6	DKWJUXQIGJYEQB-UHFFFAOYSA-N	C63H100O6		Triradylcglycerols	Triacylglycerols	Triacylglycerols_PUFA_long-chain	TAG_unsaturated	1020	O=C(OCC(OC(=O)CCCCCCCCCC=CCC=CCC=CCC)COC(=O)CCCCCCCC=CCC=CCCCCC)CCC=CCC=CCC=CCC=CCC=CCC=CCC						DKWJUXQIGJYEQB-UHFFFAOYSA-N	0.650527	0.872057	0.966986	0.0184332	0.086198	1.33125	5.44e-06	0.000886634	1.98918	3.78e-07	0.000102568	2.36585	0.534718	0.813485	1.05172	0.000581612	0.010879	1.41397	9.69e-06	0.000175548	0.357569	0.00182082	0.0069252	0.777606	0.957493	1
7.729_85.0283	85.0283	7.729	1,4-Butynediol	[M-H]-		2	negHILIC	But-2-yne-1,4-diol	DLDJFQGPPSQZKI-UHFFFAOYSA-N	C4H6O2	86.0368	Organic oxygen compounds	Primary alcohols	Primary alcohols	Primary alcohols	876	C(C#CCO)O		C02497		8066		DLDJFQGPPSQZKI-UHFFFAOYSA-N	0.959854	0.991125	1.01117	0.714393	0.874685	0.986623	0.959854	1	1.01867	0.29865	0.522637	1.00888	0.775459	0.907486	1.0166	0.259673	0.53098	1.02729	0.150121	0.311432	0.971951	0.941653	0.985712	0.971383	0.81734	1
12.09_976.93	976.926	12.091	TG 59:1|TG 16:0_25:0_18:1	[M+NH4]+		2	posCSH	TG 16:0_18:1_25:0	DMBIVUIRWLZHTR-UHFFFAOYSA-N	C62H118O6		Triradylcglycerols	Triacylglycerols	Triacylglycerols_unsaturated_long-chain	TAG_unsaturated	1021	O=C(OCC(OC(=O)CCCCCCCCCCCCCCCCCCCCCCCC)COC(=O)CCCCCCCCCCCCCCC)CCCCCCCC=CCCCCCCCC						DMBIVUIRWLZHTR-UHFFFAOYSA-N	0.0458589	0.276852	0.807889	0.000267406	0.00462288	0.555803	0.356091	0.610059	0.971606	0.259673	0.484129	1.20774	0.144355	0.445159	0.962294	0.941653	0.981211	1.14511	0.0042305	0.0198642	0.596757	0.00805946	0.0264248	0.594977	0.423999	0.928427
6.812_157.0763	157.076	6.812	Indole-3-acetonitrile	[M+H]+		2	posHILIC	-	DMCPFOBLJMLSNX-UHFFFAOYSA-N	C10H8N2	156.069	Organoheterocyclic compounds	Indoles	Indoles	Indoles	548	C1=CC=C2C(=C1)C(=CN2)CC#N		C02938		351795		DMCPFOBLJMLSNX-UHFFFAOYSA-N	0.0579579	0.303349	1.19087	0.437843	0.702643	1.11898	0.986613	1	0.917836	0.455327	0.667774	1.04276	0.00763394	0.0907326	1.4015	0.510068	0.744264	1.11952	0.263011	0.454002	1.17385	0.341349	0.513148	1.0127	0.233901	0.816274
1.21_222.0585	222.059	1.21	4-(1,3-Benzothiazol-2-yl)butanoic acid	[M+H]+		2	posHILIC	-	DOTLYHUQAIHKEV-UHFFFAOYSA-N	C11H11NO2S	221.051	Benzothiazoles		Benzothiazoles	Benzenoids	138	C1=CC=C2C(=C1)N=C(S2)CCCC(=O)O				829788		DOTLYHUQAIHKEV-UHFFFAOYSA-N	0.0102532	0.155985	2.38882	0.526881	0.769958	1.37923	0.0090091	0.0642461	0.592568	0.137826	0.322343	0.435797	0.356091	0.679431	1.01254	0.0769734	0.256259	0.388176	0.00589001	0.0253604	3.29883	0.0119075	0.0367202	2.56372	0.160447	0.756485
3.03_369.30	369.301	3.032	O2_FA 22:1; (erucic acid) [M-H]-	[M-H]-		2	negCSH	-	DPUOLQHDNGRHBS-KTKRTIGZSA-N	C22H42O2	338.318	Fatty Acyls	Fatty acids	oxFatty acids	ox_FA	729	CCCCCCCC/C=C\CCCCCCCCCCCC(=O)O		C08316	LMFA01030089	5281116		DPUOLQHDNGRHBS-KTKRTIGZSA-N	0.579782	0.842714	0.99404	0.829467	0.930602	0.997938	0.346379	0.604309	1.03324	0.629046	0.807358	0.957641	0.959854	0.99563	0.90899	0.259673	0.53098	1.16327	0.423999	0.610837	0.958888	0.685071	0.802531	1.14824	0.233901	0.816274
3.75_337.31	337.311	3.745	FA 22:1	[M-H]-		2	negCSH	Docosenoic acid	DPUOLQHDNGRHBS-UHFFFAOYSA-N	C22H42O2	338.318	Fatty Acyls	Fatty acids	Unsaturated FA	FA	419	O=C(O)CCCCCCCCCCCC=CCCCCCCCC				8216		DPUOLQHDNGRHBS-UHFFFAOYSA-N	0.196366	0.532193	0.655577	0.926454	0.977876	1.03553	0.278467	0.535802	0.836878	0.312468	0.535325	1.22246	0.260934	0.584923	0.85882	0.988321	1	1.19251	0.220235	0.401418	0.731838	0.108276	0.223404	0.756459	0.581792	0.928427
11.12_852.80	852.802	11.116	TG 50:0|TG 16:0_16:0_18:0	[M+NH4]+		3	posCSH	TG 16:0_16:0_18:0	DQKMNCLZNGAXNX-UHFFFAOYSA-N	C53H102O6	834.768	Triradylcglycerols	Triacylglycerols	Triacylglycerols_saturated_	TAG_saturated	1022	O=C(OCC(OC(=O)CCCCCCCCCCCCCCC)COC(=O)CCCCCCCCCCCCCCCCC)CCCCCCCCCCCCCCC						DQKMNCLZNGAXNX-UHFFFAOYSA-N	0.10362	0.387639	0.733453	0.0215479	0.0979527	0.752829	0.322196	0.577222	1.05074	0.147278	0.336816	1.13347	0.557028	0.828521	1.01821	0.491447	0.732038	0.936933	0.0090091	0.0363229	0.745374	0.000335232	0.00160714	0.577372	0.81734	1
7010	278	325948	hydroxycarbamate	[*]+		MSI 1	GC-TOF MS	Hydroxycarbamic acid	DRAJWRKLRBNJRQ-UHFFFAOYSA-M	CH2NO3	77.0113	Organic nitrogen compounds	Organonitrogen compounds	Organic hydroxylamines	Amines	7	C(=O)(NO)O				16639161		DRAJWRKLRBNJRQ-UHFFFAOYSA-M	0.650527	0.872057	0.92248	0.220355	0.500007	0.856412	0.762626	0.915954	1.15886	0.639033	0.814678	0.986255	0.650527	0.874265	1.02193	0.727836	0.8761	1.0291	0.150121	0.311432	0.76485	0.797008	0.890681	1.00819	0.0572968	0.650312
5.38_724.53	724.528	5.383	PE P-36:4|PE P-16:0_20:4	[M+H]+		2	posCSH	PE P-16:0/20:4	DRIVXEVMDWCWLI-CAQMIEAISA-N	C41H74NO7P		Glycerophospholipids	Glycerophosphoethanolamines	PE ether lipid	P-PE	872	O=C(OC(COC=CCCCCCCCCCCCCCC)COP(=O)(O)OCCN)CCCCCCC=CCC=CCC=CCC=CCC						DRIVXEVMDWCWLI-CAQMIEAISA-N	0.196366	0.532193	0.753263	0.0418759	0.158739	0.863237	0.153809	0.390859	0.902861	0.941653	0.980316	0.969767	0.184994	0.500186	0.878094	0.01572	0.0985522	0.855776	0.14031	0.296469	0.84422	0.000374892	0.00175308	0.764448	0.872959	1
4.85_243.0624	243.062	4.85	Uridine	[M-H]-		2	negHILIC	Uridine	DRTQHJPVMGBUCF-XVFCMESISA-N	C9H12N2O6	244.07	Nucleic acids	Pyrimidines	Pyrimidine ribonucleosides	Pyrimidines	920	C1=CN(C(=O)NC1=O)[C@H]2[C@@H]([C@@H]([C@H](O2)CO)O)O		C00299		6029		DRTQHJPVMGBUCF-XVFCMESISA-N	0.827331	0.957388	1.07872	0.420752	0.694786	1.09495	0.674871	0.8518	1.04388	0.067278	0.197846	1.31485	0.749879	0.907476	1.02498	0.758532	0.893174	1.21809	0.0135274	0.0501127	0.564759	0.192634	0.34024	0.8659	0.1713	0.771992
16544	260	622466	pinitol	[*]+		MSI 1	GC-TOF MS	Pinitol	DSCFFEYYQKSRSV-FEPQRWDDSA-N	C7H14O6	194.079	Organic oxygen compounds	Cyclic alcohols	Cyclitols	Carbohydrates	236	COC1[C@@H]([C@H](C([C@@H]([C@@H]1O)O)O)O)O		C03844		164619		DSCFFEYYQKSRSV-FEPQRWDDSA-N	0.0136441	0.172977	0.552129	0.0027351	0.0198774	0.665062	0.0344947	0.159994	1.56535	0.00287548	0.0207653	1.83949	0.0029793	0.0607033	0.599608	0.0136516	0.0910906	0.672552	0.00377981	0.0185097	0.506118	0.00114154	0.00466845	0.454254	0.0621105	0.650312
11.60_932.87	932.865	11.603	TG 56:2|TG 16:0_18:1_22:1	[M+NH4]+		2	posCSH	TG 16:0_18:1_22:1	DSGUAGSLOJNCIC-UHFFFAOYSA-N	C59H110O6		Triradylcglycerols	Triacylglycerols	Triacylglycerols_unsaturated_long-chain	TAG_unsaturated	1023	O=C(OCC(OC(=O)CCCCCCCC=CCCCCCCCC)COC(=O)CCCCCCCCCCCCCCC)CCCCCCCCCCCC=CCCCCCCCC						DSGUAGSLOJNCIC-UHFFFAOYSA-N	0.0725992	0.338105	0.613266	0.00201018	0.0162668	0.362245	0.00930257	0.06552	0.587293	0.0291733	0.114387	0.655349	0.00411522	0.0690509	0.575246	0.00121596	0.0195411	0.516962	0.000465179	0.00390272	0.259383	4.41e-07	1.53e-05	0.147435	0.845053	1
9.393_209.0299	209.03	9.393	saccharic acid	[M-H]-		2	negHILIC	Glucaric acid	DSLZVSRJTYRBFB-LLEIAEIESA-N	C6H10O8	210.038	Carbohydrates	Monosaccharides	Monosaccharide acids	Carbohydrates	237	[C@H]([C@@H]([C@@H](C(=O)O)O)O)([C@H](C(=O)O)O)O		C00818	LMFA01170108	33037		DSLZVSRJTYRBFB-LLEIAEIESA-N	0.00411522	0.115963	0.56416	0.548387	0.788048	0.881128	0.144355	0.381271	0.755522	0.387768	0.599517	1.13039	0.356091	0.679431	1.05865	0.404059	0.660503	1.11849	0.656921	0.822774	1.13954	0.0867669	0.187858	1.48367	0.248157	0.827916
11.52_964.87	964.872	11.517	TG O-60:7|TG O-20:0_18:1_22:6	[M+NH4]+		3	posCSH	TG O-20:0_18:1_22:6*	DSXWUSASMNCLOP-UHFFFAOYSA-N	C63H110O5		Triradylcglycerols	oxTriacylglycerols	oxTriacylglycerols_PUFA_long-chain	O-TAG	701	O=C(OCC(OC(=O)CCC=CCC=CCC=CCC=CCC=CCC=CCC)COCCCCCCCCCCCCCCCCCCCC)CCCCCCCC=CCCCCCCCC						DSXWUSASMNCLOP-UHFFFAOYSA-N	0.650527	0.872057	0.914423	0.124283	0.353633	0.797556	0.430341	0.672629	0.815476	0.173393	0.376125	1.46366	0.182694	0.500186	0.690511	0.0922923	0.285381	1.48261	0.735689	0.869866	0.768414	0.259673	0.421461	1.38156	0.929214	1
1685	211	518184	phosphoenolpyruvate	[*]+		MSI 1	GC-TOF MS	Phosphoenolpyruvic acid	DTBNBXWJWCWCIK-UHFFFAOYSA-N	C3H5O6P	167.982	Organic acids	Short-chain acids	Short-chain acids	Short-chain acids	946	C=C(C(=O)O)OP(=O)([OH2+])[O-]		C00074		58114173		DTBNBXWJWCWCIK-UHFFFAOYSA-N	0.174118	0.501142	0.934386	0.226079	0.502838	0.907383	0.328485	0.585627	0.874848	0.168522	0.371256	0.922927	0.440186	0.762143	0.885784	0.89167	0.960871	1.02526	0.194641	0.368301	1.26974	0.41387	0.591021	1.01813	0.682808	0.970216
8.027_187.108	187.108	8.027	N-epsilon-Acetyllysine	[M-H]-		1	negHILIC	N6-Acetyllysine	DTERQYGMUDWYAZ-ZETCQYMHSA-N	C8H16N2O3	188.116	Organic acids	Amino acids and peptides	Amino acids	Amino acids	34	CC(=O)NCCCC[C@@H](C(=O)[O-])[NH3+]		C02727		6991978		DTERQYGMUDWYAZ-ZETCQYMHSA-N	0.0674146	0.324557	0.896549	0.124283	0.353633	0.902919	0.62655	0.820774	1.06323	0.285245	0.508539	1.12362	0.338872	0.666195	1.08536	0.568066	0.784702	1.13189	0.656921	0.822774	0.970385	0.548387	0.698337	0.914147	0.0984723	0.711282
0.72_293.21	293.212	0.725	O1_FA 18:3; (linolenic acid)	[M-H]-		2	negCSH	-	DTOSIQBPPRVQHS-PDBXOOCHSA-N	C18H30O2	278.225	Fatty Acyls	Fatty acids	oxFatty acids	ox_FA	730	CC/C=C\C/C=C\C/C=C\CCCCCCCC(=O)O		C06427	LMFA01030152	5280934		DTOSIQBPPRVQHS-PDBXOOCHSA-N	0.0839476	0.356075	0.633106	0.853531	0.938226	1.16221	0.656921	0.840299	0.817165	0.247501	0.46988	1.27352	0.163726	0.477778	0.779114	0.491447	0.732038	1.28505	0.66381	0.826864	0.731952	0.322394	0.493098	0.679041	0.957493	1
1.43_277.22	277.217	1.434	FA 18:3	[M-H]-		2	negCSH	Octadecatrienoic acid	DTOSIQBPPRVQHS-UHFFFAOYSA-N	C18H30O2	278.225	Fatty Acyls	Fatty acids	Unsaturated FA	FA	420	O=C(O)CCCCCCCC=CCC=CCC=CCC				860		DTOSIQBPPRVQHS-UHFFFAOYSA-N	0.579782	0.842714	0.898783	0.735015	0.8844	1.04467	0.294529	0.552727	1.08382	0.00109702	0.00985588	1.64369	0.986613	1	1.02448	0.104189	0.314498	1.51328	0.0785935	0.197958	0.82742	0.0770252	0.172325	0.627947	0.0485974	0.62303
5.548_121.0648	121.065	5.548	Phenylacetaldehyde	[M+H]+		3	posHILIC	Phenylacetaldehyde	DTUQWGWMVIHBKE-UHFFFAOYSA-N	C8H8O	120.058	Benzenoids	Phenylacetaldehydes	Phenylacetaldehydes	Benzenoids	139	C1=CC=C(C=C1)CC=O		C00601		998		DTUQWGWMVIHBKE-UHFFFAOYSA-N	0.660532	0.883549	0.841282	0.0350463	0.139818	0.618788	0.411605	0.65684	0.81166	0.468719	0.683899	1.02643	0.745476	0.907476	0.872162	0.10679	0.321497	1.28972	0.745476	0.878707	0.9923	0.216089	0.373007	1.22264	0.774556	1
7.354_111.0189	111.019	7.354	4,6-Dihydroxypyrimidine	[M-H]-		2	negHILIC	-	DUFGYCAXVIUXIP-UHFFFAOYSA-N	C4H4N2O2	112.027	Diazines	Pyrimidines and pyrimidine derivatives	Hydroxypyrimidines	Pyrimidines	921	C1=C(N=CNC1=O)O				14512		DUFGYCAXVIUXIP-UHFFFAOYSA-N	0.322196	0.682051	0.909152	0.692666	0.864696	0.957244	0.0496309	0.202971	0.869234	0.849074	0.938753	0.983693	0.827331	0.925475	1.00823	0.692666	0.859057	1.01023	0.403697	0.594347	1.06505	0.714393	0.823356	0.93822	0.0199418	0.571622
1.396_159.0655	159.065	1.396	3,3-Dimethylglutaric acid	[M-H]-		2	negHILIC	-	DUHQIGLHYXLKAE-UHFFFAOYSA-N	C7H12O4	160.074	Fatty Acyls	Fatty acids and conjugates	Branched fatty acids	FA	421	[H+].[H+].CC(C)(CC(=O)[O-])CC(=O)[O-]			LMFA01170086	20473996		DUHQIGLHYXLKAE-UHFFFAOYSA-N	0.153809	0.46924	1.08823	0.872075	0.949463	0.991373	0.93314	0.98951	1.04204	0.213399	0.429433	0.913779	0.724571	0.901565	1.00851	0.0067665	0.05399	0.84962	0.194641	0.368301	1.05843	0.548387	0.698337	0.95327	0.656921	0.955322
1.408_307.0281	307.028	1.408	Resveratrol-3-O-sulfate	[M-H]-		2	negHILIC	-	DULQFFCIVGYOFH-OWOJBTEDSA-N	C14H12O6S	308.035	Stilbenes		Stilbenes	Stilbenes	989	C1=CC(=CC=C1/C=C/C2=CC(=CC(=C2)OS(=O)(=O)O)O)O				25113755		DULQFFCIVGYOFH-OWOJBTEDSA-N	0.557673	0.829602	0.965556	0.939695	0.981211	0.87419	0.163726	0.401745	1.37621	0.639033	0.814678	0.765232	0.248157	0.572015	0.905091	0.325364	0.602207	0.810025	0.957493	0.992279	1.08102	0.836172	0.914738	0.941766	0.789853	1
1.403_190.0503	190.05	1.403	5-Hydroxy-3-indoleacetic acid	[M-H]-		2	negHILIC	5-Hydroxyindoleacetic acid	DUUGKQCEGZLZNO-UHFFFAOYSA-N	C10H9NO3	191.058	Organoheterocyclic compounds	Indoles	Indole-3-acetic acid derivatives	Indoles	549	C1=CC2=C(C=C1O)C(=CN2)CC(=O)O		C05635		1826		DUUGKQCEGZLZNO-UHFFFAOYSA-N	0.260934	0.618972	1.2133	0.491447	0.736987	0.838278	0.534718	0.748606	0.967752	0.548387	0.752055	0.989284	0.853568	0.940078	0.857117	0.849074	0.944243	1.01503	0.403697	0.594347	1.13534	0.0630144	0.146435	1.10842	0.403697	0.921237
6.211_378.2416	378.242	6.211	erythro-Sphingosine-1-phosphate	[M-H]-		2	negHILIC	-	DUYSYHSSBDVJSM-KRWOKUGFSA-N	C18H38NO5P	379.249	Sphingolipids	Phosphosphingolipids	Phosphosphingolipids	SM	956	CCCCCCCCCCCCC/C=C/[C@H]([C@H](COP(=O)(O)[O-])[NH3+])O		C06124	LMSP01050001	10883396		DUYSYHSSBDVJSM-KRWOKUGFSA-N	0.470606	0.787334	0.980724	0.608408	0.819591	1.02363	0.196366	0.436751	0.952127	0.173393	0.376125	1.0692	0.491494	0.796583	1.03987	0.00221746	0.0294201	1.26848	0.0485974	0.138376	1.10111	0.00164798	0.00635253	1.22986	0.735689	0.978346
9.87_972.80	972.801	9.865	TG 60:10|TG 18:1_20:3_22:6_a	[M+NH4]+		3	posCSH	TG 18:1_20:3_22:6	DVAPBZSENUJOGR-UHFFFAOYSA-N	C63H102O6		Triradylcglycerols	Triacylglycerols	Triacylglycerols_PUFA_long-chain	TAG_unsaturated	1024	O=C(OCC(OC(=O)CCCCCCCCCC=CCC=CCC=CCC)COC(=O)CCCCCCCC=CCCCCCCCC)CCC=CCC=CCC=CCC=CCC=CCC=CCC						DVAPBZSENUJOGR-UHFFFAOYSA-N	0.801286	0.950381	1.02109	0.213399	0.490904	0.865058	0.000744731	0.0116402	1.61699	5.3e-06	0.00023256	1.92373	0.135353	0.430188	0.920069	0.780911	0.906429	1.01298	2.98e-05	0.000409316	0.220692	1.09e-06	1.64e-05	0.485916	0.985825	1
9.861_157.0609	157.061	9.861	(3-Oxo-2-piperazinyl)acetic acid	[M-H]-		2	negHILIC	-	DXJIRWKIYQMFBA-UHFFFAOYSA-N	C6H10N2O3	158.069	Carboxylic acids and derivatives	Amino acids, peptides, and analogues	Amino acids and derivatives	Amino acids	35	C1CNC(=O)C(N1)CC(=O)O				4777784		DXJIRWKIYQMFBA-UHFFFAOYSA-N	0.0136441	0.172977	0.769961	0.588077	0.811362	1.03549	0.174118	0.41737	0.933905	0.356411	0.570357	1.09998	0.906502	0.971191	1.03328	0.872075	0.95037	1.05137	0.364881	0.560336	1.01345	0.192634	0.34024	1.11529	0.488371	0.928427
1.129_285.0757	285.076	1.129	Glycitein	[M+H]+		1	posHILIC	Glycitein	DXYUAIFZCFRPTH-UHFFFAOYSA-N	C16H12O5	284.068	Polyketides	Flavonoids	Isoflavonoids	Flavonoids	503	COC1=C(C=C2C(=C1)C(=O)C(=CO2)C3=CC=C(C=C3)O)O		C14536	LMPK12050104	5317750		DXYUAIFZCFRPTH-UHFFFAOYSA-N	0.156539	0.476073	0.318869	0.4871	0.736987	0.636723	0.352921	0.610059	0.967312	0.380207	0.599194	1.63814	0.239333	0.56305	1.39047	0.479148	0.727006	0.819167	0.668474	0.831765	0.786144	0.437152	0.61148	1.24881	0.0791633	0.664157
5.25_722.51	722.514	5.245	PE O-36:5|PE O-16:1_20:4	[M-H]-		2	negCSH	PE O-16:1_20:4	DYDDZDMJSQYFGN-OIVUZXIWSA-N	C41H74NO7P		Glycerophospholipids	Glycerophosphoethanolamines	PE ether lipid	O-PE	676	O=C(OC(COC=CCCCCCCCCCCCCCC)COP(=O)(O)OCCN)CCCCCCC=CCC=CCC=CCC=CCC						DYDDZDMJSQYFGN-OIVUZXIWSA-N	0.153809	0.46924	0.754017	0.29549	0.583492	0.829873	0.985825	1	0.910819	0.588077	0.781136	1.04496	0.338872	0.666195	0.956542	0.780911	0.906429	0.915843	0.335141	0.537074	1.10655	0.638039	0.769131	0.914423	0.466347	0.928427
1208	189	433456	2-deoxytetronic acid	[*]+		MSI 1	GC-TOF MS	3,4-Dihydroxybutyric acid	DZAIOXUZHHTJKN-UHFFFAOYSA-N	C4H8O4	120.042	Fatty Acyls	Fatty acids	Hydroxy FA	Hydroxy FA	522	C(C(CO)O)C(=O)O				150929		DZAIOXUZHHTJKN-UHFFFAOYSA-N	0.801273	0.950381	1.09934	0.209171	0.490904	0.914336	0.95749	1	1.09342	0.372012	0.58709	0.92366	0.959851	0.99563	1.04211	0.555082	0.78294	0.951049	0.0288551	0.0930409	0.709211	0.356022	0.528823	0.920163	0.845032	1
1.469_242.284	242.284	1.469	Tetrabutylammonium	[Cat]+		2	posHILIC	-	DZLFLBLQUQXARW-UHFFFAOYSA-N	C16H36N	242.284	Organonitrogen compounds	Quaternary ammonium salts	Tetraalkylammonium salts	Tetraalkylammonium salts	1135	CCCC[N+](CCCC)(CCCC)CCCC				16028		DZLFLBLQUQXARW-UHFFFAOYSA-N	0.842748	0.96092	0.916306	0.363593	0.646198	2.3014	0.849184	0.961869	0.873122	0.0413891	0.141782	2.45565	0.512519	0.801621	0.826436	0.415023	0.672645	1.48993	0.000978066	0.00745822	2.42862	0.253689	0.414699	1.76036	0.233937	0.816274
6.785_132.0115	132.012	6.785	Thiazolidine-4-carboxylic acid	[M-H]-		3	negHILIC	-	DZLNHFMRPBPULJ-UHFFFAOYSA-N	C4H7NO2S	133.02	Organic acids	Amino acids and peptides	Dipeptides	Dipeptides	375	C1C([NH2+]CS1)C(=O)[O-]		D08601		5081328		DZLNHFMRPBPULJ-UHFFFAOYSA-N	0.906502	0.975772	0.999542	0.387768	0.665341	1.29143	0.430341	0.672629	0.976871	0.588077	0.781136	1.29309	0.184994	0.500186	0.82743	0.356411	0.623719	1.02102	0.207151	0.384324	0.948155	0.692666	0.805639	1.16236	0.735689	0.978346
2.713_245.0933	245.093	2.713	N-acetyltryptophan	[M-H]-		1	negHILIC	N-Acetyl-tryptophan	DZTHIGRZJZPRDV-GFCCVEGCSA-N	C13H14N2O3	246.1	Organic acids	Amino acids and peptides	Amino acids	Amino acids	36	CC(=O)N[C@H](CC1=CNC2=CC=CC=C21)C(=O)O		C03137		439917		DZTHIGRZJZPRDV-GFCCVEGCSA-N	0.491494	0.801621	1.13915	0.110579	0.325182	0.889131	0.0536597	0.214076	1.22805	0.00109702	0.00985588	1.35368	0.0023896	0.0534615	1.2931	0.0481324	0.196843	1.27398	0.00377981	0.0185097	1.21989	8.22e-05	0.000499169	1.54088	0.0240472	0.571622
8.745_218.1133	218.113	8.745	Gln-Ala	[M+H]+		2	posHILIC	Gln-Ala	FAQVCWVVIYYWRR-WHFBIAKZSA-N	C8H15N3O4	217.106	Organic acids	Amino acids and peptides	Dipeptides	Dipeptides	376	C[C@@H](C(=O)O)NC(=O)[C@H](CCC(=O)N)N				9813211		FAQVCWVVIYYWRR-WHFBIAKZSA-N	0.4	0.736129	7.23602	0.428571	0.702586	3.66109	1	1	0.711959	0.0714286	0.204741	25.162	1	1	0.749958	0.428571	0.683916	0.331272	1	1		0.285714	0.448418	23.6743	0.4	0.921237
5.39_834.60	834.601	5.389	PC 40:6|PC 18:0_22:6	[M+H]+		3	posCSH	PC 18:0_22:6	FAUYAENFVCNTAL-UHFFFAOYSA-N	C48H84NO8P		Glycerophospholipids	Glycerophosphocholines	PC	PC	753	O=C(OCC(OC(=O)CCC=CCC=CCC=CCC=CCC=CCC=CCC)COP(=O)([O-])OCC[N+](C)(C)C)CCCCCCCCCCCCCCCCC						FAUYAENFVCNTAL-UHFFFAOYSA-N	0.0124174	0.172977	0.763853	0.00357904	0.0240217	0.811275	0.00369902	0.0348808	0.62948	0.00164798	0.0139285	0.821789	0.0179899	0.153183	0.732419	0.00296237	0.0328162	0.810305	0.000406883	0.00357118	0.393301	1.69e-06	2.01e-05	0.612624	0.557673	0.928427
162	217	667922	sorbitol	[*]+		MSI 1	GC-TOF MS	Sorbitol	FBPFZTCFMRRESA-JGWLITMVSA-N	C6H14O6	182.079	Carbohydrates	Monosaccharides	Sugar alcohols	Carbohydrates	238	C([C@H]([C@H]([C@@H]([C@H](CO)O)O)O)O)O		C00794		5780		FBPFZTCFMRRESA-JGWLITMVSA-N	0.602962	0.855696	1.11713	0.105451	0.317465	0.705635	0.929214	0.98951	0.708333	0.0741772	0.211063	0.667581	0.430341	0.747365	1.01493	0.939695	0.981211	1.04555	0.957493	0.992279	0.83563	0.773742	0.874099	1.02872	0.594007	0.940067
7.725_181.0711	181.071	7.725	Mannitol	[M-H]-		3	negHILIC	Mannitol	FBPFZTCFMRRESA-KVTDHHQDSA-N	C6H14O6	182.079	Carbohydrates	Monosaccharides	Sugar alcohols	Carbohydrates	239	C([C@H]([C@H]([C@@H]([C@@H](CO)O)O)O)O)O		C00392		6251		FBPFZTCFMRRESA-KVTDHHQDSA-N	0.749879	0.92299	1.0625	0.714393	0.874685	1.01228	0.0235034	0.125903	1.18432	0.000521768	0.00551239	1.22117	0.233535	0.552829	1.12865	0.0980969	0.300077	1.12163	0.311202	0.509442	1.14553	0.025111	0.0680562	1.14455	0.762626	0.995602
0.58_157.12	157.122	0.583	FA 9:0	[M-H]-		2	negCSH	Pelargonic acid	FBUKVWPVBMHYJY-UHFFFAOYSA-N	C9H18O2	158.131	Fatty Acyls	Fatty acids	Saturated FA	FA	422	O=C(O)CCCCCCCC		C01601	LMFA01010009	8158		FBUKVWPVBMHYJY-UHFFFAOYSA-N	0.827331	0.957388	1.14032	0.372228	0.6524	1.18518	0.0914421	0.296408	0.742769	0.164329	0.363372	0.794004	0.602962	0.850407	0.871365	0.247501	0.519114	0.803294	0.444886	0.630577	1.28011	0.78272	0.877292	0.964183	0.53405	0.928427
1.234_204.0299	204.03	1.234	Xanthurenic acid	[M-H]-		2	negHILIC	Xanthurenic acid	FBZONXHGGPHHIY-UHFFFAOYSA-N	C10H7NO4	205.037	Organoheterocyclic compounds	Quinolines	Quinoline carboxylic acids	Carboxylic acids	287	C1=CC2=C(C(=C1)O)NC(=CC2=O)C(=O)O		C02470		5699		FBZONXHGGPHHIY-UHFFFAOYSA-N	0.294529	0.660232	0.948814	0.736354	0.8844	0.920542	0.00332145	0.0323912	1.54448	3.43e-05	0.000799275	2.07338	0.00170305	0.0451904	1.59317	3.43e-05	0.00139873	2.07887	0.00730139	0.0305161	0.706657	0.312468	0.480494	0.761649	0.488371	0.928427
4.43_830.57	830.57	4.429	PC 40:8|PC 18:2_22:6	[M+H]+		2	posCSH	PC 18:2_22:6	FCTKCFNDGVBOBD-UHFFFAOYSA-N	C48H80NO8P		Glycerophospholipids	Glycerophosphocholines	PC	PC	754	O=C(OCC(OC(=O)CCC=CCC=CCC=CCC=CCC=CCC=CCC)COP(=O)([O-])OCC[N+](C)(C)C)CCCCCCCC=CCC=CCCCCC						FCTKCFNDGVBOBD-UHFFFAOYSA-N	0.827331	0.957388	1.05185	0.371885	0.6524	1.24735	0.0839476	0.280071	1.21597	0.0481324	0.155139	1.2694	0.0279465	0.198056	0.855428	0.117274	0.331211	0.942866	0.016462	0.0585145	0.823265	0.00805946	0.0264248	0.856943	0.278467	0.842786
4.838_135.03	135.03	4.838	Hypoxanthine	[M-H]-		3	negHILIC	Hypoxanthine	FDGQSTZJBFJUBT-UHFFFAOYSA-N	C5H4N4O	136.038	Nucleic acids	Purines	Hypoxanthines	Purine nucleosides	881	C1=NC2=C(N1)C(=O)N=CN2		C00262		790		FDGQSTZJBFJUBT-UHFFFAOYSA-N	0.0179899	0.195491	0.84524	0.29865	0.583492	0.890713	0.260934	0.515989	0.849596	0.803473	0.912202	0.978646	0.110937	0.400567	0.8196	0.849074	0.944243	0.943425	0.735689	0.869866	0.935921	0.039015	0.098487	1.2251	0.709073	0.977116
9.257_324.0936	324.094	9.257	N-Glycolylneuraminic acid	[M-H]-		2	negHILIC	N-Glycolylneuraminic acid	FDJKUWYYUZCUJX-AJKRCSPLSA-N	C11H19NO10	325.101	Carbohydrates	Monosaccharides	N-acylneuraminic acids	Carbohydrates	240	C1[C@@H]([C@H]([C@@H](O[C@@]1(C(=O)O)O)[C@@H]([C@@H](CO)O)O)NC(=O)CO)O				123802		FDJKUWYYUZCUJX-AJKRCSPLSA-N	0.879968	0.965426	0.974622	0.213399	0.490904	1.07614	0.724571	0.887055	1.06773	0.117274	0.288382	1.07806	0.906502	0.971191	0.954021	0.548387	0.777279	1.08358	0.233901	0.421613	0.874505	0.326701	0.497022	0.914018	0.957493	1
4.55_719.57	719.57	4.55	SM 34:1;3O	[M+H]+		2	posCSH	SM 34:1;O3	FDLNUCQCWAHRMF-UHFFFAOYSA-N	C39H79N2O7P	718.562	Sphingolipids	Sphingomyelins	SM	SM	957	O=C(NC(COP(=O)([O-])OCC[N+](C)(C)C)C(O)C(O)CCCC=CCCC)CCCCCCCCCCCCCCCCCCCCC						FDLNUCQCWAHRMF-UHFFFAOYSA-N	0.290479	0.652435	1.32507	0.155627	0.406339	1.07369	0.724571	0.887055	1.01337	0.849074	0.938753	1.01715	0.10362	0.382621	0.829119	0.0515442	0.20492	0.853036	0.105927	0.240285	1.19174	0.131615	0.259365	0.898086	0.581792	0.928427
7.906_187.1076	187.108	7.906	Prolylalanine	[M+H]+		2	posHILIC	Pro-Ala	FELJDCNGZFDUNR-UHFFFAOYSA-N	C8H14N2O3	186.1	Organic acids	Amino acids and peptides	Dipeptides	Dipeptides	377	CC(C(=O)O)NC(=O)C1CCCN1				418041		FELJDCNGZFDUNR-UHFFFAOYSA-N	0.0458589	0.276852	1.25139	0.213399	0.490904	0.845917	0.00690476	0.0528747	1.4986	0.758532	0.890417	1.03533	0.356091	0.679431	1.20119	0.0123082	0.0856318	0.653798	0.0240472	0.0809376	1.72523	0.608408	0.751291	1.19043	0.0984723	0.711282
11.15_910.82	910.824	11.151	TG O-56:6|TG O-18:0_16:0_22:6	[M+NH4]+		3	posCSH	TG O-18:0_16:0_22:6*	FELVONPKBCNUBU-UHFFFAOYSA-N	C59H104O5		Triradylcglycerols	oxTriacylglycerols	oxTriacylglycerols_PUFA_long-chain	O-TAG	702	O=C(OCC(OC(=O)CCC=CCC=CCC=CCC=CCC=CCC=CCC)COCCCCCCCCCCCCCCCCCC)CCCCCCCCCCCCCCC						FELVONPKBCNUBU-UHFFFAOYSA-N	0.959854	0.991125	0.870189	0.0337888	0.135274	0.728069	0.430341	0.672629	1.09092	0.0067665	0.0395927	1.78972	0.801286	0.917939	0.929337	0.0199375	0.114315	1.42205	0.901025	0.962612	0.882252	0.491447	0.65892	1.35686	0.901025	1
7.256_240.1087	240.109	7.256	7,8-Dihydrobiopterin	[M+H]+		3	posHILIC	-	FEMXZDUTFRTWPE-DZSWIPIPSA-N	C9H13N5O3	239.102	Pteridines and derivatives	Pterins and derivatives	Biopterins and derivatives	Biopterins	191			C02953		119055		FEMXZDUTFRTWPE-DZSWIPIPSA-N	0.165803	0.487581	1.65461	1	1	0.955778	0.0903082	0.294405	0.778266	0.0123493	0.0615308	1.72327	0.664648	0.883059	1.31945	0.458318	0.705924	1.22709	0.795425	0.903065	0.990849	0.349812	0.525179	0.940481	0.0477979	0.62303
7.39_133.0317	133.032	7.39	methionine	[M+H-NH3]+		2	posHILIC	Methionine	FFEARJCKVFRZRR-BYPYZUCNSA-N	C5H11NO2S	149.051	Organic acids	Amino acids and peptides	Amino acids	Amino acids	37	CSCC[C@@H](C(=O)O)N		C00073		6137		FFEARJCKVFRZRR-BYPYZUCNSA-N	0.534718	0.813485	0.980209	0.224368	0.500007	0.890765	0.0136441	0.0855382	0.731289	0.473197	0.686046	1.10348	0.290479	0.621833	0.874309	0.758532	0.893174	0.937171	0.383989	0.576489	0.700176	0.356411	0.528823	0.783333	1	1
5.68_718.54	718.538	5.682	PE 34:1|PE 16:0_18:1	[M+H]+		2	posCSH	PE 16:0_18:1	FHQVHHIBKUMWTI-UHFFFAOYSA-N	C39H76NO8P	717.531	Glycerophospholipids	Glycerophosphoethanolamines	PE	PE	813	O=C(OCC(OC(=O)CCCCCCCC=CCCCCCCCC)COP(=O)(O)OCCN)CCCCCCCCCCCCCCC				123931		FHQVHHIBKUMWTI-UHFFFAOYSA-N	1	1	0.982336	0.000890742	0.00941052	0.565626	0.491494	0.718047	0.764535	0.0113265	0.0595555	0.635362	0.290479	0.621833	0.682313	0.00472466	0.0438279	0.547065	0.08548	0.210654	0.662104	0.00109702	0.00451876	0.646624	0.220235	0.816274
5.13_828.58	828.577	5.129	PC 36:3|PC 16:0_20:3	[M+HCOO]-		2	negCSH	PC 16:0_20:3	FHYXYDNOQOCPNC-UHFFFAOYSA-N	C44H82NO8P		Glycerophospholipids	Glycerophosphocholines	PC	PC	755	O=C(OCC(OC(=O)CCCCCCCCCC=CCC=CCC=CCC)COP(=O)([O-])OCC[N+](C)(C)C)CCCCCCCCCCCCCCC						FHYXYDNOQOCPNC-UHFFFAOYSA-N	0.69956	0.890412	1.11833	0.781839	0.913079	0.951819	0.789853	0.928139	0.992107	0.692666	0.839885	0.963571	0.557028	0.828521	0.929003	0.025111	0.129646	0.763105	0.192241	0.368301	0.82158	0.022177	0.061868	0.678516	0.656921	0.955322
5.70_774.54	774.545	5.697	PE O-40:7|PE O-18:1_22:6	[M-H]-		2	negCSH	PE O-18:1_22:6	FIJFPUAJUDAZEY-MNDXXDKYSA-N	C45H78NO7P		Glycerophospholipids	Glycerophosphoethanolamines	PE ether lipid	O-PE	678	O=C(OC(COC=CCCCCCCCCCCCCCCCC)COP(=O)(O)OCCN)CCC=CCC=CCC=CCC=CCC=CCC=CCC						FIJFPUAJUDAZEY-MNDXXDKYSA-N	0.153809	0.46924	0.827346	0.579684	0.809571	0.953947	0.150121	0.389291	1.18288	0.104189	0.26957	1.2299	0.674871	0.883059	1.01424	0.387768	0.648744	1.04735	0.0562981	0.153675	1.22361	0.961185	1	1.03996	0.581792	0.928427
5.84_776.56	776.56	5.843	PE P-40:6|PE P-18:0_22:6	[M+H]+		2	posCSH	PE P-18:0/22:6	FIJFPUAJUDAZEY-UHFFFAOYSA-N	C45H78NO7P		Glycerophospholipids	Glycerophosphoethanolamines	PE ether lipid	P-PE	874	O=C(OC(COC=CCCCCCCCCCCCCCCCC)COP(=O)(O)OCCN)CCC=CCC=CCC=CCC=CCC=CCC=CCC						FIJFPUAJUDAZEY-UHFFFAOYSA-N	0.410982	0.740807	0.941138	0.235733	0.510383	0.911465	0.491494	0.718047	1.23141	0.00244416	0.0183473	1.22328	0.775459	0.907486	1.05215	0.131615	0.351691	1.13894	0.735689	0.869866	1.04459	0.510068	0.668214	0.976869	0.735689	0.978346
3.261_203.0341	203.034	3.261	3-Carboxy-6-methylcoumarin	[M-H]-		2	negHILIC	-	FJICLQQBBFWGMZ-UHFFFAOYSA-N	C11H8O4	204.042	Coumarins and derivatives		Coumarins and derivatives	Coumarins	332	CC1=CC2=C(C=C1)OC(=O)C(=C2)C(=O)O				25090		FJICLQQBBFWGMZ-UHFFFAOYSA-N	0.602962	0.855696	0.995501	0.849074	0.938226	0.968416	0.470606	0.701911	1.03307	0.872075	0.947655	1.00736	0.650527	0.874265	1.01352	0.455327	0.703968	0.94967	0.789853	0.899037	1.02839	0.420752	0.597112	0.942558	0.872959	1
6.62_831.66	831.661	6.62	SM 40:1;2O|SM 18:1;2O/22:0	[M+HCOO]-		3	negCSH	SM 18:1;O2/22:0	FJJANLYCZUNFSE-UHFFFAOYSA-N	C45H91N2O6P		Sphingolipids	Sphingomyelins	SM	SM	958	O=C(NC(COP(=O)([O-])OCC[N+](C)(C)C)C(O)C=CCCCCCCCCCCCCC)CCCCCCCCCCCCCCCCCCCCC						FJJANLYCZUNFSE-UHFFFAOYSA-N	0.0196866	0.200558	0.653374	0.388942	0.665341	0.639387	0.488371	0.718047	0.811456	0.629046	0.807358	0.914877	0.233535	0.552829	0.849508	0.0922923	0.285381	1.29063	0.335141	0.537074	0.801011	0.987057	1	0.989631	0.182694	0.785618
1.577_137.0234	137.023	1.577	4-Hydroxybenzoic acid	[M-H]-		3	negHILIC	4-Hydroxybenzoic acid	FJKROLUGYXJWQN-UHFFFAOYSA-N	C7H6O3	138.032	Benzenoids	Benzoic acids	Hydroxybenzoic acids	Benzenoids	140	C1=CC(=CC=C1C(=O)O)O		C00156		135		FJKROLUGYXJWQN-UHFFFAOYSA-N	0.0901382	0.363419	0.107114	0.736354	0.8844	1.16709	0.579782	0.784663	0.734081	0.849074	0.938753	0.400223	0.534718	0.813485	0.64006	0.872075	0.95037	0.927315	0.581792	0.763017	0.88746	0.548387	0.698337	0.906765	0.182694	0.785618
8.787_260.1971	260.197	8.787	Lys-Ile	[M+H]+		2	posHILIC	Lys-Ile	FMIIKPHLJKUXGE-GUBZILKMSA-N	C12H25N3O3	259.19	Organic acids	Amino acids and peptides	Dipeptides	Dipeptides	378	CC[C@H](C)[C@@H](C(=O)O)NC(=O)[C@H](CCCCN)N				7010499		FMIIKPHLJKUXGE-GUBZILKMSA-N	0.164918	0.486232	3.77003	0.628571	0.829758	0.748334	0.407867	0.656766	3.14688	0.47619	0.689509	0.483342	0.75	0.907476	2.31306	1	1	0.845592	0.412121	0.605967	0.852003	0.533333	0.689166	12.8483	0.0530303	0.643698
2.25_428.37	428.374	2.254	CAR 18:0	[M+H]+		3	posCSH	CAR 18:0	FNPHNLNTJNMAEE-UHFFFAOYSA-N	C25H49NO4	427.366	Fatty Acyls	Fatty esters	Acyl carnitines	CAR	198	O=C([O-])CC(OC(=O)CCCCCCCCCCCCCCCCC)C[N+](C)(C)C				6426855		FNPHNLNTJNMAEE-UHFFFAOYSA-N	0.879968	0.965426	0.968874	0.0449123	0.166922	1.24877	0.0674146	0.246538	0.914746	0.173393	0.376125	0.961249	0.306065	0.644318	1.00916	0.0922923	0.285381	1.10746	0.0047294	0.0214137	1.26189	0.00878546	0.0283972	1.18169	0.383989	0.921237
8.791_188.1757	188.176	8.791	N8-Acetylspermidine	[M+H]+		1	posHILIC	N8-Acetylspermidine	FONIWJIDLJEJTL-UHFFFAOYSA-N	C9H21N3O	187.168	Organic acids	Carboxylic acids	Acetamides	Carboxylic acids	288	CC(=O)NCCCCNCCCN		C01029		123689		FONIWJIDLJEJTL-UHFFFAOYSA-N	0.534718	0.813485	1.06176	0.803473	0.92137	0.95301	0.470606	0.701911	1.03018	0.192634	0.401086	1.1278	0.579782	0.836322	1.06063	0.0337888	0.158655	1.19968	0.656921	0.822774	0.940508	0.895185	0.952804	1.02259	0.901025	1
4.85_832.59	832.586	4.846	PC 40:7|PC 18:1_22:6	[M+H]+		2	posCSH	PC 18:1_22:6	FPEVDFOXMCHLKL-UHFFFAOYSA-N	C48H82NO8P		Glycerophospholipids	Glycerophosphocholines	PC	PC	756	O=C(OCC(OC(=O)CCC=CCC=CCC=CCC=CCC=CCC=CCC)COP(=O)([O-])OCC[N+](C)(C)C)CCCCCCCC=CCCCCCCCC						FPEVDFOXMCHLKL-UHFFFAOYSA-N	0.906502	0.975772	0.961233	0.692666	0.864696	0.98754	0.0304277	0.145874	0.827578	0.326701	0.548993	0.927972	0.00151804	0.0451904	0.600139	0.00109702	0.0184073	0.739924	0.0110649	0.0427969	0.645184	0.0481324	0.11836	0.816473	0.957493	1
3.86_881.52	881.519	3.857	PI 38:6|PI 16:0_22:6	[M-H]-		2	negCSH	PI 16:0_22:6	FPHAZHKZJQOPBU-UHFFFAOYSA-N	C47H79O13P		Glycerophospholipids	Glycerophosphoinositols	PI	PI	842	O=C(OCC(OC(=O)CCC=CCC=CCC=CCC=CCC=CCC=CCC)COP(=O)(O)OC1C(O)C(O)C(O)C(O)C1O)CCCCCCCCCCCCCCC						FPHAZHKZJQOPBU-UHFFFAOYSA-N	0.749879	0.92299	0.655999	0.116594	0.339618	0.839508	0.929214	0.98951	0.881231	0.548387	0.752055	0.952292	0.775459	0.907486	0.890244	0.356411	0.623719	0.834188	0.957493	0.992279	1.0089	0.0496602	0.121593	0.625593	0.182694	0.785618
11.24_904.83	904.834	11.245	TG 54:2|TG 16:0_18:1_20:1	[M+NH4]+		3	posCSH	TG 16:0_18:1_20:1	FPUBLSPUCGHELU-UHFFFAOYSA-N	C57H106O6		Triradylcglycerols	Triacylglycerols	Triacylglycerols_unsaturated_long-chain	TAG_unsaturated	1025	O=C(OCC(OC(=O)CCCCCCCC=CCCCCCCCC)COC(=O)CCCCCCCCCCCCCCC)CCCCCCCCCC=CCCCCCCCC						FPUBLSPUCGHELU-UHFFFAOYSA-N	0.0179899	0.195491	0.705179	0.00134673	0.0122929	0.478113	0.000351695	0.00704007	0.526021	0.000149817	0.00222002	0.634236	0.00106833	0.0393213	0.586063	2.65e-05	0.0011649	0.504181	8.22e-06	0.00015891	0.146944	5.14e-07	1.53e-05	0.160369	0.207151	0.812232
3.69_855.50	855.504	3.693	PI 36:5|PI 16:0_20:5	[M-H]-		2	negCSH	PI 16:0_20:5	FQGSWQFJOVVRRB-UHFFFAOYSA-N	C45H77O13P		Glycerophospholipids	Glycerophosphoinositols	PI	PI	843	O=C(OCC(OC(=O)CCCC=CCC=CCC=CCC=CCC=CCC)COP(=O)(O)OC1C(O)C(O)C(O)C(O)C1O)CCCCCCCCCCCCCCC						FQGSWQFJOVVRRB-UHFFFAOYSA-N	0.503932	0.801621	1.13573	0.277105	0.562592	0.705387	0.503932	0.733312	0.774157	0.8387	0.935442	0.790259	0.774556	0.907486	0.879069	0.8387	0.944243	0.977072	0.951372	0.992279	1.02388	0.0117505	0.0363343	0.472662	0.729663	0.978346
7.857_90.055	90.055	7.857	Sarcosine	[M+H]+		1	posHILIC	Sarcosine	FSYKKLYZXJSNPZ-UHFFFAOYSA-N	C3H7NO2	89.0477	Organic acids	Amino acids and peptides	Amino acids	Amino acids	38	CNCC(=O)O		C00213		1088		FSYKKLYZXJSNPZ-UHFFFAOYSA-N	0.959854	0.991125	0.958423	0.608408	0.819591	0.99015	0.233535	0.480001	0.921302	0.272254	0.497026	1.05922	0.410982	0.729256	1.05239	0.213399	0.475564	1.08113	0.0047294	0.0214137	1.45017	0.0215479	0.0602601	1.15335	0.233901	0.816274
8.05_696.65	696.652	8.051	Cer 41:0;2O|Cer 18:0;2O/23:0	[M+CH3COO]-		2	negCSH	Cer 18:0;O2/23:0	FTSDYFFYZJTACJ-UHFFFAOYSA-N	C41H83NO3	637.637	Sphingolipids	Ceramides	Ceramides	Cer	308	O=C(NC(CO)C(O)CCCCCCCCCCCCCCC)CCCCCCCCCCCCCCCCCCCCCC				53817918		FTSDYFFYZJTACJ-UHFFFAOYSA-N	0.156883	0.476073	0.67656	0.320252	0.610092	0.904262	0.597346	0.798027	0.946714	0.277105	0.504269	1.46919	0.0854799	0.352103	0.604149	0.302657	0.581366	0.69121	0.160633	0.329053	0.422597	0.493011	0.660241	0.854677	0.18315	0.785618
3.285_344.2797	344.28	3.285	Lauroyl-L-carnitine	[M+H]+		2	posHILIC	CAR 12:0	FUJLYHJROOYKRA-QGZVFWFLSA-N	C19H37NO4	343.272	Fatty Acyls	Fatty esters	Acyl carnitines	CAR	199	CCCCCCCCCCCC(=O)O[C@H](CC(=O)[O-])C[N+](C)(C)C				168381		FUJLYHJROOYKRA-QGZVFWFLSA-N	0.875729	0.965426	0.856626	0.777758	0.91293	1.25057	0.0510491	0.208025	0.692377	0.275013	0.501262	0.729279	0.848417	0.940078	0.58124	0.0738512	0.252288	1.73526	0.921986	0.976274	0.873089	0.85075	0.924482	0.945132	0.570029	0.928427
0.69_344.28	344.28	0.691	CAR 12:0	[M+H]+		3	posCSH	CAR 12:0	FUJLYHJROOYKRA-UHFFFAOYSA-N	C19H37NO4	343.272	Fatty Acyls	Fatty esters	Acyl carnitines	CAR	200	O=C([O-])CC(OC(=O)CCCCCCCCCCC)C[N+](C)(C)C				10427569		FUJLYHJROOYKRA-UHFFFAOYSA-N	0.196366	0.532193	0.774014	0.455327	0.716357	1.09026	0.153809	0.390859	0.843796	0.491447	0.702683	1.00571	0.959854	0.99563	0.904005	0.0449123	0.191929	1.41067	0.1713	0.344108	0.59206	0.714393	0.823356	1.18682	0.929214	1
6.415_104.0707	104.071	6.415	2-Aminoisobutyric acid	[M+H]+		2	posHILIC	Aminoisobutyric acid	FUOOLUPWFVMBKG-UHFFFAOYSA-N	C4H9NO2	103.063	Fatty Acyls	Fatty acids	Amino FA	Amino FA	125	CC(C)(C(=O)[O-])[NH3+]		C03665	LMFA01100053	5245672		FUOOLUPWFVMBKG-UHFFFAOYSA-N	0.144355	0.463969	1.13739	0.649977	0.839651	0.92512	0.0496309	0.202971	1.17489	0.247501	0.46988	1.07807	0.184994	0.500186	1.11174	0.285245	0.561146	1.01788	0.220235	0.401418	1.10111	0.758532	0.860324	0.967999	0.656921	0.955322
1.07_257.0814	257.081	1.07	Liquiritigenin	[M+H]+		3	posHILIC	-	FURUXTVZLHCCNA-AWEZNQCLSA-N	C15H12O4	256.074	Flavonoids	Flavans	Flavanones	Flavans	496	C1[C@H](OC2=C(C1=O)C=CC(=C2)O)C3=CC=C(C=C3)O		C09762	LMPK12140061	114829		FURUXTVZLHCCNA-AWEZNQCLSA-N	1	1	0.976162	0.8	0.92137	1.04929	0.383333	0.643211	0.710472	0.281818	0.508539	2.10146	0.955089	0.99563	0.747727	0.0175824	0.106146	3.2679	1	1	0.949447	0.4	0.576991	0.441687	0.222222	0.816274
4.59_826.56	826.562	4.594	PC 36:4|PC 18:2_18:2	[M+HCOO]-		2	negCSH	PC 18:2/18:2	FVXDQWZBHIXIEJ-UHFFFAOYSA-N	C44H80NO8P	781.562	Glycerophospholipids	Glycerophosphocholines	PC	PC	757	O=C(OCC(OC(=O)CCCCCCCC=CCC=CCCCCC)COP(=O)([O-])OCC[N+](C)(C)C)CCCCCCCC=CCC=CCCCCC				160855		FVXDQWZBHIXIEJ-UHFFFAOYSA-N	0.579782	0.842714	0.85514	0.131633	0.365435	0.826533	0.1713	0.41737	1.25273	0.039015	0.136973	1.22731	0.62655	0.858822	1.06224	0.8262	0.935213	0.979027	0.845053	0.928907	0.974463	0.0460076	0.113871	0.604414	0.581792	0.928427
10.00_664.60	664.603	10	CE 18:3	[M+NH4]+		3	posCSH	CE 18:3	FYMCIBHUFSIWCE-WVXFKAQASA-N	C45H74O2	646.569	Sterol Lipids	Sterol esters	Steroid esters	CE	303	O=C(OC1CC2=CCC3C(CCC4(C)C(CCC34)C(C)CCCC(C)C)C2(C)CC1)CCCCCCCC=CCC=CCC=CCC				632727		FYMCIBHUFSIWCE-WVXFKAQASA-N	0.827331	0.957388	0.994026	0.224368	0.500007	1.08431	0.246968	0.497864	1.06117	0.387768	0.599517	0.997786	0.10362	0.382621	0.807471	0.803473	0.920445	0.919186	0.00300679	0.0159581	0.70336	0.0215479	0.0602601	0.736139	0.789853	1
1.253_267.1606	267.161	1.253	2-(9-Decenyl)glutaconic acid	[M-H]-		2	negHILIC	-	GAZHKBVZIMUZLZ-QBFSEMIESA-N	C15H24O4	268.167	Fatty Acyls	Fatty acids and conjugates	Long-chain fatty acids	FA	423	C=CCCCCCCCC/C(=C/CC(=O)O)/C(=O)O				71694428		GAZHKBVZIMUZLZ-QBFSEMIESA-N	0.00563118	0.123561	0.70747	0.473197	0.729619	1.17537	0.322196	0.577222	1.03627	0.0551562	0.170551	1.39026	0.233535	0.552829	1.06551	0.0199375	0.114315	1.32447	0.021911	0.07553	1.17175	0.8262	0.906437	1.05166	0.0621105	0.650312
3.811_206.0454	206.045	3.811	3,4-Dihydro-3-oxo-2H-(1,4)-benzoxazin-2-ylacetic acid	[M-H]-		2	negHILIC	-	GBWCBWJRILQTBI-UHFFFAOYSA-N	C10H9NO4	207.053	Benzoxazines	Benzoxazinones	Benzoxazinones	Benzenoids	141	C1=CC=C2C(=C1)NC(=O)C(O2)CC(=O)O				2783999		GBWCBWJRILQTBI-UHFFFAOYSA-N	1	1	1.17985	0.629046	0.829758	1.10985	4.56e-05	0.00207968	2.0388	0.000521768	0.00551239	1.91172	0.0235034	0.179982	1.48568	0.0449123	0.191929	1.83806	0.762626	0.887009	0.917323	0.192634	0.34024	0.79703	0.0181289	0.571622
4.84_729.59	729.591	4.838	SM 36:2;2O|SM 18:2;2O/18:0	[M+H]+		3	posCSH	SM 18:2;O2/18:0	GCHHFAWECQPLHL-UHFFFAOYSA-N	C41H81N2O6P		Sphingolipids	Sphingomyelins	SM	SM	959	O=C(NC(COP(=O)([O-])OCC[N+](C)(C)C)C(O)C=CCCC=CCCCCCCCCC)CCCCCCCCCCCCCCCCC						GCHHFAWECQPLHL-UHFFFAOYSA-N	0.775459	0.932349	0.977635	0.0184332	0.086198	1.25484	0.00843141	0.0605046	0.633616	0.529051	0.736155	0.959152	0.450219	0.769011	0.928504	0.0270765	0.136098	1.20276	0.00267704	0.0149731	1.4302	0.000168496	0.000928764	1.56201	0.233901	0.816274
8.725_102.0548	102.055	8.725	N-Methylalanine	[M-H]-		3	negHILIC	N-Methylalanine	GDFAOVXKHJXLEI-UHFFFAOYSA-N	C4H9NO2	103.063	Organic acids	Amino acids and peptides	Amino acids	Amino acids	39	C[C@@H](C(=O)O)NC		C02721		5288725		GDFAOVXKHJXLEI-UHFFFAOYSA-N	0.724571	0.904524	1.03061	0.235733	0.510383	0.928935	0.184994	0.424705	0.894317	0.272254	0.497026	1.1769	0.491494	0.796583	1.10572	0.692666	0.859057	1.01246	0.328485	0.53088	0.999623	0.224368	0.379265	0.906168	0.0914421	0.690963
5.45_770.61	770.605	5.445	PC O-36:3	[M+H]+		3	posCSH	PC O-36:3	GDJAIASCRXEGBE-UHFFFAOYSA-N	C44H84NO7P	769.598	Glycerophospholipids	Glycerophosphocholines	O-PC	O-PC	643	O=C(OC(COCCCCCCCC)COP(=O)([O-])OCC[N+](C)(C)C)CCCCCCCCCCCCC=CCC=CCC=CCCCCCCC						GDJAIASCRXEGBE-UHFFFAOYSA-N	0.906502	0.975772	0.99884	0.548387	0.788048	1.06058	0.986613	1	0.977181	0.0449123	0.148968	0.906416	0.470606	0.782743	1.08229	0.608408	0.809083	1.18363	0.150121	0.311432	0.708016	3.02e-06	3.02e-05	0.642494	0.383989	0.921237
5.09_784.58	784.585	5.089	PC 36:3|PC 18:1_18:2	[M+H]+		2	posCSH	PC 18:1_18:2	GDWULUGDXGHJIJ-UHFFFAOYSA-N	C44H82NO8P		Glycerophospholipids	Glycerophosphocholines	PC	PC	758	O=C(OCC(OC(=O)CCCCCCCC=CCC=CCCCCC)COP(=O)([O-])OCC[N+](C)(C)C)CCCCCCCC=CCCCCCCCC						GDWULUGDXGHJIJ-UHFFFAOYSA-N	0.674871	0.886108	0.937197	0.0922923	0.288508	0.830831	0.986613	1	0.98989	0.164329	0.363372	1.08154	0.306065	0.644318	0.950599	0.8262	0.935213	0.927909	0.0240472	0.0809376	0.646128	0.000299526	0.00147948	0.628653	0.557673	0.928427
4.98_792.55	792.552	4.982	PC 37:6|PC 15:0_22:6	[M+H]+		3	posCSH	PC 15:0_22:6	GEINPYKZLFHHIL-UHFFFAOYSA-N	C45H78NO8P		Glycerophospholipids	Glycerophosphocholines	PC	PC	759	O=C(OCC(OC(=O)CCC=CCC=CCC=CCC=CCC=CCC=CCC)COP(=O)([O-])OCC[N+](C)(C)C)CCCCCCCCCCCCCC						GEINPYKZLFHHIL-UHFFFAOYSA-N	0.00563118	0.123561	0.80647	0.803473	0.92137	1.01933	0.450219	0.690097	0.905856	0.247501	0.46988	1.05745	0.410982	0.729256	0.903437	0.000988911	0.0173592	0.922504	0.0149313	0.0537432	0.806077	0.000374892	0.00175308	0.843185	0.735689	0.978346
4.515_134.0462	134.046	4.515	Adenine	[M-H]-		3	negHILIC	Adenine	GFFGJBXGBJISGV-UHFFFAOYSA-N	C5H5N5	135.054	Nucleic acids	Purines	6-aminopurines	Purine nucleosides	882	C1=NC2=NC=NC(=C2N1)N		C00147		190		GFFGJBXGBJISGV-UHFFFAOYSA-N	0.338872	0.694169	1.18413	0.164329	0.418526	0.895647	0.801286	0.92819	1.02687	0.780911	0.898206	0.972975	0.69956	0.891841	1.08884	0.182826	0.431001	0.860382	0.311202	0.509442	1.13269	0.608408	0.751291	1.08312	0.581792	0.928427
7.362_282.1195	282.12	7.362	1-Methyladenosine	[M+H]+		1	posHILIC	1-Methyladenosine	GFYLSDSUCHVORB-IOSLPCCCSA-N	C11H15N5O4	281.112	Nucleic acids	Purines	Purine ribonucleosides	Purine nucleosides	883	CN1C=NC2=C(C1=N)N=CN2[C@H]3[C@@H]([C@@H]([C@H](O3)CO)O)O		C02494		27476		GFYLSDSUCHVORB-IOSLPCCCSA-N	0.775459	0.932349	0.9486	0.272254	0.554717	1.0194	0.118656	0.341886	0.897439	0.0449123	0.148968	1.12403	0.0966911	0.370217	1.1543	0.0717761	0.245936	1.13826	0.0288663	0.0930409	1.32417	0.0630144	0.146435	1.09067	0.510944	0.928427
4.57_887.57	887.566	4.569	PI 38:3|PI 18:0_20:3	[M-H]-		2	negCSH	PI 18:0_20:3	GGSSNEAFVQRIHU-UHFFFAOYSA-N	C47H85O13P		Glycerophospholipids	Glycerophosphoinositols	PI	PI	844	O=C(OCC(OC(=O)CCCCCCCCCC=CCC=CCC=CCC)COP(=O)(O)OC1C(O)C(O)C(O)C(O)C1O)CCCCCCCCCCCCCCCCC						GGSSNEAFVQRIHU-UHFFFAOYSA-N	0.512869	0.801621	0.917231	0.109599	0.325182	0.79676	0.81734	0.942005	0.836035	0.0630144	0.188219	0.768725	0.118656	0.409024	0.731946	0.010415	0.0752121	0.610232	0.354439	0.553236	0.562252	0.00216954	0.00814292	0.476486	0.14031	0.711282
2.53_510.39	510.392	2.534	LPC O-18:0	[M+H]+		3	posCSH	LPC O-18:0	GGVRMOJUHVWYBR-UHFFFAOYSA-N	C26H56NO6P	509.385	Glycerophospholipids	Glycerophosphocholines	O-LPC	LPC	574	O=P([O-])(OCC[N+](C)(C)C)OCC(OCCCCCCCCCCCCCCCCCC)CO				18943343		GGVRMOJUHVWYBR-UHFFFAOYSA-N	0.650527	0.872057	0.938336	0.155627	0.406339	1.24907	0.10362	0.318679	0.890609	0.326701	0.548993	0.960173	0.724571	0.901565	0.956261	0.00269189	0.0313413	1.31671	0.182694	0.355118	0.942934	0.00357904	0.0128418	0.915588	0.328485	0.883963
3.35_218.1029	218.103	3.35	Pantothenic acid	[M-H]-		1	negHILIC	Pantothenic acid	GHOKWGTUZJEAQD-ZETCQYMHSA-N	C9H17NO5	219.111	Organic acids	Amino acids and peptides	Amino acids	Amino acids	40	CC(C)(CO)[C@H](C(=O)NCCC(=O)O)O		C12276		6613		GHOKWGTUZJEAQD-ZETCQYMHSA-N	0.118656	0.411511	0.870141	0.437843	0.702643	0.887182	0.959854	1	1.00749	0.155627	0.349547	1.08263	0.650527	0.874265	1.00185	0.29865	0.575607	1.11676	0.735689	0.869866	1.00108	0.00325743	0.0117991	1.40848	0.0240472	0.571622
5.123_666.4341	666.434	5.123	1-Palmitoyl-2-azelaoylphosphatidylcholine	[M+H]+		2	posHILIC	-	GHQQYDSARXURNG-SSEXGKCCSA-N	C33H64NO10P	665.427	Glycerophospholipids	Glycerophosphocholines	PC	PC	760	CCCCCCCCCCCCCCCC(=O)OC[C@H](COP(=O)([O-])OCC[N+](C)(C)C)OC(=O)CCCCCCCC(=O)O			LMGP20010007	46907870		GHQQYDSARXURNG-SSEXGKCCSA-N	0.829737	0.959199	1.05647	0.897271	0.958601	0.72295	0.223878	0.477466	4.00074	0.413533	0.629121	1.79516	0.23933	0.56305	1.90426	0.951492	0.990559	1.14982	0.0545145	0.150608	3.12595	0.66693	0.787751	1.51424	0.678138	0.970216
0.66_171.14	171.138	0.663	FA 10:0_a	[M-H]-		2	negCSH	Capric acid	GHVNFZFCNZKVNT-UHFFFAOYSA-N	C10H20O2	172.146	Fatty Acyls	Fatty acids	Saturated FA	FA	424	O=C(O)CCCCCCCCC		C01571	LMFA01010010	2969		GHVNFZFCNZKVNT-UHFFFAOYSA-N	0.827331	0.957388	1.19921	0.406104	0.682422	1.13039	0.0785935	0.272569	0.772891	0.117274	0.288382	0.784533	0.450219	0.769011	0.8554	0.182826	0.431001	0.720109	0.581792	0.763017	1.54065	0.592421	0.743622	0.898805	0.248157	0.827916
7.256_97.076	97.076	7.256	1,2-Dimethylimidazole	[M+H]+		2	posHILIC	-	GIWQSPITLQVMSG-UHFFFAOYSA-N	C5H8N2	96.0687	Azoles	Imidazoles	Substituted imidazoles	Imidazoles	541	CC1=NC=CN1C				15617		GIWQSPITLQVMSG-UHFFFAOYSA-N	0.853568	0.96092	0.943112	0.692666	0.864696	0.961499	0.579782	0.784663	0.960407	0.0314084	0.120663	1.39109	0.260934	0.584923	1.10778	0.629046	0.818405	1.00558	0.557673	0.745087	0.886792	0.202823	0.353855	1.2081	0.346379	0.900269
5.95_803.63	803.629	5.952	SM 38:1;2O	[M+HCOO]-		3	negCSH	SM 38:1;O2	GJBCRJRMBDUHKZ-UHFFFAOYSA-N	C43H87N2O6P	758.63	Sphingolipids	Sphingomyelins	SM	SM	960	O=C(NC(COP(=O)([O-])OCC[N+](C)(C)C)C(O)C=CCCCCCCC)CCCCCCCCCCCCCCCCCCCCCCCCC						GJBCRJRMBDUHKZ-UHFFFAOYSA-N	0.954319	0.991125	1.0457	0.0793173	0.259029	1.29446	0.52802	0.748606	1.03586	0.285846	0.508816	1.12536	0.411605	0.729256	0.999644	0.270344	0.547868	1.25188	0.0139063	0.0511841	1.74416	0.0904107	0.193907	1.38723	0.0643748	0.650312
8.90_966.75_8.90_971.71	966.7543_971.7112	8.904	TG 60:13|TG 18:2_20:5_22:6	[M+NH4]+_[M+Na]+		2	posCSH	TG 18:2_20:5_22:6	GKGVYCDLFAHWTQ-UHFFFAOYSA-N	C63H96O6_C63H96O6		Triradylcglycerols	Triacylglycerols	Triacylglycerols_PUFA_long-chain	TAG_unsaturated	1026	O=C(OCC(OC(=O)CCCC=CCC=CCC=CCC=CCC=CCC)COC(=O)CCCCCCCC=CCC=CCCCCC)CCC=CCC=CCC=CCC=CCC=CCC=CCC						GKGVYCDLFAHWTQ-UHFFFAOYSA-N	0.39215	0.724019	1.02559	0.0067665	0.0402113	1.3451	2.05e-06	0.00058477	1.87643	4.41e-07	0.000102568	2.34665	0.0112893	0.118175	1.26353	1.26e-06	0.000238657	1.77405	0.194641	0.368301	0.906091	0.0145001	0.0428617	1.40325	0.488371	0.928427
997	327	755409	octadecanol	[*]+		MSI 1	GC-TOF MS	Stearyl alcohol	GLDOVTGHNKAZLK-UHFFFAOYSA-N	C18H38O	270.292	Fatty Acyls	Fatty alcohols	Fatty alcohols	Fatty Acyls	495	CCCCCCCCCCCCCCCCCCO		D01924	LMFA05000085	8221		GLDOVTGHNKAZLK-UHFFFAOYSA-N	0.338872	0.694169	1.06357	0.505547	0.749983	0.881446	0.14031	0.381271	1.10448	1	1	1.01542	0.0205781	0.164193	1.21338	0.289506	0.568548	1.08627	0.346379	0.542137	1.08679	0.0671284	0.154766	1.08434	0.00656165	0.467928
6.342_178.0364	178.036	6.342	Isoxanthopterin	[M-H]-		3	negHILIC	Isoxanthopterin	GLKCOBIIZKYKFN-UHFFFAOYSA-N	C6H5N5O2	179.044	Organoheterocyclic compounds	Pterins	Pterins	Pterins	879			C03975		10729		GLKCOBIIZKYKFN-UHFFFAOYSA-N	0.93314	0.986759	0.949706	0.568066	0.800606	1.00059	0.0781057	0.272569	1.16202	0.0215479	0.0907237	1.23803	0.879968	0.956232	0.99083	0.164329	0.403225	0.900431	1	1	0.967962	0.692666	0.805639	0.958371	1	1
9.874_191.1027	191.103	9.874	2,6-Diaminopimelic acid	[M+H]+		3	posHILIC	2,6-Diaminopimelic acid	GMKMEZVLHJARHF-SYDPRGILSA-N	C7H14N2O4	190.095	Organic acids	Amino acids and peptides	Amino acids	Amino acids	41	C(C[C@H](C(=O)[O-])[NH3+])C[C@@H](C(=O)[O-])[NH3+]		C00680		1549101		GMKMEZVLHJARHF-SYDPRGILSA-N	0.957493	0.991125	0.963456	0.210745	0.490904	1.03714	0.510944	0.733312	1.07792	0.614325	0.801079	0.987094	0.131	0.430188	1.12857	0.767692	0.903027	0.947471	0.294529	0.493072	1.08929	0.0092724	0.0298023	1.19239	0.985825	1
11.06_904.87	904.871	11.056	TG O-55:2|TG O-19:1_16:0_20:1	[M+NH4]+		3	posCSH	TG O-19:1_16:0_20:1*	GMNARCMDCXVSIH-UHFFFAOYSA-N	C58H110O5		Triradylcglycerols	oxTriacylglycerols	oxTriacylglycerols_unsaturated_long-chain	O-TAG	703	O=C(OCC(OC(=O)CCCCCCCCCC=CCCCCCCCC)COCCCCCCCCC=CCCCCCCCCC)CCCCCCCCCCCCCCC						GMNARCMDCXVSIH-UHFFFAOYSA-N	0.042051	0.268334	0.531862	0.00269189	0.0196888	0.621539	0.305271	0.565998	0.818801	0.780911	0.898206	1.27899	0.161849	0.477778	0.852057	0.067278	0.23766	1.47972	0.0959419	0.229496	0.758368	0.00134673	0.00529868	0.585142	0.970634	1
112556	202	732249	indole-3-propionic acid	[*]+		MSI 1	GC-TOF MS	3-Indolepropionic acid	GOLXRNDWAUTYKT-UHFFFAOYSA-N	C11H11NO2	189.079	Organoheterocyclic compounds	Indoles	Indoles	Indoles	550	C1=CC=C2C(=C1)C(=CN2)CCC(=O)O				3744		GOLXRNDWAUTYKT-UHFFFAOYSA-N	0.184938	0.519898	0.807831	0.0115099	0.0602421	0.675537	0.000204198	0.00554454	2.51395	0.0125403	0.0622109	2.19935	0.114676	0.409024	1.4739	0.440313	0.694878	0.981793	0.0128513	0.048554	0.762376	0.00102578	0.00427158	0.670401	0.789825	1
1.15_544.34	544.339	1.145	LPC 20:4/0:0	[M+H]+		2	posCSH	LPC 20:4/0:0	GOMVPVRDBLLHQC-UHFFFAOYSA-N	C28H50NO7P	543.332	Glycerophospholipids	Glycerophosphocholines	LPC	LPC	575	O=C(OCC(O)COP(=O)([O-])OCC[N+](C)(C)C)CCCCCCC=CCC=CCC=CCC=CCC						GOMVPVRDBLLHQC-UHFFFAOYSA-N	0.118656	0.411511	0.825944	0.895185	0.957269	0.972115	0.208241	0.454307	0.84995	0.420752	0.634449	0.908369	0.208241	0.533939	0.862895	0.0270765	0.136098	0.714837	0.000892537	0.00697524	0.622072	0.117274	0.237672	0.824864	0.762626	0.995602
5.58_682.54	682.541	5.575	DG 40:8|DG 18:2_22:6	[M+NH4]+		2	posCSH	DG 18:2_22:6	GPMAAGRGFWBOSO-UHFFFAOYSA-N	C43H68O5		Glycerolipids	Diradylglycerols	DAG	DAG	341	O=C(OCC(OC(=O)CCC=CCC=CCC=CCC=CCC=CCC=CCC)CO)CCCCCCCC=CCC=CCCCCC						GPMAAGRGFWBOSO-UHFFFAOYSA-N	0.853568	0.96092	1.13636	0.918384	0.972056	1.12707	0.000182783	0.00548831	1.58808	1.57e-05	0.000527526	1.7668	0.373852	0.688008	1.11135	0.0363219	0.166439	1.33187	0.000133535	0.00134835	0.288697	4.61e-06	4.28e-05	0.466557	0.872959	1
10.62_955.77	955.773	10.622	TG 58:7|TG 18:0_18:1_22:6	[M+Na]+		3	posCSH	TG 18:0_18:1_22:6	GPPIWOJDFFGJMA-UHFFFAOYSA-N	C61H104O6		Triradylcglycerols	Triacylglycerols	Triacylglycerols_PUFA_long-chain	TAG_unsaturated	1027	O=C(OCC(OC(=O)CCCCCCCC=CCCCCCCCC)COC(=O)CCCCCCCCCCCCCCCCC)CCC=CCC=CCC=CCC=CCC=CCC=CCC						GPPIWOJDFFGJMA-UHFFFAOYSA-N	0.0423314	0.268334	0.879007	0.341349	0.619204	0.8751	0.470606	0.701911	1.14717	0.0630144	0.188219	1.11169	1	1	1.01146	0.387768	0.648744	0.89582	4.06e-05	0.000529027	0.346326	1.26e-06	1.74e-05	0.398721	0.423999	0.928427
4.45_752.52	752.521	4.449	PC 32:2	[M+Na]+		2	posCSH	PC 32:2	GPWHCUUIQMGELX-VHQDNGOZSA-N	C40H76NO8P	729.531	Glycerophospholipids	Glycerophosphocholines	PC	PC	795	O=C(OCC(OC(=O)CCCCCCCCCCCCCC=CCC=CCCCCCCC)COP(=O)([O-])OCC[N+](C)(C)C)CCCCC						GPWHCUUIQMGELX-VHQDNGOZSA-N	0.356091	0.707731	0.779979	0.780911	0.91293	0.996007	0.275436	0.534478	0.847924	0.803473	0.912202	0.932789	0.0966911	0.370217	0.789664	0.326701	0.602207	0.844772	0.00811512	0.0336704	0.74086	6.43e-05	0.000401141	0.562507	1	1
10.42_827.71_10.43_822.76	827.7105_822.7553	10.425	TG 48:1|TG 14:0_16:0_18:1	[M+Na]+_[M+NH4]+		3	posCSH	TG 14:0_16:0_18:1	GPXZOHHIWJNYTJ-UHFFFAOYSA-N	C51H96O6_C51H96O6		Triradylcglycerols	Triacylglycerols	Triacylglycerols_unsaturated_	TAG_unsaturated	1028	O=C(OCC(OC(=O)CCCCCCCCCCCCCCC)COC(=O)CCCCCCCCCCCCC)CCCCCCCC=CCCCCCCCC						GPXZOHHIWJNYTJ-UHFFFAOYSA-N	0.0235034	0.218027	0.696148	0.000374892	0.00541458	0.417093	9.25e-05	0.00376911	0.488693	0.000149817	0.00222002	0.472451	0.0023896	0.0534615	0.627706	0.000238536	0.00504018	0.496202	3.53e-06	0.000139868	0.190262	1.69e-06	2.01e-05	0.174387	0.656921	0.955322
6.28_665.51	665.513	6.282	DG 38:5	[M+Na]+		3	posCSH	DG 38:5	GRGDLDNREYVILP-CNWVQWJYSA-N	C41H70O5	642.522	Glycerolipids	Diradylglycerols	DAG	DAG	337	O=C(OCC(OC(=O)CCCCCCCCCCCCCC=CCC=CCC=CCC=CCC=CCC)CO)CCCCCCC						GRGDLDNREYVILP-CNWVQWJYSA-N	0.0256418	0.21998	0.636541	0.025111	0.109776	0.816336	0.00020879	0.00554454	0.676375	9.29e-05	0.00153586	0.694178	0.0330957	0.217024	0.733028	1.46e-06	0.000238657	0.606984	1.34e-05	0.000222214	0.353769	3.24e-07	1.53e-05	0.403859	0.346379	0.900269
6.541_150.1125	150.113	6.541	Triethanolamine	[M+H]+		2	posHILIC	Triethanolamine	GSEJCLTVZPLZKY-UHFFFAOYSA-N	C6H15NO3	149.105	Organic nitrogen compounds	Amines	Tertiary amines	Amines	8	C(CO)N(CCO)CCO		C06771		7618		GSEJCLTVZPLZKY-UHFFFAOYSA-N	1	1	0.933415	0.588077	0.811362	1.03977	0.801286	0.92819	1.00714	0.182826	0.390645	1.1431	0.470606	0.782743	1.10645	0.473197	0.719891	1.12896	0.735689	0.869866	0.937857	0.629046	0.765182	0.909019	0.53405	0.928427
10.36_872.77	872.771	10.356	TG 52:4|TG 16:0_16:0_20:4	[M+NH4]+		3	posCSH	TG 16:0_16:0_20:4	GTEUKLVYQXBQGG-UHFFFAOYSA-N	C55H98O6		Triradylcglycerols	Triacylglycerols	Triacylglycerols_PUFA_	TAG_unsaturated	1029	O=C(OCC(OC(=O)CCCCCCCCCCCCCCC)COC(=O)CCCCCCCCCCCCCCC)CCCCCCC=CCC=CCC=CCC=CCC						GTEUKLVYQXBQGG-UHFFFAOYSA-N	0.0136441	0.172977	0.600204	0.000118154	0.00337033	0.547786	0.373852	0.628225	0.930476	0.649977	0.816767	1.07127	0.135353	0.430188	0.882306	0.356411	0.623719	0.955666	5.88e-06	0.000139868	0.332907	6.96e-07	1.53e-05	0.304271	0.466347	0.928427
29	229	586815	aconitic acid	[*]+		MSI 1	GC-TOF MS	cis-Aconitic acid	GTZCVFVGUGFEME-IWQZZHSRSA-N	C6H6O6	174.016	Organic acids	TCA acids	TCA acids	TCA acids	1127	C(/C(=C/C(=O)O)/C(=O)O)C(=O)O		C00417		643757		GTZCVFVGUGFEME-IWQZZHSRSA-N	0.430282	0.76127	1.13553	0.891682	0.957269	1.00289	0.76261	0.915954	0.955263	0.340445	0.557195	0.92785	0.650464	0.874265	0.921053	0.545006	0.777279	0.920635	0.233868	0.421613	1.12632	0.628238	0.765182	0.89899	0.140282	0.711282
104901	204	931361	lactose	[*]+		MSI 1	GC-TOF MS	Lactose	GUBGYTABKSRVRQ-DCSYEGIMSA-N	C12H22O11	342.116	Carbohydrates	Disaccharides	Disaccharides	Carbohydrates	242	C([C@@H]1[C@@H]([C@@H]([C@H]([C@@H](O1)O[C@@H]2[C@H](O[C@H]([C@@H]([C@H]2O)O)O)CO)O)O)O)O		C01970		6134		GUBGYTABKSRVRQ-DCSYEGIMSA-N	0.801273	0.950381	0.981199	0.332677	0.619204	0.962917	0.749102	0.906368	0.916569	0.565144	0.766151	1.13968	0.814271	0.925475	0.920094	0.371881	0.637515	0.925834	0.81734	0.913404	0.900118	0.85589	0.927443	0.990111	0.207119	0.812232
11.76_843.78	843.777	11.756	DG 50:0	[M+Na]+		3	posCSH	DG 50:0	GUBIHPZBPPNTRN-UHFFFAOYSA-N	C53H104O5	820.788	Glycerolipids	Diradylglycerols	DAG	DAG	342	O=C(OCC(OC(=O)CCCCCCCCCCCCCCCCCCCCCCCCCCCCCCCCCCCCC)CO)CCCCCCCCCCC						GUBIHPZBPPNTRN-UHFFFAOYSA-N	0.121782	0.421072	0.38466	0.0635388	0.215767	0.760948	0.875729	0.974799	0.977842	0.0627254	0.188219	2.31925	0.0656759	0.308916	0.610637	0.0229229	0.122357	1.87815	0.334683	0.537074	0.635126	0.0371754	0.0953194	0.643555	0.357277	0.91501
11.98_918.89	918.885	11.981	TG O-56:2|TG O-20:0_18:0_18:2	[M+NH4]+		3	posCSH	TG O-20:0_18:0_18:2*	GVFDRGWQJPDPEU-UHFFFAOYSA-N	C59H112O5		Triradylcglycerols	oxTriacylglycerols	oxTriacylglycerols_unsaturated_long-chain	O-TAG	704	O=C(OCC(OC(=O)CCCCCCCC=CCC=CCCCCC)COCCCCCCCCCCCCCCCCCCCC)CCCCCCCCCCCCCCCCC						GVFDRGWQJPDPEU-UHFFFAOYSA-N	0.0674146	0.324557	0.628677	0.00164798	0.0143538	0.557326	0.163726	0.401745	0.780109	0.387768	0.599517	1.41509	0.0196866	0.158186	0.548112	0.117274	0.331211	1.30195	0.0240472	0.0809376	0.526195	0.224368	0.379265	0.876534	0.845053	1
1.024_213.1024	213.102	1.024	Carbanilide	[M+H]+		2	posHILIC	-	GWEHVDNNLFDJLR-UHFFFAOYSA-N	C13H12N2O	212.095	Benzene and substituted derivatives		Benzene and substituted derivatives	Benzenoids	142	C1=CC=C(C=C1)NC(=O)NC2=CC=CC=C2				7595		GWEHVDNNLFDJLR-UHFFFAOYSA-N	1	1		1	1	0.147704	1	1		1	1		1	1		1	1	0.255281	1	1		1	1	1.0298	1	1
3.51_397.33	397.332	3.508	O2_FA 24:1; (nervonic acid)	[M-H]-		2	negCSH	-	GWHCXVQVJPWHRF-KTKRTIGZSA-N	C24H46O2	366.35	Fatty Acyls	Fatty acids	oxFatty acids	ox_FA	731	CCCCCCCC/C=C\CCCCCCCCCCCCCC(=O)O		C08323	LMFA01030092	5281120		GWHCXVQVJPWHRF-KTKRTIGZSA-N	0.356091	0.707731	0.888278	0.498455	0.742476	0.805065	0.0199418	0.113202	0.669659	0.0418759	0.141782	0.63862	0.118656	0.409024	0.746316	0.714393	0.867241	0.974462	0.248157	0.436282	1.39811	0.338514	0.51294	0.827738	0.735689	0.978346
1.59_572.37	572.372	1.592	LPC 22:4/0:0	[M+H]+		2	posCSH	LPC 22:4/0:0	GXEIJYZRCDTJTE-UHFFFAOYSA-N	C30H54NO7P	571.364	Glycerophospholipids	Glycerophosphocholines	LPC	LPC	576	O=C(OCC(O)COP(=O)([O-])OCC[N+](C)(C)C)CCCCCCCCC=CCC=CCC=CCC=CCC						GXEIJYZRCDTJTE-UHFFFAOYSA-N	0.430341	0.76127	0.845281	0.326701	0.610092	0.912852	0.135353	0.371244	0.892928	0.0123082	0.0615308	0.776641	0.801286	0.917939	0.841698	0.0232703	0.122357	0.741846	0.00011555	0.00120957	0.349088	0.00221746	0.00829549	0.607619	0.735689	0.978346
9.66_184.9849	184.985	9.66	2-Phosphoglyceric acid	[M-H]-		2	negHILIC	2-Phosphoglyceric acid	GXIURPTVHJPJLF-UWTATZPHSA-N	C3H7O7P	185.993	Organic acids	Short-chain acids	Short-chain acids	Short-chain acids	947	C([C@H](C(=O)O)OP(=O)(O)O)O		C00631		439278		GXIURPTVHJPJLF-UWTATZPHSA-N	0.233535	0.579268	0.863433	0.192634	0.468647	0.873629	0.0112893	0.073188	0.812752	0.0363219	0.132831	0.746884	1	1	1.06075	0.420752	0.675215	0.929892	0.194641	0.368301	1.29123	0.437843	0.61148	0.919164	0.131	0.711282
8.22_904.76	904.759	8.216	TG 52:4;2O|TG 16:0_18:1_18:3;2O	[M+NH4]+		3	posCSH	-	GYTIAZWYWATMNI-UHFFFAOYSA-N	C55H98O8		Triradylcglycerols	oxTriacylglycerols	oxTriacylglycerols_PUFA_	TAG_unsaturated	1030	O=C(OCC(OC(=O)CCCCCCCC=CCCCCCCCC)COC(=O)CCCCCC(O)C(O)C=CCC=CCC=CCC)CCCCCCCCCCCCCCC						GYTIAZWYWATMNI-UHFFFAOYSA-N	0.409925	0.740807	0.507921	0.130744	0.365435	0.506944	0.750934	0.906683	0.562409	0.159382	0.356578	2.1211	0.719453	0.901565	0.427898	0.115302	0.331211	2.53482	1	1	0.716298	0.243993	0.404646	0.769274	1	1
5.49_854.59	854.592	5.492	PC 38:4|PC 18:0_20:4	[M+HCOO]-		2	negCSH	PC 18:0_20:4	HAKKEJDMTIQLJH-UHFFFAOYSA-N	C46H84NO8P		Glycerophospholipids	Glycerophosphocholines	PC	PC	761	O=C(OCC(OC(=O)CCCCCCC=CCC=CCC=CCC=CCC)COP(=O)([O-])OCC[N+](C)(C)C)CCCCCCCCCCCCCCCCC						HAKKEJDMTIQLJH-UHFFFAOYSA-N	0.0839476	0.356075	0.802846	0.735015	0.8844	0.947043	0.510944	0.733312	0.958913	0.0980969	0.2579	1.13132	0.650527	0.874265	1.01208	0.131615	0.351691	0.924852	0.0110649	0.0427969	0.632846	0.858375	0.929227	0.978997	0.0199418	0.571622
10.26_979.77_10.25_974.82	979.7725_974.8169	10.2555	TG 60:9|TG 20:1_18:2_22:6	[M+Na]+_[M+NH4]+		2	posCSH	TG 18:2_20:1_22:6	HATPVFYQRUFDTP-UHFFFAOYSA-N	C63H104O6_C63H104O6		Triradylcglycerols	Triacylglycerols	Triacylglycerols_PUFA_long-chain	TAG_unsaturated	1031	O=C(OCC(OC(=O)CCCCCCCC=CCC=CCCCCC)COC(=O)CCCCCCCCCC=CCCCCCCCC)CCC=CCC=CCC=CCC=CCC=CCC=CCC						HATPVFYQRUFDTP-UHFFFAOYSA-N	1	1	0.992072	0.312468	0.599204	0.85511	0.00507748	0.0425986	1.53921	3.43e-05	0.000799275	2.10028	0.153809	0.464274	0.903837	0.629046	0.818405	1.08376	0.000177697	0.0017038	0.216984	3.78e-07	1.53e-05	0.416343	0.682808	0.970216
9.13_866.72	866.724	9.126	TG 52:7|TG 14:0_18:2_20:5	[M+NH4]+		2	posCSH	TG 14:0_18:2_20:5	HBSSGNRKOFMPFF-UHFFFAOYSA-N	C55H92O6		Triradylcglycerols	Triacylglycerols	Triacylglycerols_PUFA_	TAG_unsaturated	1032	O=C(OCC(OC(=O)CCCCCCCC=CCC=CCCCCC)COC(=O)CCCCCCCCCCCCC)CCCC=CCC=CCC=CCC=CCC=CCC						HBSSGNRKOFMPFF-UHFFFAOYSA-N	0.0330957	0.234548	0.679643	1.57e-05	0.00293635	0.519265	1	1	0.93357	0.0551562	0.170551	1.34528	0.373852	0.688008	0.816427	0.714393	0.867241	1.24251	2.97e-06	0.000139868	0.112354	8.09e-07	1.53e-05	0.25341	0.263011	0.835919
5.19_738.51	738.505	5.194	PE 34:2	[M+Na]+		2	posCSH	PE 34:2	HBZNVZIRJWODIB-NHCUFCNUSA-N	C39H74NO8P	715.515	Glycerophospholipids	Glycerophosphoethanolamines	PE	PE	812	O=C(OCC(OC(=O)CCCCCCCCCCCCCCCC=CCC=CCCCCCCC)COP(=O)(O)OCCN)CCCCC						HBZNVZIRJWODIB-NHCUFCNUSA-N	0.848417	0.96092	0.91279	0.0163951	0.0802866	0.827573	0.273648	0.534478	1.48878	0.039015	0.136973	1.41256	0.663994	0.883059	0.946726	0.404059	0.660503	1.34425	0.882934	0.959455	0.821755	0.00517468	0.0178378	0.661624	0.737396	0.979475
5.19_716.52	716.523	5.193	PE 34:2|PE 16:0_18:2	[M+H]+		2	posCSH	PE 16:0_18:2	HBZNVZIRJWODIB-UHFFFAOYSA-N	C39H74NO8P	715.515	Glycerophospholipids	Glycerophosphoethanolamines	PE	PE	814	O=C(OCC(OC(=O)CCCCCCCC=CCC=CCCCCC)COP(=O)(O)OCCN)CCCCCCCCCCCCCCC				131172		HBZNVZIRJWODIB-UHFFFAOYSA-N	0.827331	0.957388	0.872994	0.00472466	0.0301164	0.667813	0.534718	0.748606	1.09009	0.139277	0.322343	1.11453	0.749879	0.907476	0.98076	0.918384	0.969358	1.01189	0.709073	0.852531	0.910171	0.000104799	0.000619565	0.579409	0.311202	0.868169
0.75_345.24	345.243	0.752	FA 22:5;O	[M-H]-		3	negCSH	*	HCZBYGSOSUWNJF-UHFFFAOYSA-N	C22H34O3		Fatty Acyls	Fatty acids	Oxidized FA	FA	425	O=C(O)CCCCC(O)C=CCC=CCC=CCC=CCC=CCC						HCZBYGSOSUWNJF-UHFFFAOYSA-N	0.33388	0.694169	1.49704	0.624351	0.829758	0.642339	0.148368	0.389291	1.56895	0.0456594	0.150853	2.03306	0.301898	0.643862	1.19698	1	1	1.57943	0.365669	0.560791	0.54084	0.696797	0.809619	0.646327	0.955002	1
6.202_190.0497	190.05	6.202	Kynurenic acid	[M+H]+		1	posHILIC	Kynurenic acid	HCZHHEIFKROPDY-UHFFFAOYSA-N	C10H7NO3	189.043	Organoheterocyclic compounds	Quinolines	Quinoline carboxylic acids	Quinolines	936	C1=CC=C2C(=C1)C(=O)C=C(N2)C(=O)O		C01717		3845		HCZHHEIFKROPDY-UHFFFAOYSA-N	0.534718	0.813485	0.890949	0.736354	0.8844	1.04068	0.557028	0.762955	0.872037	0.155627	0.349547	1.2782	0.0359615	0.220602	1.30116	0.00269189	0.0313413	1.46391	0.000465179	0.00390272	2.08214	0.00296237	0.0108684	1.45177	0.0446816	0.62303
5.08_730.58	730.575	5.083	PC O-33:2	[M+H]+		3	posCSH	PC O-33:2	HDFFDVBQQYCFQN-UHFFFAOYSA-N	C41H80NO7P	729.567	Glycerophospholipids	Glycerophosphocholines	O-PC	O-PC	644	O=C(OC(COCCCCCCCCC)COP(=O)([O-])OCC[N+](C)(C)C)CCCCCCCCCCCC=CCC=CCCCCCCC						HDFFDVBQQYCFQN-UHFFFAOYSA-N	0.626608	0.863478	1.02432	0.8262	0.928763	1.15262	0.0266705	0.134058	1.43149	0.0481324	0.155139	1.23812	0.358118	0.679889	1.10827	0.131615	0.351691	1.38054	0.034047	0.106663	0.515475	0.000581612	0.00258217	0.584724	0.244109	0.827916
10.06_851.71_10.06_846.76	851.7095_846.7554	10.0605	TG 50:3|TG 16:0_16:1_18:2	[M+Na]+_[M+NH4]+		2	posCSH	TG 16:0_16:1_18:2	HDFLQJUGWGNORO-UHFFFAOYSA-N	C53H96O6_C53H96O6		Triradylcglycerols	Triacylglycerols	Triacylglycerols_PUFA_	TAG_unsaturated	1033	O=C(OCC(OC(=O)CCCCCCCC=CCCCCCC)COC(=O)CCCCCCCCCCCCCCC)CCCCCCCC=CCC=CCCCCC						HDFLQJUGWGNORO-UHFFFAOYSA-N	0.00457348	0.115963	0.717563	8.22e-05	0.00312812	0.578594	0.000271558	0.00584619	0.54637	8.22e-05	0.00144375	0.5888	0.0013517	0.0451904	0.604967	0.000118154	0.00328813	0.620111	4.97e-06	0.000139868	0.130807	6.96e-07	1.53e-05	0.203016	0.403697	0.921237
7831	217	587601	UDP-glucuronic acid	[*]+		MSI 1	GC-TOF MS	UDP-glucuronic acid	HDYANYHVCAPMJV-LXQIFKJMSA-N	C15H22N2O18P2	580.034	Nucleic acids	Pyrimidines	Pyrimidine rNDP	Pyrimidine rNDP	918	C1=CN(C(=O)NC1=O)[C@H]2[C@@H]([C@@H]([C@H](O2)COP(=O)(O)OP(=O)(O)O[C@@H]3[C@@H]([C@H]([C@@H]([C@H](O3)C(=O)O)O)O)O)O)O		C00167		17473		HDYANYHVCAPMJV-LXQIFKJMSA-N	0.737173	0.915249	0.885127	0.0304883	0.127534	0.794189	0.0816378	0.280071	1.09674	0.727836	0.867775	1.01533	0.220628	0.542536	1.12999	0.250146	0.5237	1.09847	0.188567	0.36591	1.14389	0.405303	0.579512	1.10169	0.569645	0.928427
5857	217	567437	xylitol	[*]+		MSI 1	GC-TOF MS	Xylitol	HEBKCHPVOIAQTA-NGQZWQHPSA-N	C5H12O5	152.069	Carbohydrates	Monosaccharides	Sugar alcohols	Carbohydrates	243	C([C@H](C([C@H](CO)O)O)O)O		C00379		6912		HEBKCHPVOIAQTA-NGQZWQHPSA-N	0.959854	0.991125	1.02325	0.105451	0.317465	1.17559	0.901025	0.977617	0.953505	0.134149	0.317561	1.15061	0.135353	0.430188	1.14677	0.134149	0.356793	1.1142	0.510944	0.699864	0.965302	0.243968	0.404646	1.05924	0.328485	0.883963
6.978_151.0602	151.06	6.978	Arabitol	[M-H]-		3	negHILIC	Arabitol	HEBKCHPVOIAQTA-QWWZWVQMSA-N	C5H12O5	152.069	Carbohydrates	Monosaccharides	Sugar alcohols	Carbohydrates	244	C([C@H](C([C@@H](CO)O)O)O)O		C01904		94154		HEBKCHPVOIAQTA-QWWZWVQMSA-N	0.512869	0.801621	0.951156	0.0551562	0.19484	0.755002	0.0781057	0.272569	1.34874	0.29865	0.522637	1.44027	0.775459	0.907486	0.997906	0.849074	0.944243	0.993468	0.383989	0.576489	0.794578	0.872075	0.939601	1.25262	0.845053	1
7362	217	575497	ribitol	[*]+		MSI 1	GC-TOF MS	Ribitol	HEBKCHPVOIAQTA-ZXFHETKHSA-N	C5H12O5	152.069	Carbohydrates	Monosaccharides	Sugar alcohols	Carbohydrates	245	C(C(C(C(CO)O)O)O)O		C00474		827		HEBKCHPVOIAQTA-ZXFHETKHSA-N	0.534692	0.813485	1.20466	0.134149	0.370616	1.2578	0.985825	1	1.12027	0.639033	0.814678	1.05036	0.893206	0.969694	0.911736	0.727779	0.8761	1.04652	0.682787	0.833245	0.919496	0.867813	0.938554	0.924466	0.872959	1
9.141_193.0348	193.035	9.141	Hexuronic acid	[M-H]-		3	negHILIC	Hexuronic acid	Hexuronic acid	C6H10O7	194.043	Carbohydrates	Monosaccharides	Sugar acids	Carbohydrates	283	[C@@H]1([C@@H]([C@H](OC([C@@H]1O)O)C(=O)O)O)O		C00191		94715		Hexuronic acid	0.39215	0.724019	1.03785	0.110579	0.325182	1.04453	0.470606	0.701911	1.07244	0.067278	0.197846	1.15751	0.557028	0.828521	1.07596	0.0123082	0.0856318	1.14203	0.444886	0.630577	1.10785	0.312468	0.480494	1.07956	0.985825	1
5.57_290.1603	290.16	5.57	3-Methylglutarylcarnitine	[M+H]+		2	posHILIC	CAR DC5:0;3Me	HFCPFJNSBPQJDP-UHFFFAOYSA-N	C13H23NO6	289.152	Fatty Acyls	Fatty esters	Acyl carnitines	CAR	201	CC(CC(=O)[O-])CC(=O)OC(CC(=O)O)C[N+](C)(C)C				128145		HFCPFJNSBPQJDP-UHFFFAOYSA-N	0.730304	0.910385	0.985595	0.189444	0.465852	1.27775	0.45309	0.692996	1.38864	0.687378	0.839885	1.0381	0.322253	0.658944	1.54241	0.00913508	0.067246	1.69893	0.921628	0.976274	0.934338	0.664648	0.786684	1.34811	0.629967	0.949239
11.09_916.83	916.834	11.085	TG 55:3|TG 19:0_18:1_18:2	[M+NH4]+		2	posCSH	TG 18:1_18:2_19:0	HGBRTIWMKISQHH-UHFFFAOYSA-N	C58H106O6		Triradylcglycerols	Triacylglycerols	Triacylglycerols_unsaturated_	TAG_unsaturated	1034	O=C(OCC(OC(=O)CCCCCCCC=CCCCCCCCC)COC(=O)CCCCCCCCCCCCCCCCCC)CCCCCCCC=CCC=CCCCCC						HGBRTIWMKISQHH-UHFFFAOYSA-N	0.0966911	0.376534	0.753804	0.000418904	0.00575867	0.581745	0.356091	0.610059	0.831758	0.124283	0.299803	1.18134	0.00106833	0.0393213	0.659948	0.0867669	0.27672	0.876138	5.51e-05	0.000668314	0.195572	9.4e-07	1.53e-05	0.248369	0.81734	1
1.66_426.36	426.357	1.661	CAR 18:1	[M+H]+		3	posCSH	CAR 18:1	HITOYGLMAFIRNI-YSESTWPTSA-N	C25H47NO4	425.351	Fatty Acyls	Fatty esters	Acyl carnitines	CAR	204	O=C([O-])CC(OC(=O)CCCCCCCC=CCCCCCCCC)C[N+](C)(C)C				166951		HITOYGLMAFIRNI-YSESTWPTSA-N	0.579782	0.842714	0.922473	0.0765177	0.251409	1.47453	0.00843141	0.0605046	0.697694	0.736354	0.874277	1.03438	0.650527	0.874265	0.941376	0.259673	0.53098	1.5119	0.466347	0.656106	0.696884	0.491447	0.65892	1.27378	0.63144	0.949239
9.001_216.0986	216.099	9.001	Ala-Gln	[M-H]-		2	negHILIC	Ala-Gln	HJCMDXDYPOUFDY-RFZPGFLSSA-N	C8H15N3O4	217.106	Organic acids	Amino acids and peptides	Dipeptides	Dipeptides	379					40488308		HJCMDXDYPOUFDY-RFZPGFLSSA-N	0.275436	0.63747	1.21012	0.117274	0.339618	0.654582	0.00266961	0.0282039	1.77889	0.872075	0.947655	0.830787	0.220628	0.542536	1.15438	0.235733	0.502751	0.81235	0.423999	0.610837	0.917567	0.0291733	0.0772314	0.504473	0.113823	0.711282
4.58_878.58	878.575	4.581	PI 36:3	[M+NH4]+		3	posCSH	PI 36:3	HJLVYYUNPVRBLH-VASYPQIQSA-N	C45H81O13P	860.542	Glycerophospholipids	Glycerophosphoinositols	PI	PI	847	O=C(OCC(OC(=O)CCCCCCCCCCCCCCC=CCC=CCC=CCCCCCCC)COP(=O)(O)OC1C(O)C(O)C(O)C(O)C1O)CCCCC						HJLVYYUNPVRBLH-VASYPQIQSA-N	0.450219	0.773644	1.01132	0.895185	0.957269	0.872467	0.184994	0.424705	1.12248	0.0815117	0.226688	0.735372	0.62655	0.858822	0.971264	0.00296237	0.0328162	0.656438	0.0090091	0.0363229	0.632547	7.28e-05	0.00044883	0.527306	0.656921	0.955322
0.94_269.0809	269.081	0.94	Formononetine	[M+H]+		1	posHILIC	-	HKQYGTCOTHHOMP-UHFFFAOYSA-N	C16H12O4	268.074	Isoflavonoids	O-methylated isoflavonoids	4'-O-methylated isoflavonoids	Flavonoids	504	COC1=CC=C(C=C1)C2=COC3=C(C2=O)C=CC(=C3)O		C00858	LMPK12050037	5280378		HKQYGTCOTHHOMP-UHFFFAOYSA-N	0.302341	0.666451	0.31876	0.0544325	0.194086	0.307889	0.335047	0.59485	0.337699	0.584037	0.781136	1.296	0.60629	0.852081	0.887439	0.0582775	0.222823	2.46886	0.211831	0.392369	1.49878	0.273552	0.4373	1.80286	0.157518	0.756485
1662	217	553135	D-Ribofuranose	[*]+		MSI 1	GC-TOF MS	Ribose	HMFHBZSHGGEWLO-SOOFDHNKSA-N	C5H10O5	150.053	Carbohydrates	Monosaccharides	Pentoses	Carbohydrates	246	C([C@@H]1[C@H]([C@H](C(O1)O)O)O)O		C00121		5779		HMFHBZSHGGEWLO-SOOFDHNKSA-N	0.879968	0.965426	0.941411	0.727836	0.8844	0.994412	0.403697	0.656152	0.893982	0.356022	0.570357	0.957979	0.827331	0.925475	0.991032	0.855914	0.95037	1.02682	0.444886	0.630577	1.04225	0.639033	0.769131	0.960885	0.985825	1
9.299_154.0612	154.061	9.299	Histidine	[M-H]-		1	negHILIC	Histidine	HNDVDQJCIGZPNO-YFKPBYRVSA-N	C6H9N3O2	155.07	Organic acids	Amino acids and peptides	Amino acids	Amino acids	42	C1=C(NC=N1)C[C@@H](C(=O)O)N		C00135		6274		HNDVDQJCIGZPNO-YFKPBYRVSA-N	0.260934	0.618972	0.884042	0.067278	0.226443	0.908945	0.724571	0.887055	0.95166	0.0717761	0.204741	0.936203	0.93314	0.984023	0.988617	0.0980969	0.300077	0.958888	0.81734	0.913404	0.951108	0.192634	0.34024	0.965593	0.929214	1
1.714_129.0183	129.018	1.714	Citraconic acid	[M-H]-		3	negHILIC	Citraconic acid	HNEGQIOMVPPMNR-IHWYPQMZSA-N	C5H6O4	130.027	Fatty Acyls	Fatty acids	Dicarboxylic acids	FA	426	C/C(=C/C(=O)O)/C(=O)O		C02226	LMFA01170099	643798		HNEGQIOMVPPMNR-IHWYPQMZSA-N	0.246968	0.597015	1.16079	0.568066	0.800606	1.07675	1	1	1.06561	0.780911	0.898206	0.986348	1	1	0.932251	0.039015	0.173891	1.18082	0.00300679	0.0159581	2.11046	0.0170292	0.0493157	1.24104	0.021911	0.571622
2.15_305.25	305.249	2.15	FA 20:3	[M-H]-		2	negCSH	Eicosatrienoic acid	HOBAELRKJCKHQD-QNEBEIHSSA-N	C20H34O2	306.256	Fatty Acyls	Fatty acids	Unsaturated FA	FA	412	O=C(O)CCCCCCCCCC=CCC=CCC=CCC				3210		HOBAELRKJCKHQD-QNEBEIHSSA-N	0.246968	0.597015	0.920703	0.829467	0.930602	0.976324	0.957493	1	0.97489	0.608408	0.795181	1.01996	0.410982	0.729256	0.863847	0.0515442	0.20492	0.651548	0.220235	0.401418	0.625448	0.0143037	0.0428361	0.4704	0.194641	0.810531
10.36_640.60	640.603	10.356	CE 16:1	[M+NH4]+		3	posCSH	CE 16:1	HODJWNWCVNUPAQ-UHFFFAOYSA-N	C43H74O2	622.569	Sterol Lipids	Sterol esters	Steroid esters	CE	304	O=C(OC1CC2=CCC3C(CCC4(C)C(CCC34)C(C)CCCC(C)C)C2(C)CC1)CCCCCCCC=CCCCCCC				3626841		HODJWNWCVNUPAQ-UHFFFAOYSA-N	0.0330957	0.234548	1.29014	0.510068	0.749983	1.06859	0.000238242	0.0056632	0.706288	5.3e-06	0.00023256	0.523131	0.000840801	0.0383742	0.6332	3.48e-06	0.000396757	0.524431	0.709073	0.852531	0.96212	0.988321	1	0.967523	0.735689	0.978346
5.062_193.071	193.071	5.062	Methyl-beta-galactopyranoside	[M-H]-		1	negHILIC	-	HOVAGTYPODGVJG-VOQCIKJUSA-N	C7H14O6	194.079	Organooxygen compounds	Carbohydrates and carbohydrate conjugates	Glycosyl compounds	Carbohydrates	247	CO[C@H]1[C@@H]([C@H]([C@H]([C@H](O1)CO)O)O)O		C03619		94214		HOVAGTYPODGVJG-VOQCIKJUSA-N	0.0839476	0.356075	0.887248	0.988321	1	0.920459	0.450219	0.690097	0.948108	0.387768	0.599517	1.0403	9.77e-05	0.0159219	0.0141011	1.44e-07	0.00016436	0.00575979	0.00861785	0.0356267	0.813565	0.649977	0.774947	0.941151	2.55e-05	0.0290458
1.232_257.1759	257.176	1.232	Tetradecanedioic acid	[M-H]-		2	negHILIC	Tetradecanedioic acid	HQHCYKULIHKCEB-UHFFFAOYSA-N	C14H26O4	258.183	Fatty Acyls	Fatty acids	Dicarboxylic acids	FA	427	C(CCCCCCC(=O)O)CCCCCC(=O)O			LMFA01170018	13185		HQHCYKULIHKCEB-UHFFFAOYSA-N	0.00151804	0.0962269	0.793545	0.473197	0.729619	0.98359	0.470606	0.701911	1.09089	0.0170292	0.0761975	1.26322	0.512869	0.801621	0.986175	0.110579	0.325182	1.20235	0.0149313	0.0537432	1.47022	0.00269189	0.00990791	1.34554	0.383989	0.921237
1.609_127.0391	127.039	1.609	Dihydro-4,4-dimethyl-2,3-furandione	[M-H]-		1	negHILIC	-	HRTOQFBQOFIFEE-UHFFFAOYSA-N	C6H8O3	128.047	Glycerolipids	Diradylglycerols	DAG	DAG	344	CC1(COC(=O)C1=O)C		C01125		39		HRTOQFBQOFIFEE-UHFFFAOYSA-N	0.220628	0.5657	1.31749	0.0270765	0.117917	0.753886	0.290479	0.54783	0.874428	0.629046	0.807358	0.968286	0.749879	0.907476	0.983302	0.213399	0.475564	0.861448	0.63144	0.806029	0.89226	0.197658	0.348574	0.804936	0.0240472	0.571622
1.13_175.0393	175.039	1.13	4-Methylumbelliferone	[M-H]-		1	negHILIC	4-Methylumbelliferone	HSHNITRMYYLLCV-UHFFFAOYSA-N	C10H8O3	176.047	Polyketides	Flavonoids	Hydroxycoumarins	Flavonoids	505	CC1=CC(=O)OC2=C1C=CC(=C2)O		C03081		5280567		HSHNITRMYYLLCV-UHFFFAOYSA-N	0.0725992	0.338105	0.365477	0.820455	0.928763	0.959736	0.470578	0.701911	1.26964	0.836172	0.934449	1.05649	1	1	0.980566	0.575592	0.791265	1.32351	0.53405	0.72198	1.36791	0.596407	0.746982	1.57329	0.0485974	0.62303
1.62_480.34	480.345	1.617	LPC O-16:1	[M+H]+		3	posCSH	LPC O-16:1	HTZINLFNXLXRBC-CQLBIITFSA-N	C24H50NO6P	479.338	Glycerophospholipids	Glycerophosphocholines	O-LPC	LPC	580	O=P([O-])(OCC[N+](C)(C)C)OCC(OCCCCCCCCC=CCCCCCC)CO						HTZINLFNXLXRBC-CQLBIITFSA-N	0.775459	0.932349	0.968613	0.0061927	0.0375844	0.891381	0.410982	0.656766	0.964286	0.692666	0.839885	0.99639	0.62655	0.858822	0.983355	0.941653	0.981211	1.01667	0.845053	0.928907	1.02001	0.147278	0.282428	0.936182	0.581792	0.928427
5.287_524.3708	524.371	5.287	1-O-Hexadecyl-2-O-acetyl-sn-glyceryl-3-phosphorylcholine	[M+H]+		2	posHILIC	-	HVAUUPRFYPCOCA-AREMUKBSSA-N	C26H54NO7P	523.364	Glycerophospholipids	Glycerophosphocholines	PC	PC	764	CCCCCCCCCCCCCCCCOC[C@H](COP(=O)([O-])OCC[N+](C)(C)C)OC(=O)C			LMGP01020046	108156		HVAUUPRFYPCOCA-AREMUKBSSA-N	0.0901382	0.363419	0.891623	0.0449123	0.166922	0.832872	0.00843141	0.0605046	0.783001	0.849074	0.938753	0.957275	0.0781057	0.326442	0.850387	0.110579	0.325182	0.870843	0.00267704	0.0149731	0.691208	0.00431036	0.0152264	0.780846	0.985825	1
3.35_335.30	335.296	3.348	FA 22:2	[M-H]-		2	negCSH	Docosadienoic acid	HVGRZDASOHMCSK-AVQMFFATSA-N	C22H40O2	350.318	Fatty Acyls	Fatty acids	Unsaturated FA	FA	428	O=C(O)CCCCCCCCCCCC=CCC=CCCCCC				193435		HVGRZDASOHMCSK-AVQMFFATSA-N	0.783566	0.940114	1.09802	0.613401	0.825343	0.960766	0.0545145	0.216728	1.65578	0.00206331	0.0165791	2.1901	0.55175	0.828521	0.86553	0.118927	0.333957	1.61066	0.23933	0.43004	0.707612	0.0043562	0.0153408	0.627338	0.578578	0.928427
4.21_409.31	409.311	4.205	FA 28:7	[M-H]-		2	negCSH	Octacosaheptaenoic acid	HVSUZLSWJNESIE-UHFFFAOYSA-N	C28H42O2	410.318	Fatty Acyls	Fatty acids	Unsaturated FA	FA	429	O=C(O)CCCCCC=CCC=CCC=CCC=CCC=CCC=CCC=CCC						HVSUZLSWJNESIE-UHFFFAOYSA-N	0.827331	0.957388	1.0301	0.139696	0.380414	1.20075	0.872959	0.974605	1.01173	0.671189	0.830615	1.04454	0.827331	0.925475	0.909703	0.117274	0.331211	1.29133	0.0410353	0.122249	1.74085	0.148804	0.283921	1.32552	0.346379	0.900269
0.894_369.3519	369.352	0.894	Cholesterol	[M+H-H2O]+		2	posHILIC	Cholesterol	HVYWMOMLDIMFJA-DPAQBDIFSA-N	C27H46O	386.355	Sterol Lipids	Sterols	Cholesterols	Cholesterols	322	C[C@H](CCCC(C)C)[C@H]1CC[C@@H]2[C@@]1(CC[C@H]3[C@H]2CC=C4[C@@]3(CC[C@@H](C4)O)C)C		C00187	LMST01010001	5997		HVYWMOMLDIMFJA-DPAQBDIFSA-N	0.827331	0.957388	1.28184	0.422595	0.694786	0.88424	0.233535	0.480001	1.18821	0.797008	0.912202	0.950357	0.163726	0.477778	1.38412	0.773742	0.906429	1.1567	0.735689	0.869866	1.0413	0.458449	0.631751	0.797582	0.929214	1
7.59_647.46	647.459	7.592	DG 37:7	[M+Na]+		5	posCSH	DG 37:7	HWGDKLDOTMWARD-UHFFFAOYSA-N	C40H64O5	624.475	Glycerolipids	Diradylglycerols	DAG	DAG	345	O=C(OCC(OC(=O)CCCCCC=CCC=CCC=CCC=CCC=CCC=CCC=CCC)CO)CCCCCCCC						HWGDKLDOTMWARD-UHFFFAOYSA-N	0.853568	0.96092	1.01239	0.224368	0.500007	0.671232	0.410982	0.656766	0.837778	0.387768	0.599517	0.826462	0.579782	0.836322	1.15799	0.649977	0.829557	0.880619	0.656921	0.822774	0.934817	0.988321	1	1.02884	0.510944	0.928427
0.947_304.1761	304.176	0.947	2-{2-[2-(Methacryloyloxy)ethoxy]ethoxy}ethyl 2-methylacrylate	[M+H+NH3]+		2	posHILIC	-	HWSSEYVMGDIFMH-UHFFFAOYSA-N	C14H22O6	286.142	Carboxylic acids and derivatives	Dicarboxylic acids and derivatives	Dicarboxylic acids and derivatives	Carboxylic acids	289	CC(=C)C(=O)OCCOCCOCCOC(=O)C(=C)C				7979		HWSSEYVMGDIFMH-UHFFFAOYSA-N	0.441361	0.773644	0.614616	0.614325	0.825612	0.919123	0.142741	0.381271	0.642434	0.323905	0.548993	2.10957	0.950619	0.99563	0.821173	0.223002	0.490428	3.32175	0.0989879	0.232877	4.38535	0.39183	0.566384	0.708292	0.522215	0.928427
2000	247	506306	2-hydroxyglutaric acid	[*]+		MSI 1	GC-TOF MS	2-Hydroxyglutaric acid	HWXBTNAVRSUOJR-UHFFFAOYSA-N	C5H8O5	148.037	Fatty Acyls	Fatty acids	Hydroxy FA	Hydroxy FA	523	C(CC(=O)O)C(C(=O)O)O		C02630		43		HWXBTNAVRSUOJR-UHFFFAOYSA-N	0.712009	0.904524	1.07688	0.256458	0.539888	0.898649	0.403697	0.656152	0.915375	0.18805	0.399562	0.939752	0.322196	0.658944	1.08701	1	1	1.03547	0.328485	0.53088	1.21454	0.606922	0.751291	1.01014	0.957493	1
2.636_182.0453	182.045	2.636	4-Pyridoxic acid	[M-H]-		1	negHILIC	4-Pyridoxic acid	HXACOUQIXZGNBF-UHFFFAOYSA-N	C8H9NO4	183.053	Organoheterocyclic compounds	Pyridines	Pyridinecarboxylic acids	Pyridines	901	CC1=NC=C(C(=C1O)C(=O)O)CO		C00847		6723		HXACOUQIXZGNBF-UHFFFAOYSA-N	0.69956	0.890412	0.997414	0.0449123	0.166922	1.19842	0.0136441	0.0855382	1.29281	0.00738764	0.0427883	1.29817	0.0196866	0.158186	1.41744	0.0199375	0.114315	1.35847	0.194641	0.368301	1.15587	0.104189	0.216146	1.14763	0.81734	1
2448	156	404121	pipecolinic acid	[*]+		MSI 1	GC-TOF MS	Pipecolic acid	HXEACLLIILLPRG-RXMQYKEDSA-N	C6H11NO2	129.079	Organic acids	Amino acids and peptides	Amino acids	Amino acids	43	C1CC[NH2+][C@H](C1)C(=O)[O-]				6931662		HXEACLLIILLPRG-RXMQYKEDSA-N	0.724537	0.904524	0.823353	0.00287395	0.0207542	0.781399	0.776175	0.917736	0.838323	0.282671	0.508539	0.891097	0.840407	0.939182	0.90519	0.275921	0.55427	0.915739	0.886959	0.962612	0.994012	0.515223	0.67271	1.09618	0.789839	1
7.699_130.0862	130.086	7.699	Pipecolic acid	[M+H]+		3	posHILIC	Pipecolic acid	HXEACLLIILLPRG-YFKPBYRVSA-N	C6H11NO2	129.079	Organic acids	Amino acids and peptides	Amino acids	Amino acids	44	C1CCN[C@@H](C1)C(=O)O		C00408		439227		HXEACLLIILLPRG-YFKPBYRVSA-N	0.491494	0.801621	0.930491	0.224368	0.500007	0.952076	0.135353	0.371244	1.19954	0.849074	0.938753	0.988952	0.135353	0.430188	0.88839	0.0630144	0.228252	1.11179	0.294529	0.493072	1.04069	0.110579	0.226925	1.15299	0.248157	0.827916
3167	217	594647	glucose-1-phosphate	[*]+		MSI 1	GC-TOF MS	Glucose 1-phosphate	HXXFSFRBOHSIMQ-VFUOTHLCSA-N	C6H13O9P	260.03	Carbohydrates	Monosaccharides	Monosaccharide phosphates	Carbohydrates	248	C([C@@H]1[C@H]([C@@H]([C@H]([C@H](O1)OP(=O)(O)O)O)O)O)O		C00103		65533		HXXFSFRBOHSIMQ-VFUOTHLCSA-N	0.959854	0.991125	0.919801	0.575592	0.807811	0.836356	0.53405	0.748606	1.00549	0.422595	0.634449	1.01814	0.470606	0.782743	1.17712	0.844063	0.944243	0.909743	0.00337319	0.0171822	0.618861	0.159382	0.296663	0.8133	0.709073	0.977116
145646	174	344654	ethanolamine	[*]+		MSI 1	GC-TOF MS	Ethanolamine	HZAXFHJVJLSVMW-UHFFFAOYSA-N	C2H7NO	61.0528	Organic nitrogen compounds	Alkanolamines	1,2-aminoalcohols	Amines	9	C(CO)N		C00189		700		HZAXFHJVJLSVMW-UHFFFAOYSA-N	0.410982	0.740807	0.952394	0.422595	0.694786	0.966638	0.444886	0.687824	0.934849	0.0990974	0.259335	0.910096	0.00507748	0.080464	1.14482	0.282698	0.561146	1.05516	0.0914421	0.220117	1.12532	2.93e-06	3.02e-05	1.32499	0.403697	0.921237
7.63_648.63	648.63	7.63	Cer 42:2;2O|Cer 18:1;2O/24:1	[M+H]+		2	posCSH	Cer 18:1;O2/24:1	HZPUWSUHFOTSAY-UHFFFAOYSA-N	C42H81NO3		Sphingolipids	Ceramides	Ceramides	Cer	309	O=C(NC(CO)C(O)C=CCCCCCCCCCCCCC)CCCCCCCCCCCC=CCCCCCCCCCC						HZPUWSUHFOTSAY-UHFFFAOYSA-N	0.322196	0.682051	0.884003	0.0589767	0.203301	1.31894	0.0458589	0.194517	0.796337	0.312468	0.535325	0.893438	0.000453546	0.0287498	0.674247	8.22e-05	0.00276011	0.695808	3.53e-06	0.000139868	0.34109	3.02e-06	3.02e-05	0.584838	0.510944	0.928427
1.589_261.0075	261.007	1.589	Homovanillic acid sulfate	[M-H]-		2	negHILIC	-	IACOAKYXFIWAQN-UHFFFAOYSA-N	C9H10O7S	262.015	Organic sulfuric acids and derivatives	Arylsulfates	Phenylsulfates	Benzenoids	143	COC1=C(C=CC(=C1)CC(=O)O)OS(=O)(=O)O				29981063		IACOAKYXFIWAQN-UHFFFAOYSA-N	0.184994	0.519898	0.864869	0.0145001	0.0725641	0.66927	0.00690476	0.0528747	1.61334	0.182826	0.390645	0.702508	0.0579579	0.286277	1.86688	0.758532	0.893174	0.942363	0.364881	0.560336	0.963893	0.000418904	0.00191188	0.417453	0.735689	0.978346
7.015_182.0578	182.058	7.015	Glufosinate	[M+H]+		2	posHILIC	Phosphinothricin	IAJOBQBIJHVGMQ-UHFFFAOYSA-N	C5H12NO4P	181.05	Organic acids	Amino acids and peptides	Amino acids	Amino acids	45	CP(=O)(CCC(C(=O)O)N)O		C05042		4794		IAJOBQBIJHVGMQ-UHFFFAOYSA-N	0.184994	0.519898	0.811161	0.202823	0.486179	0.790926	1	1	1.03057	0.0630144	0.188219	1.12892	0.306065	0.644318	0.758789	0.213399	0.475564	1.10547	1	1	0.987633	0.629046	0.765182	1.05203	0.423999	0.928427
1.546_79.0212	79.0212	1.546	DMSO	[M+H]+		1	posHILIC	Dimethyl sulfoxide	IAZDPXIOMUYVGZ-UHFFFAOYSA-N	C2H6OS	78.0139	Organosulfur compounds	Organosulfur compounds	Sulfoxides	Sulfoxides	990	CS(=O)C		C11143		679		IAZDPXIOMUYVGZ-UHFFFAOYSA-N	0.126791	0.429283	0.0471181	0.437843	0.702643	2.1737	0.153809	0.390859	0.103633	0.714393	0.854426	1.56861	0.275436	0.605535	0.324543	0.420752	0.675215	1.95719	0.131	0.280433	0.0937221	0.849074	0.92354	1.10002	0.606389	0.940067
5.947_161.092	161.092	5.947	beta-Homoglutamine	[M+H]+		2	posHILIC	-	IDNSGZOFDGAHTI-BYPYZUCNSA-N	C6H12N2O3	160.085	Carboxylic acids and derivatives	Amino acids, peptides, and analogues	Amino acids and derivatives	Amino acids	46	C(CC(=O)N)[C@@H](CC(=O)O)N				2761809		IDNSGZOFDGAHTI-BYPYZUCNSA-N	0.0256418	0.21998	1.92188	0.941653	0.981211	0.941558	0.674871	0.8518	1.22278	0.341349	0.557195	1.54239	0.174118	0.492974	2.00483	0.895185	0.960871	1.39068	0.53405	0.72198	1.77276	0.988321	1	1.08898	0.0984723	0.711282
11.06_890.82	890.818	11.058	TG 53:2|TG 16:0_18:1_19:1	[M+NH4]+		3	posCSH	TG 16:0_18:1_19:1	IDUAWMUEKRFTEE-UHFFFAOYSA-N	C56H104O6		Triradylcglycerols	Triacylglycerols	Triacylglycerols_unsaturated_	TAG_unsaturated	1035	O=C(OCC(OC(=O)CCCCCCCC=CCCCCCCCC)COC(=O)CCCCCCCCCCCCCCC)CCCCCCCC=CCCCCCCCCC						IDUAWMUEKRFTEE-UHFFFAOYSA-N	0.0496309	0.283144	0.713852	0.000335232	0.0051	0.471394	0.00507748	0.0425986	0.665653	0.0184332	0.0796679	0.753797	0.00106833	0.0393213	0.634034	0.000149817	0.00356129	0.526055	8.22e-06	0.00015891	0.118404	9.4e-07	1.53e-05	0.14908	0.872959	1
4.79_806.57	806.569	4.795	PC 38:6|PC 16:0_22:6	[M+H]+		2	posCSH	PC 16:0_22:6	IESVDEZGAHUQJU-UHFFFAOYSA-N	C46H80NO8P		Glycerophospholipids	Glycerophosphocholines	PC	PC	766	O=C(OCC(OC(=O)CCC=CCC=CCC=CCC=CCC=CCC=CCC)COP(=O)([O-])OCC[N+](C)(C)C)CCCCCCCCCCCCCCC						IESVDEZGAHUQJU-UHFFFAOYSA-N	0.491494	0.801621	0.981817	0.714393	0.874685	0.953096	0.0149768	0.0918735	0.761484	0.00164798	0.0139285	0.791277	0.144355	0.445159	0.839903	0.00164798	0.0232142	0.80526	0.00730139	0.0305161	0.634478	3.43e-05	0.000229032	0.722857	0.1713	0.771992
3.45_806.5702	806.57	3.45	1-Palmitoyl-2-docosahexaenoyl-sn-glycero-3-phosphocholine	[M+H]+		2	posHILIC	-	IESVDEZGAHUQJU-ZLBXKVHBSA-N	C46H80NO8P	805.562	Glycerophospholipids	Glycerophosphocholines	PC	PC	767	CCCCCCCCCCCCCCCC(=O)OC[C@H](COP(=O)([O-])OCC[N+](C)(C)C)OC(=O)CC/C=C\C/C=C\C/C=C\C/C=C\C/C=C\C/C=C\CC			LMGP01010652	6441886		IESVDEZGAHUQJU-ZLBXKVHBSA-N	0.485645	0.801621	1.20459	0.349812	0.633549	0.789906	0.0105703	0.0713653	0.44007	0.0238077	0.0984225	0.639429	0.197447	0.517095	0.930205	0.0687073	0.24196	0.587754	0.121776	0.266035	0.687265	0.23362	0.393156	0.716808	0.302271	0.868169
8.60_869.66_8.60_864.71	869.6643_864.7089	8.599	TG 52:8|TG 18:2_18:2_16:4	[M+Na]+_[M+NH4]+		2	posCSH	TG (16:4_18:2_18:2)*	IFMYTJAEAQDRSX-UHFFFAOYSA-N	C55H90O6_C55H90O6		Triradylcglycerols	Triacylglycerols	Triacylglycerols_PUFA_	TAG_unsaturated	1036	O=C(OCC(OC(=O)CCCCCCCC=CCC=CCCCCC)COC(=O)CCCCCCCC=CCC=CCCCCC)CCC=CCC=CCC=CCC=CCC						IFMYTJAEAQDRSX-UHFFFAOYSA-N	0.000810176	0.0799462	0.0875272	0.000159845	0.00369719	0.0854991	0.0456881	0.194517	0.306904	0.168545	0.371256	0.529667	0.685523	0.891841	0.67181	0.91565	0.969358	0.923151	0.00637026	0.0272227	0.299916	0.00113784	0.00466845	0.197107	0.0203846	0.571622
11.79_890.85	890.854	11.789	TG O-54:2|TG O-20:0_16:0_18:2	[M+NH4]+		3	posCSH	TG O-20:0_16:0_18:2*	IFSIAOYVTDNJII-UHFFFAOYSA-N	C57H108O5		Triradylcglycerols	oxTriacylglycerols	oxTriacylglycerols_unsaturated_long-chain	O-TAG	705	O=C(OCC(OC(=O)CCCCCCCC=CCC=CCCCCC)COCCCCCCCCCCCCCCCCCCCC)CCCCCCCCCCCCCCC						IFSIAOYVTDNJII-UHFFFAOYSA-N	0.0725992	0.338105	0.619881	0.000988911	0.0100745	0.597154	0.208241	0.454307	0.719848	0.235733	0.458996	1.62739	0.0164227	0.144141	0.608085	0.0922923	0.285381	1.38852	0.00187609	0.0118266	0.434382	0.00134673	0.00529868	0.726463	0.901025	1
3.79_411.38	411.384	3.785	FA 26:0;O	[M-H]-		2	negCSH	*	IFYDZTDBJZWEPK-UHFFFAOYSA-N	C26H52O3	412.392	Fatty Acyls	Fatty acids	Oxidized FA	FA	430	O=C(O)C(O)CCCCCCCCCCCCCCCCCCCCCCCC			LMFA01050218	85692		IFYDZTDBJZWEPK-UHFFFAOYSA-N	0.930766	0.986759	1.02486	0.373875	0.654282	1.32241	0.54373	0.759359	0.780975	0.0379969	0.136973	0.347732	0.230544	0.552829	0.766223	0.649766	0.829557	0.87481	0.55586	0.745087	1.3619	0.970634	1	0.661171	0.921986	1
7.143_262.1649	262.165	7.143	(2R)-3-Hydroxyisovaleroylcarnitine	[M+H]+		2	posHILIC	CAR 4:0;OH,Me	IGLHHSKNBDXCEY-SECBINFHSA-N	C12H23NO5	261.158	Fatty Acyls	Fatty esters	Acyl carnitines	CAR	202							IGLHHSKNBDXCEY-SECBINFHSA-N	0.450219	0.773644	0.887697	0.326701	0.610092	0.876116	0.10362	0.318679	1.04274	0.0184332	0.0796679	1.20973	0.430341	0.747365	1.00567	0.202823	0.460998	1.10554	0.00999	0.0394415	0.650394	0.371885	0.545272	0.969238	0.207151	0.812232
2.655_167.0341	167.034	2.655	Homogentisic acid	[M-H]-		3	negHILIC	Homogentisic acid	IGMNYECMUMZDDF-UHFFFAOYSA-N	C8H8O4	168.042	Benzenoids	Phenylacetic acids	Phenylacetic acids	Benzenoids	144	C1=CC(=C(C=C1O)CC(=O)O)O		C00544		780		IGMNYECMUMZDDF-UHFFFAOYSA-N	0.260934	0.618972	0.772376	0.0184332	0.086198	0.649237	0.853568	0.961869	0.932058	0.356411	0.570357	1.26308	0.410982	0.729256	1.11678	0.182826	0.431001	1.37451	0.233901	0.421613	1.3733	0.0630144	0.146435	1.33274	0.444886	0.928427
1.022_230.0127	230.013	1.022	Acetaminophen sulfate	[M-H]-		2	negHILIC	Paracetamol sulfate	IGTYILLPRJOVFY-UHFFFAOYSA-N	C8H9NO5S	231.02	Organic acids	Arylsulfates	Phenylsulfates	Benzenoids	145	CC(=O)NC1=CC=C(C=C1)OS(=O)(=O)O				83939		IGTYILLPRJOVFY-UHFFFAOYSA-N	0.184994	0.519898	0.586222	0.0133645	0.0671755	0.626661	0.000182783	0.00548831	2.14981	0.00472466	0.0301164	1.51412	0.356091	0.679431	1.31464	0.473197	0.719891	1.13242	0.00166251	0.0107171	0.328882	0.000282578	0.00143298	0.196404	0.709073	0.977116
5.257_246.1705	246.171	5.257	2-Methylbutyryl-L-carnitine	[M+H]+		2	posHILIC	CAR 4:0;2Me	IHCPDBBYTYJYIL-QVDQXJPCSA-N	C12H23NO4	245.163	Fatty Acyls	Fatty esters	Acyl carnitines	CAR	203	CCC(C)C(=O)O[C@H](CC(=O)[O-])C[N+](C)(C)C				9881339		IHCPDBBYTYJYIL-QVDQXJPCSA-N	0.512869	0.801621	0.940769	0.0113265	0.0598312	0.764572	0.153809	0.390859	0.891564	0.629046	0.807358	1.0736	0.853568	0.940078	0.990831	0.247501	0.519114	0.903032	0.207151	0.384324	1.23036	0.895185	0.952804	1.12088	0.735689	0.978346
5.28_568.3623	568.362	5.28	1-Stearoyl-2-hydroxy-sn-glycero-3-phosphocholine	[M+CHO2]-		2	negHILIC	-	IHNKQIMGVNPMTC-RUZDIDTESA-N	C26H54NO7P	523.364	Glycerophospholipids	Glycerophosphocholines	Lysophosphatidylcholines	LPC	577	CCCCCCCCCCCCCCCCCC(=O)OC[C@H](COP(=O)([O-])OCC[N+](C)(C)C)O			LMGP01050026	497299		IHNKQIMGVNPMTC-RUZDIDTESA-N	0.0179899	0.195491	0.8657	0.202823	0.486179	0.904915	0.00563118	0.0452477	0.841895	0.356411	0.570357	0.960441	0.0149768	0.13781	0.862457	0.139277	0.365322	0.928251	0.00011555	0.00120957	0.725442	0.0270765	0.0725217	0.791768	0.0984723	0.711282
2.11_568.36_2.11_582.38	568.3621_582.3779	2.1105	LPC 18:0	[M+HCOO]-_[M+CH3COO]-		2	negCSH	LPC 18:0	IHNKQIMGVNPMTC-UHFFFAOYSA-N	C26H54NO7P_C26H54NO7P	523.364	Glycerophospholipids	Glycerophosphocholines	LPC	LPC	578	O=C(OCC(O)COP(=O)([O-])OCC[N+](C)(C)C)CCCCCCCCCCCCCCCCC				86556		IHNKQIMGVNPMTC-UHFFFAOYSA-N	0.602962	0.855696	0.976626	0.207115	0.490904	0.895086	0.220235	0.471417	0.933566	0.312468	0.535325	1.05921	0.69956	0.891841	1.07499	0.124283	0.339251	0.896883	0.805932	0.912271	1.02027	0.445797	0.62031	0.914663	0.220235	0.816274
1.848_158.0813	158.081	1.848	N-Acetyl-valine	[M-H]-		2	negHILIC	N-Acetylvaline	IHYJTAOFMMMOPX-UHFFFAOYSA-N	C7H13NO3	159.09	Carboxylic acids and derivatives	Amino acids, peptides, and analogues	Amino acids and derivatives	Amino acids	47	CC(C)C(C(=O)O)NC(=O)C				227752		IHYJTAOFMMMOPX-UHFFFAOYSA-N	0.135353	0.442515	0.833401	0.010415	0.0563199	0.840571	0.000744731	0.0116402	1.79223	0.259673	0.484129	1.06953	0.126791	0.421774	1.32813	0.510068	0.744264	0.937658	0.105927	0.240285	0.725947	0.000299526	0.00147948	0.461698	0.423999	0.928427
6.56_774.64	774.638	6.556	PC O-36:1	[M+H]+		3	posCSH	PC O-36:1	IIOOVJGBEQXRHD-UHFFFAOYSA-N	C44H88NO7P	773.63	Glycerophospholipids	Glycerophosphocholines	O-PC	O-PC	645	O=C(OC(COCCCCCCCC)COP(=O)([O-])OCC[N+](C)(C)C)CCCCCCCCCCCCCCCC=CCCCCCCCCCC						IIOOVJGBEQXRHD-UHFFFAOYSA-N	0.69956	0.890412	1.08118	0.110579	0.325182	1.24541	0.512869	0.733312	0.967213	0.00325743	0.0222559	0.798285	0.534718	0.813485	0.98968	0.0145001	0.0929472	1.30705	0.00114874	0.00799216	1.52424	0.164329	0.303398	0.943164	0.872959	1
1.52_283.1757	283.176	1.52	Hexaethylene glycol	[M+H]+		2	posHILIC	Hexaethylene glycol	IIRDTKBZINWQAW-UHFFFAOYSA-N	C12H26O7	282.168	Organic oxygen compounds	Dialkyl ethers	Polyethylene glycols	Polyethylene glycols	869	C(COCCOCCOCCOCCOCCO)O				17472		IIRDTKBZINWQAW-UHFFFAOYSA-N	0.638957	0.872057	1.07242	0.450943	0.716357	0.681755	0.357408	0.610483	0.866463	0.67383	0.83298	0.685562	0.984373	1	0.979915	0.831615	0.940409	0.636009	0.685523	0.834115	1.07361	0.1623	0.301506	0.452675	0.712779	0.978346
3.91_856.57	856.572	3.91	O1_PC 36:4; A	[M+CH3COO]-		2	negCSH	-	IIZPXYDJLKNOIY-JXPKJXOSSA-N	C44H80NO8P	781.562	Fatty Acyls	Fatty acids	oxPC	ox_PC	739	CCCCCCCCCCCCCCCC(=O)OC[C@H](COP(=O)([O-])OCC[N+](C)(C)C)OC(=O)CCC/C=C\C/C=C\C/C=C\C/C=C\CCCCC			LMGP01010007	10747814		IIZPXYDJLKNOIY-JXPKJXOSSA-N	0.749107	0.92299	0.5	0.688967	0.864696	1.14286	1	1		0.531777	0.739047	1.14286	1	1	1	0.434054	0.690734	0.571429	1	1		0.49783	0.662805	0.571429	1	1
6.50_804.59	804.591	6.501	PE P-42:6|PE P-20:0_22:6	[M+H]+		2	posCSH	PE P-20:0/22:6	IJBIDDAZNYQSCP-VEHBBKSSSA-N	C47H82NO7P		Glycerophospholipids	Glycerophosphoethanolamines	PE ether lipid	P-PE	873	O=C(OC(COC=CCCCCCCCCCCCCCCCCCC)COP(=O)(O)OCCN)CCC=CCC=CCC=CCC=CCC=CCC=CCC						IJBIDDAZNYQSCP-VEHBBKSSSA-N	0.230544	0.579268	0.888531	0.404059	0.682422	0.952714	0.715186	0.882191	1.04494	0.00221746	0.0170954	1.30956	0.848417	0.940078	1.08923	0.0184332	0.108976	1.35287	0.632249	0.806029	0.949019	0.356411	0.528823	1.1138	0.0976072	0.711282
7.92_505.50	505.499	7.916	FA 34:1	[M-H]-		2	negCSH	Tetratriacontenoic acid	IJTGVGWSWIAEIH-UHFFFAOYSA-N	C34H66O2	506.506	Fatty Acyls	Fatty acids	Unsaturated FA	FA	431	O=C(O)CCCCCCCCCCCCCCCCCCCCCC=CCCCCCCCCCC						IJTGVGWSWIAEIH-UHFFFAOYSA-N	0.337186	0.694169	0.728938	0.6331	0.834142	0.856551	0.224437	0.477765	0.74555	0.0458081	0.150853	2.27638	0.0685239	0.311497	0.532153	0.322309	0.600906	0.697621	0.984373	1	0.975905	0.339581	0.513148	1.19935	0.829415	1
1.973_192.0653	192.065	1.973	(2-oxo-2,3-dihydro-1H-indol-3-yl)acetic acid	[M+H]+		1	posHILIC	-	ILGMGHZPXRDCCS-UHFFFAOYSA-N	C10H9NO3	191.058	Indoles and derivatives	Indolyl carboxylic acids and derivatives	Indolyl carboxylic acids and derivatives	Indoles	551	C1=CC=C2C(=C1)C(C(=O)N2)CC(=O)O				3080590		ILGMGHZPXRDCCS-UHFFFAOYSA-N	0.491494	0.801621	1.20925	0.975454	1	0.854488	3.95e-06	0.000750429	2.47459	0.000168496	0.00240318	1.93674	1.88e-05	0.00777526	2.22518	0.0215479	0.118202	1.6973	0.335141	0.537074	1.28953	0.615044	0.757028	0.747086	0.0788267	0.664157
8.046_203.0946	203.095	8.046	Ser-Val	[M-H]-		2	negHILIC	Ser-Val	ILVGMCVCQBJPSH-PHDIDXHHSA-N	C8H16N2O4	204.111	Organic acids	Amino acids and peptides	Dipeptides	Dipeptides	380							ILVGMCVCQBJPSH-PHDIDXHHSA-N	0.69956	0.890412	1.01279	0.608408	0.819591	0.898182	0.233535	0.480001	0.900694	0.224368	0.445999	0.863188	0.163726	0.477778	0.891479	0.0765177	0.256031	0.877534	0.510944	0.699864	1.02719	0.491447	0.65892	0.934134	0.0848212	0.67679
5.38_753.59	753.587	5.376	SM 36:1;2O	[M+Na]+		2	posCSH	SM 36:1;O2	IMSJPGOHOORVQA-UHFFFAOYSA-N	C41H83N2O6P	730.599	Sphingolipids	Sphingomyelins	SM	SM	961	O=C(NC(COP(=O)([O-])OCC[N+](C)(C)C)C(O)C=CCCCCCCC)CCCCCCCCCCCCCCCCCCCCCCC						IMSJPGOHOORVQA-UHFFFAOYSA-N	0.602962	0.855696	0.896005	0.000212611	0.00404315	1.4352	0.0029793	0.0306251	0.533656	0.0717761	0.204741	1.13071	0.338872	0.666195	0.810163	0.0067665	0.05399	1.25397	0.929214	0.976274	1.03734	0.000104799	0.000619565	1.587	0.957493	1
1.147_315.2541	315.254	1.147	8-(3-Octyl-2-oxiranyl)octanoic acid	[M+OH]-		2	negHILIC	-	IMYZYCNQZDBZBQ-UHFFFAOYSA-N	C18H34O3	298.251	Fatty Acyls	Lineolic acids and derivatives	Lineolic acids and derivatives	FA	432	CCCCCCCCC1C(O1)CCCCCCCC(=O)O		C19418		15868		IMYZYCNQZDBZBQ-UHFFFAOYSA-N	0.69956	0.890412	0.927615	0.649977	0.839651	0.908631	0.853568	0.961869	0.972086	0.964972	0.991029	0.983999	0.62655	0.858822	1.05282	0.588077	0.795019	1.08063	0.278467	0.475644	1.11119	0.941653	0.985712	1.06237	0.403697	0.921237
8.66_895.68	895.677	8.665	TG 54:9|TG 18:2_18:3_18:4	[M+Na]+		3	posCSH	TG 18:2_18:3_18:4	INJZHCGOJDOCSE-UHFFFAOYSA-N	C57H92O6		Triradylcglycerols	Triacylglycerols	Triacylglycerols_PUFA_	TAG_unsaturated	1037	O=C(OCC(OC(=O)CCCCCCCC=CCC=CCC=CCC)COC(=O)CCCCCCCC=CCC=CCCCCC)CCCCC=CCC=CCC=CCC=CCC						INJZHCGOJDOCSE-UHFFFAOYSA-N	0.000281641	0.0705605	0.242438	0.00063692	0.00754219	0.372608	0.875729	0.974799	0.870611	0.0061927	0.0368014	1.61979	0.912062	0.975317	1.02663	0.0418759	0.183067	1.63114	0.000201553	0.00191368	0.157424	0.000178738	0.000975788	0.487011	0.173177	0.771992
8.361_173.0923	173.092	8.361	Val-Gly	[M-H]-		2	negHILIC	Val-Gly	IOUPEELXVYPCPG-LURJTMIESA-N	C7H14N2O3	174.1	Organic acids	Amino acids and peptides	Dipeptides	Dipeptides	381	CC(C)[C@@H](C(=O)NCC(=O)[O-])[NH3+]				6993110		IOUPEELXVYPCPG-LURJTMIESA-N	0.00020879	0.0705605	0.60418	0.356411	0.637176	0.957937	0.144355	0.381271	0.909566	0.285245	0.508539	1.03809	0.62655	0.858822	0.941616	0.964972	0.992816	0.96686	0.0410353	0.122249	0.732948	0.0589767	0.139034	0.675965	0.0122414	0.571622
4.59_840.58	840.577	4.593	O1_PC p-36:4; or PC o-36:5	[M+Na-2H]-		2	negCSH	-	IOYKZPNDXIIXLN-LOQSCQKMSA-N	C44H80NO7P	765.567	Fatty Acyls	Fatty acids	oxPC	ox_PC	740	CCCCCCCCCCCCCC/C=C\OC[C@H](COP(=O)([O-])OCC[N+](C)(C)C)OC(=O)CCC/C=C\C/C=C\C/C=C\C/C=C\CCCCC			LMGP01030010	24779388		IOYKZPNDXIIXLN-LOQSCQKMSA-N	0.246968	0.597015	0.81215	0.309923	0.599204	0.930928	0.113823	0.33821	1.12286	0.0363219	0.132831	1.20273	1	1	0.932236	0.608408	0.809083	0.993591	0.508332	0.699864	0.871301	0.0393783	0.0991846	0.654603	0.901025	1
11	313	713809	palmitic acid	[*]+		MSI 1	GC-TOF MS	Palmitic acid	IPCSVZSSVZVIGE-UHFFFAOYSA-N	C16H32O2	256.24	Fatty Acyls	Fatty acids	Saturated FA	FA	433	CCCCCCCCCCCCCCCC(=O)O		C00249	LMFA01010001	985		IPCSVZSSVZVIGE-UHFFFAOYSA-N	0.674871	0.886108	0.992595	1	1	0.952983	0.63144	0.825284	0.970599	0.495947	0.706461	1.06988	0.491494	0.796583	1.01684	0.844063	0.944243	0.927224	0.63144	0.806029	0.93277	0.939695	0.985712	0.948444	0.682808	0.970216
2.656_241.0827	241.083	2.656	Thymidine	[M-H]-		1	negHILIC	Thymidine	IQFYYKKMVGJFEH-XLPZGREQSA-N	C10H14N2O5	242.09	Nucleic acids	Pyrimidines	Pyrimidine deoxyribonucleosides	Pyrimidine deoxyribonucleosides	915	CC1=CN(C(=O)NC1=O)[C@H]2C[C@@H]([C@H](O2)CO)O		C00214		5789		IQFYYKKMVGJFEH-XLPZGREQSA-N	0.650527	0.872057	0.964222	0.692666	0.864696	0.937477	1	1	1.05464	0.918384	0.970256	0.973025	0.959854	0.99563	0.965853	0.00357904	0.0364615	1.36514	0.789853	0.899037	0.937075	0.872075	0.939601	0.975055	0.067254	0.650312
8.40_888.77	888.765	8.404	TG 52:4;1O|TG 16:0_18:2_18:2;1O	[M+NH4]+		2	posCSH	-	IROBMFCTFLLGLQ-UHFFFAOYSA-N	C55H98O7		Triradylcglycerols	oxTriacylglycerols	oxTriacylglycerols_unsaturated_	TAG_unsaturated	1038	O=C(OCC(OC(=O)CCCCCCCC=CCC=CCCCCC)COC(=O)CCCCCCC(O)C=CCC=CCCCCC)CCCCCCCCCCCCCCC						IROBMFCTFLLGLQ-UHFFFAOYSA-N	0.00106833	0.0937663	0.435355	0.000521768	0.00668919	0.366022	0.322196	0.577222	0.73443	0.341349	0.557195	0.700372	0.196366	0.516252	0.826942	0.608408	0.809083	1.02478	0.000204618	0.00191368	0.433232	2.33e-05	0.000160252	0.221596	0.0785935	0.664157
2.4_111.0189	111.019	2.4	Uracil	[M-H]-		3	negHILIC	Uracil	ISAKRJDGNUQOIC-UHFFFAOYSA-N	C4H4N2O2	112.027	Nucleic acids	Pyrimidines	Pyrimidines	Pyrimidines	922	C1=CNC(=O)NC1=O		C00106		1174		ISAKRJDGNUQOIC-UHFFFAOYSA-N	0.650527	0.872057	0.962426	0.758532	0.901547	1.00843	0.220628	0.471417	1.1001	0.0551562	0.170551	1.19446	0.906502	0.971191	0.973412	0.0337888	0.158655	1.40159	0.81734	0.913404	0.921381	0.649977	0.774947	0.98403	0.113823	0.711282
3.42_297.28	297.28	3.417	FA 19:0	[M-H]-		2	negCSH	Nonadecylic acid	ISYWECDDZWTKFF-UHFFFAOYSA-N	C19H38O2	298.287	Fatty Acyls	Fatty acids	Saturated FA	FA	434	O=C(O)CCCCCCCCCCCCCCCCCC		C16535	LMFA01010019	12591		ISYWECDDZWTKFF-UHFFFAOYSA-N	0.208241	0.550006	0.618128	0.558806	0.797995	1.42632	0.403697	0.656152	0.773844	0.692666	0.839885	1.15058	0.220628	0.542536	0.701449	0.371885	0.637515	1.10089	0.901025	0.962612	1.15693	0.200001	0.351619	0.858892	0.81734	1
3.57_901.55	901.546	3.567	PI 38:4;O|PI 18:0_20:4;O	[M-H]-		2	negCSH	-	IUOXDQMRWDBYKS-UHFFFAOYSA-N	C47H83O14P		Glycerophospholipids	Glycerophosphoinositols	oxPI	PI	845	O=C(OCC(OC(=O)CCCCCC(O)C=CCC=CCC=CCC=CCC)COP(=O)(O)OC1C(O)C(O)C(O)C(O)C1O)CCCCCCCCCCCCCCCCC						IUOXDQMRWDBYKS-UHFFFAOYSA-N	0.635523	0.871553	1.03892	0.413973	0.694623	1.17993	0.945211	1	1.08283	0.0434418	0.146216	0.390332	0.730861	0.907476	1.2868	0.321811	0.600906	0.662769	0.874635	0.952251	0.915404	0.552214	0.702426	1.20873	0.825177	1
12.04_962.91	962.912	12.043	TG 58:1|TG 16:0_24:0_18:1	[M+NH4]+		2	posCSH	TG 16:0_18:1_24:0	IWHAIDBTHLHHMB-UHFFFAOYSA-N	C61H116O6		Triradylcglycerols	Triacylglycerols	Triacylglycerols_unsaturated_long-chain	TAG_unsaturated	1039	O=C(OCC(OC(=O)CCCCCCCCCCCCCCCCCCCCCCC)COC(=O)CCCCCCCCCCCCCCC)CCCCCCCC=CCCCCCCCC						IWHAIDBTHLHHMB-UHFFFAOYSA-N	0.196366	0.532193	0.772213	0.000374892	0.00541458	0.46233	0.0625386	0.2355	0.774953	0.895185	0.957269	1.00241	0.0674146	0.308916	0.78196	0.29865	0.575607	0.873517	0.00267704	0.0149731	0.492895	1.05e-05	8.11e-05	0.36983	0.383989	0.921237
1.374_131.0704	131.07	1.374	6-Hydroxycaproic acid	[M-H]-		1	negHILIC	6-Hydroxycaproic acid	IWHLYPDWHHPVAA-UHFFFAOYSA-N	C6H12O3	132.079	Fatty Acyls	Fatty acids	Hydroxy FA	Hydroxy FA	524	C(CCC(=O)O)CCO		C06103	LMFA01050015	14490		IWHLYPDWHHPVAA-UHFFFAOYSA-N	0.0625386	0.318556	0.883903	0.29865	0.583492	1.11182	0.233535	0.480001	0.932275	0.872075	0.947655	0.988516	0.801286	0.917939	1.01072	0.235733	0.502751	1.14309	0.0288663	0.0930409	0.645154	0.988321	1	0.985288	0.0848212	0.67679
1.25_245.1283	245.128	1.25	Prolylphenylalanine	[M+H-H2O]+		2	posHILIC	Pro-Phe	IWIANZLCJVYEFX-UHFFFAOYSA-N	C14H18N2O3	262.132	Organic acids	Amino acids and peptides	Dipeptides	Dipeptides	382	C1CC([NH2+]C1)C(=O)NC(CC2=CC=CC=C2)C(=O)[O-]				44369053		IWIANZLCJVYEFX-UHFFFAOYSA-N	0.159287	0.480812	1.2621	0.872075	0.949463	1.26055	0.853964	0.961869	1.18203	0.437843	0.649648	0.974137	0.715186	0.901565	1.27218	0.0363219	0.166439	0.811185	0.712779	0.856086	1.13092	0.00121596	0.00491991	0.494347	0.197593	0.812232
9.59_818.72_9.58_823.68	818.7234_823.6791	9.5835	TG 48:3|TG 14:0_16:1_18:2	[M+NH4]+_[M+Na]+		3	posCSH	TG 14:0_16:1_18:2	IWSNEFQVYNGXGZ-UHFFFAOYSA-N	C51H92O6_C51H92O6		Triradylcglycerols	Triacylglycerols	Triacylglycerols_unsaturated_	TAG_unsaturated	1040	O=C(OCC(OC(=O)CCCCCCCC=CCCCCCC)COC(=O)CCCCCCCCCCCCC)CCCCCCCC=CCC=CCCCCC						IWSNEFQVYNGXGZ-UHFFFAOYSA-N	0.0196866	0.200558	0.756026	0.000118154	0.00337033	0.503549	0.000453546	0.00862494	0.467479	0.000467705	0.00518108	0.614857	0.00457348	0.0756281	0.588416	0.00431036	0.0409843	0.649386	5.88e-06	0.000139868	0.156653	1.09e-06	1.64e-05	0.204732	0.248157	0.827916
4.45_730.54	730.538	4.45	PC 32:2|PC 14:0_18:2	[M+H]+		3	posCSH	PC 14:0_18:2	IWXJKHSPEQSQMD-UHFFFAOYSA-N	C40H76NO8P		Glycerophospholipids	Glycerophosphocholines	PC	PC	768	O=C(OCC(OC(=O)CCCCCCCC=CCC=CCCCCC)COP(=O)([O-])OCC[N+](C)(C)C)CCCCCCCCCCCCC						IWXJKHSPEQSQMD-UHFFFAOYSA-N	0.853568	0.96092	0.899484	0.649977	0.839651	1.06601	0.749879	0.906368	0.993602	0.491447	0.702683	1.03258	0.220628	0.542536	0.903628	0.629046	0.818405	0.985114	0.00166251	0.0107171	0.663748	0.000212611	0.0011231	0.688387	0.985825	1
2.279_151.0389	151.039	2.279	Mandelic acid	[M-H]-		3	negHILIC	Mandelic acid	IWYDHOAUDWTVEP-ZETCQYMHSA-N	C8H8O3	152.047	Benzenoids	Benzenes	Benzenes	Benzenoids	146	C1=CC=C(C=C1)[C@@H](C(=O)O)O		C01984		439616		IWYDHOAUDWTVEP-ZETCQYMHSA-N	0.338872	0.694169	0.932649	0.00201018	0.0162668	0.723047	0.144355	0.381271	0.800542	0.780911	0.898206	0.994587	0.470606	0.782743	0.982256	0.437843	0.691938	0.960522	0.194641	0.368301	1.20432	0.692666	0.805639	0.957312	0.294529	0.863903
1.356_151.0868	151.087	1.356	4-Amino-2-methylbenzamide	[M+H]+		2	posHILIC	-	IYQCSEZUPXDMGS-UHFFFAOYSA-N	C8H10N2O	150.079	Benzene and substituted derivatives	Benzoic acids and derivatives	Aminobenzoic acids and derivatives	Benzenoids	147	CC1=C(C=CC(=C1)N)C(=O)N				23068206		IYQCSEZUPXDMGS-UHFFFAOYSA-N	0.959854	0.991125	1.02909	0.00566309	0.0347397	0.559313	0.602962	0.798027	0.881842	0.8262	0.925117	1.16108	0.126791	0.421774	1.32138	0.139277	0.365322	1.37249	0.00238067	0.0138589	1.49751	0.0717761	0.163141	1.4032	0.113823	0.711282
8.562_245.0429	245.043	8.562	2[4-(Trifluoromethoxy)phenyl]cyclopropanecarboxylic acid	[M-H]-		2	negHILIC	-	IYYOCNQIQCLRHF-UHFFFAOYSA-N	C11H9F3O3	246.05	Phenol ethers		Phenol ethers	Benzenoids	148	C1C(C1C(=O)O)C2=CC=C(C=C2)OC(F)(F)F				22619937		IYYOCNQIQCLRHF-UHFFFAOYSA-N	0.00170305	0.0971593	0.733073	3.24e-07	0.000369853	0.537842	0.322196	0.577222	0.954237	0.0481324	0.155139	0.858391	0.174118	0.492974	0.908336	0.00296237	0.0328162	0.718999	0.0122414	0.0465581	0.749243	0.0067665	0.0228419	0.784018	0.0727431	0.663999
5.019_151.0389	151.039	5.019	2-Hydroxy-5-methoxybenzoic acid	[M+H-H2O]+		2	posHILIC	-	IZZIWIAOVZOBLF-UHFFFAOYSA-N	C8H8O4	168.042	Benzene and substituted derivatives	Benzoic acids and derivatives	Methoxybenzoic acids and derivatives	Benzoic acids	176	COC1=CC(=C(C=C1)O)C(=O)O				75787		IZZIWIAOVZOBLF-UHFFFAOYSA-N	0.195562	0.532193	0.757997	0.533333	0.775202	1.36818	0.644128	0.839943	1.23842	0.0359523	0.132831	2.96377	0.437083	0.75792	1.69395	0.573737	0.791265	1.11082	0.0283401	0.0930409	3.78368	0.101102	0.212835	1.54055	0.19457	0.810531
10.77_952.83	952.834	10.771	TG 58:6|TG 18:0_18:1_22:5	[M+NH4]+		3	posCSH	TG 18:0_18:1_22:5	JAESNECUPYJIJZ-UHFFFAOYSA-N	C61H106O6		Triradylcglycerols	Triacylglycerols	Triacylglycerols_PUFA_long-chain	TAG_unsaturated	1041	O=C(OCC(OC(=O)CCCCCCCC=CCCCCCCCC)COC(=O)CCCCCCCCCCCCCCCCC)CCCCCC=CCC=CCC=CCC=CCC=CCC						JAESNECUPYJIJZ-UHFFFAOYSA-N	0.0423314	0.268334	0.69008	0.010415	0.0563199	0.695812	0.0496309	0.202971	0.809379	0.182826	0.390645	0.880318	0.0674146	0.308916	0.730406	0.000133101	0.00345155	0.705157	5.88e-06	0.000139868	0.162781	5.14e-07	1.53e-05	0.212993	0.985825	1
10.55_718.65	718.649	10.555	SE 29:1/20:4	[M+NH4]+		3	posCSH	-	JARMGWMDQOCXQU-UHFFFAOYSA-N	C49H80O2		Steroids and steroid derivatives	Steroid esters	Steroid esters	SE	943	O=C(OC1CC2=CCC3C(CCC4(C)C(CCC34)C(C)CCC(CC)C(C)C)C2(C)CC1)CCCCCCC=CCC=CCC=CCC=CCC						JARMGWMDQOCXQU-UHFFFAOYSA-N	0.260934	0.618972	1.21333	0.0551562	0.19484	1.26301	0.0164227	0.0981065	1.63557	0.000988911	0.00902678	1.68112	0.163726	0.477778	1.1457	0.312468	0.586392	1.34548	0.53405	0.72198	0.95466	0.139277	0.269805	1.27251	0.845053	1
4.94_782.57	782.569	4.939	PC 36:4|PC 16:0_20:4	[M+H]+		2	posCSH	PC 16:0_20:4	JAVWFBAAZSHHAD-UHFFFAOYSA-N	C44H80NO8P		Glycerophospholipids	Glycerophosphocholines	PC	PC	769	O=C(OCC(OC(=O)CCCCCCC=CCC=CCC=CCC=CCC)COP(=O)([O-])OCC[N+](C)(C)C)CCCCCCCCCCCCCCC						JAVWFBAAZSHHAD-UHFFFAOYSA-N	0.69956	0.890412	0.875254	0.420752	0.694786	1.0883	0.0304277	0.145874	0.832876	0.124283	0.299803	0.891523	0.118656	0.409024	0.857037	0.00878546	0.0655177	0.791704	0.0410353	0.122249	0.537895	0.000720929	0.00312768	0.732808	0.220235	0.816274
1.35_301.22	301.217	1.353	FA 20:5	[M-H]-		2	negCSH	Eicosapentaenoic acid	JAZBEHYOTPTENJ-JLNKQSITSA-N	C20H30O2	302.225	Fatty Acyls	Fatty acids	Unsaturated FA	FA	435	O=C(O)CCCC=CCC=CCC=CCC=CCC=CCC				3209		JAZBEHYOTPTENJ-JLNKQSITSA-N	0.906502	0.975772	1.03888	0.805563	0.921913	1.04109	0.656921	0.840299	1.10858	0.0418759	0.141782	1.21304	0.775459	0.907486	1.10618	0.872075	0.95037	1.00555	0.248157	0.436282	0.686988	0.0826047	0.181603	0.705723	0.0914421	0.690963
10.67_931.77	931.772	10.672	TG 56:5|TG 16:0_18:1_22:4	[M+Na]+		2	posCSH	TG 16:0_18:1_22:4	JBEUJGOFEJACBK-UHFFFAOYSA-N	C59H104O6		Triradylcglycerols	Triacylglycerols	Triacylglycerols_PUFA_long-chain	TAG_unsaturated	1042	O=C(OCC(OC(=O)CCCCCCCC=CCCCCCCCC)COC(=O)CCCCCCCCCCCCCCC)CCCCCCCCC=CCC=CCC=CCC=CCC						JBEUJGOFEJACBK-UHFFFAOYSA-N	0.0023896	0.0976738	0.526107	0.00201018	0.0162668	0.595713	0.00051423	0.00916775	0.691038	0.0170292	0.0761975	0.80287	0.00106833	0.0393213	0.660719	1.57e-05	0.000996438	0.570955	6.96e-06	0.000147011	0.179476	5.14e-07	1.53e-05	0.208753	0.581792	0.928427
6.45_445.0783	445.078	6.45	Apigenin 7-glucuronide	[M-H]-		2	negHILIC	-	JBFOLLJCGUCDQP-ZFORQUDYSA-N	C21H18O11	446.085	Flavonoids	Flavonoid glycosides	Flavonoid O-glycosides	Flavonoids	506	C1=CC(=CC=C1C2=CC(=O)C3=C(C=C(C=C3O2)O[C@H]4[C@@H]([C@H]([C@@H]([C@H](O4)C(=O)O)O)O)O)O)O				5319484		JBFOLLJCGUCDQP-ZFORQUDYSA-N	0.174367	0.501142	0.341511	0.380926	0.665341	0.468043	0.253791	0.510715	0.640149	0.550214	0.753654	1.281	0.739156	0.907476	1.66708	0.411605	0.669004	1.18158	0.245465	0.436282	2.35211	5.31e-06	4.77e-05	3.19261	0.911983	1
9.551_274.1047	274.105	9.551	gamma-Glutamylglutamine	[M-H]-		1	negHILIC	gamma-Glutamylglutamine	JBFYFLXEJFQWMU-WDSKDSINSA-N	C10H17N3O6	275.112	Organic acids	Amino acids and peptides	Dipeptides	Dipeptides	383	C(CC(=O)N[C@@H](CCC(=O)N)C(=O)O)[C@@H](C(=O)O)N		C05283		150914		JBFYFLXEJFQWMU-WDSKDSINSA-N	0.0901382	0.363419	0.865657	0.736354	0.8844	0.942393	0.650527	0.840299	0.975381	0.312468	0.535325	0.879863	0.579782	0.836322	0.96936	0.0589767	0.222823	0.855502	0.488371	0.67955	1.1174	0.387768	0.562905	0.941428	0.0785935	0.664157
1.87_279.23	279.233	1.87	FA 18:2	[M-H]-		2	negCSH	Linoleic acid	JBYXPOFIGCOSSB-XBLVEGMJSA-N	C18H32O2	280.24	Fatty Acyls	Fatty acids	Unsaturated FA	FA	458	O=C(O)CCCCCCCC=CCC=CCCCCC				3931		JBYXPOFIGCOSSB-XBLVEGMJSA-N	0.959854	0.991125	0.96883	0.230139	0.508893	1.24203	0.131	0.365454	1.13675	0.00956934	0.053003	1.61911	0.674871	0.883059	1.10032	0.29865	0.575607	1.50425	0.364881	0.560336	0.841788	0.115592	0.235519	0.60442	0.0344947	0.62303
9.343_168.0771	168.077	9.343	3-Methylhistidine	[M-H]-		1	negHILIC	3-Methylhistidine	JDHILDINMRGULE-LURJTMIESA-N	C7H11N3O2	169.085	Organic acids	Amino acids and peptides	Amino acids	Amino acids	48	CN1C=NC=C1C[C@@H](C(=O)O)N		C01152		64969		JDHILDINMRGULE-LURJTMIESA-N	0.986613	1	0.965172	0.0449123	0.166922	1.21211	0.0256418	0.130032	0.801358	0.588077	0.781136	1.07736	0.0304277	0.206655	0.847357	0.780911	0.906429	1.01941	0.0149313	0.0537432	1.23971	0.000374892	0.00175308	1.40275	0.0785935	0.664157
6.85_591.50	591.497	6.847	DG 32:0	[M+Na]+		3	posCSH	DG 32:0	JEJLGIQLPYYGEE-XIFFEERXSA-N	C35H68O5	568.507	Glycerolipids	Diradylglycerols	DAG	DAG	346	O=C(OCC(OC(=O)CCCCCCC)CO)CCCCCCCCCCCCCCCCCCCCCCC						JEJLGIQLPYYGEE-XIFFEERXSA-N	0.0330957	0.234548	0.939343	0.0589767	0.203301	0.864721	0.39215	0.648469	1.07448	0.714393	0.854426	1.06994	0.724571	0.901565	1.00871	0.941653	0.981211	0.944972	0.00656165	0.0278321	0.801406	0.000118154	0.000694914	0.714751	0.957493	1
1.13_297.24	297.243	1.129	FA 18:1;O	[M-H]-		2	negCSH	*	JEXIZLHRWZNJIX-UHFFFAOYSA-N	C18H34O3	298.251	Fatty Acyls	Fatty acids	Oxidized FA	FA	436	O=C(O)CCCCCCC(O)C=CCCCCCCCC				78383977		JEXIZLHRWZNJIX-UHFFFAOYSA-N	0.801286	0.950381	0.943091	0.340162	0.619204	1.06783	0.150121	0.389291	0.849484	0.0170292	0.0761975	0.865263	0.338872	0.666195	0.86982	0.192634	0.443136	0.895475	0.985825	1	0.916193	0.54836	0.698337	0.956513	0.53405	0.928427
1.12_398.33	398.326	1.116	CAR 16:1	[M+H]+		2	posCSH	CAR 16:1	JFAGPSOZZSTLRF-UHFFFAOYSA-N	C23H43NO4	397.319	Fatty Acyls	Fatty esters	Acyl carnitines	CAR	205	O=C([O-])CC(OC(=O)CCCCCCCC=CCCCCCC)C[N+](C)(C)C				78076330		JFAGPSOZZSTLRF-UHFFFAOYSA-N	0.373852	0.722991	0.862778	0.117255	0.339618	1.44606	0.00369902	0.0348808	0.563404	0.671189	0.830615	1.10607	0.853568	0.940078	0.914033	0.235733	0.502751	1.91029	0.150121	0.311432	0.506862	0.736354	0.842708	1.48344	0.346379	0.900269
2.718_131.0338	131.034	2.718	Glutaric acid	[M-H]-		1	negHILIC	Glutaric acid	JFCQEDHGNNZCLN-UHFFFAOYSA-N	C5H8O4	132.042	Fatty Acyls	Fatty acids	Dicarboxylic acids	Carboxylic acid	284	C(CC(=O)O)CC(=O)O		C00489		743		JFCQEDHGNNZCLN-UHFFFAOYSA-N	0.00930257	0.153829	0.702574	0.0717761	0.239464	0.626273	0.290479	0.54783	0.846226	0.473197	0.686046	1.17191	0.827331	0.925475	1.04789	0.510068	0.744264	1.13727	0.682808	0.833245	1.15427	0.608408	0.751291	0.733143	0.0848212	0.67679
5.604_387.1667	387.167	5.604	Tuberonic acid glucoside	[M-H]-		2	negHILIC	Tuberonic acid glucoside	JFDNMLUPLXZXGV-YAYCWVCRSA-N	C18H28O9	388.173	Fatty Acyls	Fatty acyl glycosides	FA glycosides	FA	437	C1CC(=O)[C@@H]([C@H]1CC(=O)O)C/C=C\CCOC2C(C(C(C(O2)CO)O)O)O				24066896		JFDNMLUPLXZXGV-YAYCWVCRSA-N	0.109678	0.40832	0.400286	0.154597	0.406339	0.462472	0.784157	0.926214	0.812819	0.460047	0.672967	1.3235	0.765192	0.907486	0.815881	0.0133195	0.0896991	0.395702	0.202566	0.380771	2.29435	0.319218	0.490212	2.70112	0.396088	0.921237
1.07_271.228	271.228	1.07	2-Hydroxypalmitic acid	[M-H]-		2	negHILIC	2-Hydroxy palmitic acid	JGHSBPIZNUXPLA-UHFFFAOYSA-N	C16H32O3	272.235	Fatty Acyls	Fatty acids	Hydroxy FA	Hydroxy FA	525	CCCCCCCCCCCCCCC(C(=O)O)O			LMFA01050047	92836		JGHSBPIZNUXPLA-UHFFFAOYSA-N	0.534718	0.813485	1.20915	0.00325743	0.02239	1.32999	0.93314	0.98951	0.967435	0.110579	0.278522	0.946483	0.260934	0.584923	1.2185	0.0291733	0.144725	1.24905	0.00211462	0.0130421	1.92645	0.455327	0.628208	1.13346	0.1713	0.771992
7.253_126.1025	126.103	7.253	(1,5-Dimethyl-1H-pyrazol-3-yl)methylamine	[M+H]+		2	posHILIC	-	JGYXJOBBROGMLL-UHFFFAOYSA-N	C6H11N3	125.095	Organonitrogen compounds	Amines	Aralkylamines	Aralkylamines	130	CC1=CC(=NN1C)CN				2776367		JGYXJOBBROGMLL-UHFFFAOYSA-N	0.356091	0.707731	1.0394	0.736354	0.8844	0.893391	0.306065	0.565998	0.84374	0.224368	0.445999	1.14487	0.39215	0.710228	1.22116	0.849074	0.944243	1.02527	0.789853	0.899037	0.878513	0.0717761	0.163141	1.34419	0.985825	1
12.20_1071.01	1071.01	12.203	TG 66:3|TG 16:0_32:1_18:2	[M+NH4]+		2	posCSH	TG (16:0_18:2_32:1)*	JHFBVOZWAWZCFV-UHFFFAOYSA-N	C69H128O6		Triradylcglycerols	Triacylglycerols	Triacylglycerols_unsaturated_long-chain	TAG_unsaturated	1043	O=C(OCC(OC(=O)CCCCCCCCCCCCCCCCCCCC=CCCCCCCCCCC)COC(=O)CCCCCCCCCCCCCCC)CCCCCCCC=CCC=CCCCCC						JHFBVOZWAWZCFV-UHFFFAOYSA-N	0.122176	0.421156	0.731737	0.000250705	0.00440084	0.453426	0.0279465	0.137444	0.605767	0.341349	0.557195	1.21384	0.0423314	0.24394	0.677711	0.0717761	0.245936	0.758273	0.0222834	0.0765826	0.335812	4.42e-05	0.000290103	0.339328	0.488371	0.928427
0.67_272.26	272.259	0.667	NAE 14:0	[M+H]+		2	posCSH	Myristoyl-EA	JHIXEZNTXMFXEK-UHFFFAOYSA-N	C16H33NO2	271.251	Fatty Acyls	Fatty amides	NAE	NAE	626	O=C(NCCO)CCCCCCCCCCCCC			LMFA08040042	8890		JHIXEZNTXMFXEK-UHFFFAOYSA-N	0.450219	0.773644	0.931428	0.341349	0.619204	1.26257	0.220628	0.471417	0.716114	0.714393	0.854426	0.9336	0.491494	0.796583	0.866695	0.491447	0.732038	1.14433	0.488371	0.67955	1.18225	0.473197	0.645835	0.85209	0.14031	0.711282
7.74_146.1175	146.118	7.74	(3-Carboxypropyl)trimethylammonium	[Cat]+		2	posHILIC	-	JHPNVNIEXXLNTR-UHFFFAOYSA-O	C7H16NO2	146.118	Fatty Acyls	Fatty acids and conjugates	Straight chain fatty acids	FA	438	C[N+](C)(C)CCCC(=O)O		C01181		134		JHPNVNIEXXLNTR-UHFFFAOYSA-O	0.534718	0.813485	0.94748	0.588077	0.811362	0.957557	0.00507748	0.0425986	1.27935	0.110579	0.278522	1.20672	0.512869	0.801621	1.10287	0.124283	0.339251	1.20734	0.00238067	0.0138589	0.560865	0.000149817	0.000846246	0.628486	0.328485	0.883963
413	218	455754	aminomalonate	[*]+		MSI 1	GC-TOF MS	Aminomalonic acid	JINBYESILADKFW-UHFFFAOYSA-N	C3H5NO4	119.022	Organic acids	Amino acids and peptides	Amino acids	Amino acids	49	C(C(=O)O)(C(=O)O)N		C00872		100714		JINBYESILADKFW-UHFFFAOYSA-N	0.82732	0.957388	1.01027	0.458424	0.718368	1.01963	0.901011	0.977617	1.02074	0.198381	0.41155	0.798271	0.246938	0.570427	1.06933	0.596387	0.804347	0.933357	0.00422783	0.0198642	1.3573	0.0088511	0.0285286	1.1839	0.581766	0.928427
4.87_763.60	763.598	4.872	SM 34:0;2O	[M+CH3COO]-		3	negCSH	SM 34:0;O2	JIOJUELCHJZSCJ-UHFFFAOYSA-N	C39H81N2O6P	704.583	Sphingolipids	Sphingomyelins	SM	SM	962	O=C(NC(COP(=O)([O-])OCC[N+](C)(C)C)C(O)CCCCCCCCC)CCCCCCCCCCCCCCCCCCCCC						JIOJUELCHJZSCJ-UHFFFAOYSA-N	0.150121	0.46924	1.10629	0.970634	1	0.969042	0.735689	0.896817	0.963292	0.8387	0.935442	1.00076	0.1713	0.492974	1.19588	0.193729	0.444757	1.09245	0.0485974	0.138376	1.22537	0.903189	0.960428	1.01356	0.219303	0.816274
1.14_275.20	275.202	1.138	FA 18:4	[M-H]-		2	negCSH	Octadecatetraenoic acid	JIWBIWFOSCKQMA-UHFFFAOYSA-N	C18H28O2	276.209	Fatty Acyls	Fatty acids	Unsaturated FA	FA	439	O=C(O)CCCCC=CCC=CCC=CCC=CCC				163841		JIWBIWFOSCKQMA-UHFFFAOYSA-N	0.775459	0.932349	0.945722	0.644412	0.839651	0.839234	0.845053	0.961869	0.967563	0.0363219	0.132831	1.1963	0.534718	0.813485	1.16783	0.147278	0.378539	1.271	0.067254	0.176002	0.665577	0.0363798	0.0934896	0.538655	0.0727431	0.663999
10.67_976.83	976.833	10.673	TG 60:8|TG 20:0_18:2_22:6	[M+NH4]+		2	posCSH	TG 18:2_20:0_22:6	JIWBKNDEFSQJBT-UHFFFAOYSA-N	C63H106O6		Triradylcglycerols	Triacylglycerols	Triacylglycerols_PUFA_long-chain	TAG_unsaturated	1044	O=C(OCC(OC(=O)CCCCCCCC=CCC=CCCCCC)COC(=O)CCCCCCCCCCCCCCCCCCC)CCC=CCC=CCC=CCC=CCC=CCC=CCC						JIWBKNDEFSQJBT-UHFFFAOYSA-N	0.557028	0.829602	1.0832	0.608408	0.819591	0.919775	0.0625386	0.2355	1.32436	2.61e-06	0.000181159	1.94547	0.724571	0.901565	1.1125	0.0630144	0.228252	1.19993	0.00166251	0.0107171	0.48071	9.4e-07	1.53e-05	0.354852	0.557673	0.928427
6.156_160.1332	160.133	6.156	2-Aminocaprylic acid	[M+H]+		2	posHILIC	-	JJGNMSOJTSABGA-UHFFFAOYSA-N	C10H19NO3	201.136	Carboxylic acids and derivatives	Amino acids, peptides, and analogues	Amino acids and derivatives	Amino acids	50	CCCCCCC(C(=O)O)NC(=O)C				95555		JJGNMSOJTSABGA-UHFFFAOYSA-N	0.69956	0.890412	0.887881	0.010415	0.0563199	0.807709	0.118656	0.341886	0.831549	0.0232703	0.0965506	1.28345	0.410982	0.729256	0.84203	0.00244416	0.0313347	1.41132	0.00528097	0.023355	1.31207	0.010415	0.032647	1.51311	0.263011	0.835919
5.18_748.53	748.529	5.183	PE O-38:6|PE O-16:0_22:6	[M-H]-		2	negCSH	PE O-16:0/22:6	JJMPYAHUHHQAJB-UHFFFAOYSA-N	C43H76NO7P		Glycerophospholipids	Glycerophosphoethanolamines	PE ether lipid	O-PE	677	O=C(OC(COCCCCCCCCCCCCCCCC)COP(=O)(O)OCCN)CCC=CCC=CCC=CCC=CCC=CCC=CCC						JJMPYAHUHHQAJB-UHFFFAOYSA-N	0.39215	0.724019	0.803608	0.388942	0.665341	0.979708	0.0621105	0.2355	1.20802	0.629046	0.807358	0.885585	0.879968	0.956232	0.872006	0.341349	0.617242	1.28922	0.179669	0.355118	1.24986	0.123292	0.24705	0.740896	0.263011	0.835919
3.474_161.0919	161.092	3.474	5(Aminocarbonyl)amino]pentanoic acid	[M+H]+		2	posHILIC	-	JKFZKHRPJOYSAM-UHFFFAOYSA-N	C6H12N2O3	160.085	Fatty Acyls	Fatty acids and conjugates	Straight chain fatty acids	FA	440	C(CCNC(=O)N)CC(=O)O				458589		JKFZKHRPJOYSAM-UHFFFAOYSA-N	0.984766	1	0.985613	0.129773	0.365435	0.823784	0.089238	0.294405	1.80541	0.193729	0.402631	1.33204	0.0584952	0.287685	2.02932	0.962534	0.992816	1.22198	0.214863	0.39734	1.34272	0.375517	0.549314	1.07829	0.184396	0.787997
1.73_239.1489	239.149	1.73	Pentaethylene glycol	[M+H]+		2	posHILIC	Pentaethylene glycol	JLFNLZLINWHATN-UHFFFAOYSA-N	C10H22O6	238.142	Organic oxygen compounds	Dialkyl ethers	Polyethylene glycols	Polyethylene glycols	870	C(COCCOCCOCCOCCO)O				62551		JLFNLZLINWHATN-UHFFFAOYSA-N	0.602962	0.855696	0.973569	0.988321	1	0.847018	0.0966911	0.306457	0.51735	0.213399	0.429433	0.846654	0.986613	1	0.749803	0.224368	0.490428	1.70931	0.278467	0.475644	0.655689	0.356411	0.528823	0.667656	0.872959	1
1.387_263.1289	263.129	1.387	Abscisic acid	[M-H]-		3	negHILIC	Abscisic acid	JLIDBLDQVAYHNE-LXGGSRJLSA-N	C15H20O4	264.136	Prenol Lipids	Isoprenoids	C15 isoprenoids	Isoprenoids	558	CC1=CC(=O)CC(C1(/C=C/C(=C\C(=O)O)/C)O)(C)C				5375199		JLIDBLDQVAYHNE-LXGGSRJLSA-N	0.504968	0.801621	1.14271	0.0984723	0.302035	1.4514	0.101066	0.318554	1.45972	0.0381812	0.136973	1.87991	0.528587	0.813485	1.51779	0.00562431	0.0482208	1.83556	0.01237	0.046891	4.34149	0.000658939	0.00290289	3.59771	0.117525	0.711282
1.106_254.0594	254.059	1.106	Sulfamethoxazole	[M+H]+		2	posHILIC	Sulfamethoxazole	JLKIGFTWXXRPMT-UHFFFAOYSA-N	C10H11N3O3S	253.052	Benzenoids	Benzenes	Benzenesulfonyl compounds	Benzenoids	149	CC1=CC(=NO1)NS(=O)(=O)C2=CC=C(C=C2)N		C07315		5329		JLKIGFTWXXRPMT-UHFFFAOYSA-N	1	1		1	1		1	1		1	1		1	1		1	1		1	1		1	1		1	1
5.03_758.57	758.569	5.028	PC 34:2|PC 16:0_18:2	[M+H]+		2	posCSH	PC 16:0_18:2	JLPULHDHAOZNQI-UHFFFAOYSA-N	C42H80NO8P	757.562	Glycerophospholipids	Glycerophosphocholines	PC	PC	771	O=C(OCC(OC(=O)CCCCCCCC=CCC=CCCCCC)COP(=O)([O-])OCC[N+](C)(C)C)CCCCCCCCCCCCCCC				122218		JLPULHDHAOZNQI-UHFFFAOYSA-N	0.602962	0.855696	0.918168	0.387768	0.665341	0.947541	0.69956	0.867606	0.976793	0.247501	0.46988	1.04484	0.290479	0.621833	1.09188	0.803473	0.920445	1.05758	0.0984723	0.232142	0.757151	4.61e-06	4.28e-05	0.76529	1	1
4.398_758.5686	758.569	4.398	1-Hexadecanoyl-2-octadecadienoyl-sn-glycero-3-phosphocholine	[M+H]+		2	posHILIC	-	JLPULHDHAOZNQI-ZTIMHPMXSA-N	C42H80NO8P	757.562	Glycerophospholipids	Glycerophosphocholines	PC	PC	772	CCCCCCCCCCCCCCCC(=O)OC[C@H](COP(=O)([O-])OCC[N+](C)(C)C)OC(=O)CCCCCCC/C=C\C/C=C\CCCCC			LMGP01010594	5287971		JLPULHDHAOZNQI-ZTIMHPMXSA-N	0.959854	0.991125	0.976917	0.608408	0.819591	0.946941	0.470606	0.701911	1.16989	0.29865	0.522637	1.1422	0.144355	0.445159	1.29354	0.529051	0.762181	1.08548	0.294529	0.493072	0.764955	0.0145001	0.0428617	0.681121	0.328485	0.883963
5.18_854.59	854.592	5.182	PC 38:4|PC 18:1_20:3	[M+HCOO]-		2	negCSH	PC 18:1_20:3	JNKAOGSDBBXHEP-UHFFFAOYSA-N	C46H84NO8P		Glycerophospholipids	Glycerophosphocholines	PC	PC	773	O=C(OCC(OC(=O)CCCCCCCCCC=CCC=CCC=CCC)COP(=O)([O-])OCC[N+](C)(C)C)CCCCCCCC=CCCCCCCCC						JNKAOGSDBBXHEP-UHFFFAOYSA-N	0.220628	0.5657	0.826243	0.281515	0.57053	0.883757	0.160447	0.401745	1.18677	0.0061927	0.0368014	1.38718	0.338872	0.666195	0.906154	0.285245	0.561146	0.807186	0.182694	0.355118	0.720988	0.178161	0.323183	0.787282	0.901025	1
9.55_792.71	792.708	9.548	TG 46:2|TG 12:0_16:0_18:2	[M+NH4]+		2	posCSH	TG 12:0_16:0_18:2	JORMHQSOEAESEA-UHFFFAOYSA-N	C49H90O6		Triradylcglycerols	Triacylglycerols	Triacylglycerols_unsaturated_mid-chain	TAG_unsaturated	1045	O=C(OCC(OC(=O)CCCCCCCCCCCCCCC)COC(=O)CCCCCCCCCCC)CCCCCCCC=CCC=CCCCCC						JORMHQSOEAESEA-UHFFFAOYSA-N	0.0179899	0.195491	0.761858	0.00134673	0.0122929	0.513666	0.0390362	0.17197	0.752687	0.164329	0.363372	0.828847	0.0579579	0.286277	0.859079	0.341349	0.617242	0.772013	3.53e-06	0.000139868	0.319925	6.99e-06	5.86e-05	0.271048	0.510944	0.928427
1.418_171.0115	171.012	1.418	P-Toluenesulfonic acid	[M-H]-		2	negHILIC	-	JOXIMZWYDAKGHI-UHFFFAOYSA-N	C7H8O3S	172.019	Benzene and substituted derivatives	Benzenesulfonic acids and derivatives	p-Methylbenzenesulfonates	p-Methylbenzenesulfonates	867	[H+].CC1=CC=C(C=C1)S(=O)(=O)[O-]		C06677		20307553		JOXIMZWYDAKGHI-UHFFFAOYSA-N	0.796648	0.950381	1.13438	0.168545	0.428308	1.28091	0.520276	0.741118	1.30865	0.159382	0.356578	1.20967	0.543077	0.825101	0.907762	0.050955	0.20492	1.41201	1	1	1.03735	0.727836	0.838003	1.00558	0.140885	0.711282
1679	292	489385	isothreonic acid	[*]+		MSI 1	GC-TOF MS	D-Threonic acid	JPIJQSOTBSSVTP-GBXIJSLDSA-N	C4H8O5	136.037	Carbohydrates	Monosaccharides	Sugar acids	Carbohydrates	249	C([C@H]([C@@H](C(=O)O)O)O)O		C00639		151152		JPIJQSOTBSSVTP-GBXIJSLDSA-N	0.87996	0.965426	0.89294	0.119124	0.344103	0.868034	0.131	0.365454	0.783565	0.00173589	0.0145636	0.8102	0.674871	0.883059	1.011	0.0873088	0.27672	0.821767	0.0948819	0.227438	1.20949	0.855914	0.927443	0.976341	0.383989	0.921237
172	292	497572	threonic acid	[*]+		MSI 1	GC-TOF MS	Threonic acid	JPIJQSOTBSSVTP-STHAYSLISA-N	C4H8O5	136.037	Carbohydrates	Monosaccharides	Sugar acids	Carbohydrates	250	C([C@@H]([C@H](C(=O)O)O)O)O		C01620		5460407		JPIJQSOTBSSVTP-STHAYSLISA-N	0.135328	0.442515	1.07777	0.440313	0.704624	1.15381	0.581766	0.784663	1.02092	0.243993	0.46988	1.09665	0.626528	0.858822	0.989341	0.0474658	0.196843	1.26069	0.383956	0.576489	1.08725	0.000593284	0.00262379	1.34991	0.985824	1
1.12_500.28	500.278	1.124	LPE 20:4	[M-H]-		2	negCSH	LPE 20:4	JPNPIRVRGLGTRE-YSKCIPFOSA-N	C25H44NO7P	501.286	Glycerophospholipids	Glycerophosphoethanolamines	LPE	LPE	614	O=C(OCC(O)COP(=O)(O)OCCN)CCCCCCC=CCC=CCC=CCC=CCC						JPNPIRVRGLGTRE-YSKCIPFOSA-N	0.534718	0.813485	1.04412	0.0743237	0.246521	0.731778	0.845053	0.961869	1.06726	0.872075	0.947655	0.934681	0.579782	0.836322	0.980093	0.173393	0.413895	0.792014	0.954788	0.992279	1.00728	0.355142	0.528823	0.728636	0.160447	0.756485
6.19_744.56	744.556	6.191	PE 36:1|PE 18:0_18:1	[M-H]-		2	negCSH	PE 18:0_18:1	JQKOHRZNEOQNJE-UHFFFAOYSA-N	C41H80NO8P	745.562	Glycerophospholipids	Glycerophosphoethanolamines	PE	PE	815	O=C(OCC(OC(=O)CCCCCCCC=CCCCCCCCC)COP(=O)(O)OCCN)CCCCCCCCCCCCCCCCC						JQKOHRZNEOQNJE-UHFFFAOYSA-N	0.52802	0.813485	0.909028	0.00623877	0.0376637	0.487359	0.854836	0.961902	1.27913	0.495947	0.706461	1.33711	0.299865	0.640723	0.835033	0.0474658	0.196843	0.489338	0.640113	0.812423	0.933491	0.0110649	0.0344947	0.398644	0.299865	0.868169
4.84_776.55	776.546	4.836	O2_PE 36:1	[M-H]-		2	negCSH	-	JQKOHRZNEOQNJE-ZZEZOPTASA-N	C41H80NO8P	745.562	Fatty Acyls	Fatty acids	oxPE	ox_PE	743	CCCCCCCCCCCCCCCCCC(=O)OCC(COP(=O)([O-])OCC[NH3+])OC(=O)CCCCCCC/C=C\CCCCCCCC				25244969		JQKOHRZNEOQNJE-ZZEZOPTASA-N	0.217311	0.5657	0.764735	0.0853881	0.274445	0.817873	0.0242939	0.128927	0.53429	0.000124927	0.00197974	0.440531	0.217221	0.542536	0.71438	0.000109927	0.00321606	0.488357	0.739156	0.872159	0.944079	0.00210088	0.00793744	0.572338	0.399665	0.921237
8.194_173.0923	173.092	8.194	N-acetylornithine	[M-H]-		2	negHILIC	N-Acetylornithine	JRLGPAXAGHMNOL-LURJTMIESA-N	C7H14N2O3	174.1	Organic acids	Amino acids and peptides	Amino acids	Amino acids	51	CC(=O)N[C@@H](CCCN)C(=O)O		C00437		439232		JRLGPAXAGHMNOL-LURJTMIESA-N	0.0901382	0.363419	0.816046	0.164329	0.418526	0.894807	0.0423314	0.182955	1.40793	0.0061927	0.0368014	1.4518	0.290479	0.621833	0.802429	0.568066	0.784702	1.137	0.294529	0.493072	0.882132	0.0418759	0.105012	0.656328	0.000133535	0.0507878
9.347_247.0936	247.094	9.347	Glu-Thr	[M-H]-		2	negHILIC	Glu-Thr	JSIQVRIXMINMTA-ZDLURKLDSA-N	C9H16N2O6	248.101	Organic acids	Amino acids and peptides	Dipeptides	Dipeptides	384	C[C@@H]([C@@H](C(=O)O)NC(=O)[C@H](CCC(=O)O)N)O				56972309		JSIQVRIXMINMTA-ZDLURKLDSA-N	0.220628	0.5657	0.889518	0.117274	0.339618	1.15362	0.220628	0.471417	0.912827	0.341349	0.557195	0.908963	0.62655	0.858822	0.953167	0.895185	0.960871	0.930711	0.207151	0.384324	0.928444	0.0270765	0.0725217	0.785909	0.248157	0.827916
5.54_133.061	133.061	5.54	3-Ureidopropionic acid	[M+H]+		3	posHILIC	Ureidopropionic acid	JSJWCHRYRHKBBW-UHFFFAOYSA-N	C4H8N2O3	132.054	Organic acids	Carboximidic acids	Isoureas	Isoureas	561	C(CNC(=O)N)C(=O)O		C02642		111		JSJWCHRYRHKBBW-UHFFFAOYSA-N	0.62655	0.863478	0.956808	0.437843	0.702643	0.78303	0.306065	0.565998	0.863667	0.608408	0.795181	1.0216	0.827331	0.925475	1.02425	0.124283	0.339251	1.19579	0.901025	0.962612	0.91474	0.371885	0.545272	1.00116	0.0240472	0.571622
8.56_1019.71	1019.71	8.559	TG 64:17|TG 20:5_22:6_22:6	[M+Na]+		2	posCSH	TG 20:5_22:6_22:6	JSWAQOSPCMGEOW-UHFFFAOYSA-N	C67H96O6		Triradylcglycerols	Triacylglycerols	Triacylglycerols_PUFA_long-chain	TAG_unsaturated	1046	O=C(OCC(OC(=O)CCC=CCC=CCC=CCC=CCC=CCC=CCC)COC(=O)CCCC=CCC=CCC=CCC=CCC=CCC)CCC=CCC=CCC=CCC=CCC=CCC=CCC						JSWAQOSPCMGEOW-UHFFFAOYSA-N	0.0273296	0.222986	1.17982	0.000168496	0.00369719	1.72166	0.0106401	0.0714139	1.40659	2.05e-05	0.000555847	1.93238	0.00186872	0.0483938	1.63487	1.57e-05	0.000996438	1.69987	0.658669	0.823156	0.915919	0.000168496	0.000928764	2.07792	0.970634	1
10.11_974.82	974.817	10.113	TG 60:9|TG 18:1_18:2_24:6	[M+NH4]+		2	posCSH	TG (18:1_18:2_24:6)*	JUCRAOVBUUHPMF-UHFFFAOYSA-N	C63H104O6		Triradylcglycerols	Triacylglycerols	Triacylglycerols_PUFA_long-chain	TAG_unsaturated	1047	O=C(OCC(OC(=O)CCCCCCCC=CCC=CCCCCC)COC(=O)CCCCCCCC=CCCCCCCCC)CCCCC=CCC=CCC=CCC=CCC=CCC=CCC						JUCRAOVBUUHPMF-UHFFFAOYSA-N	0.491494	0.801621	0.876936	0.491447	0.736987	0.950638	0.0112893	0.073188	1.23791	3.9e-05	0.00088962	1.6126	0.184994	0.500186	0.809393	0.8262	0.935213	1.01413	4.97e-06	0.000139868	0.170735	6.96e-07	1.53e-05	0.344506	0.872959	1
3.599_181.0499	181.05	3.599	4-Hydroxyphenyllactic acid	[M-H]-		2	negHILIC	4-Hydroxyphenyllactic acid	JVGVDSSUAVXRDY-UHFFFAOYSA-N	C9H10O4	182.058	Polyketides	Phenylpropanoids	Phenylpropanoic acids	Phenylpropanoic acids	831	C1=CC(=CC=C1CC(C(=O)O)O)O		C03672		9378		JVGVDSSUAVXRDY-UHFFFAOYSA-N	0.0725992	0.338105	0.833146	0.0067665	0.0402113	0.693295	0.602962	0.798027	0.89558	0.404059	0.616352	1.21384	0.674871	0.883059	1.01586	0.437843	0.691938	1.15549	0.901025	0.962612	0.842423	0.420752	0.597112	1.12063	0.929214	1
2.657_129.0547	129.055	2.657	3-Methyl-2-oxovaleric acid	[M-H]-		1	negHILIC	3-Methyl-2-oxovaleric acid	JVQYSWDUAOAHFM-UHFFFAOYSA-N	C6H10O3	130.063	Organic acids	Keto acids	Short-chain keto acids	Keto acids	568	CCC(C)C(=O)C(=O)O		C03465		47		JVQYSWDUAOAHFM-UHFFFAOYSA-N	0.220628	0.5657	0.919995	0.341349	0.619204	0.933342	0.986613	1	1.03719	0.0589767	0.179447	0.818791	0.0458589	0.254005	1.3591	0.0589767	0.222823	1.26838	0.845053	0.928907	1.10235	0.155627	0.292056	1.06339	1	1
46123	191	219848	lactic acid	[*]+		MSI 1	GC-TOF MS	Lactic acid	JVTAAEKCZFNVCJ-UHFFFAOYSA-N	C3H6O3	90.0317	Organic acids	Short-chain acids	Short-chain acids	Short-chain acids	948	CC(C(=O)O)O		C01432		612		JVTAAEKCZFNVCJ-UHFFFAOYSA-N	0.827331	0.957388	0.990435	0.440313	0.704624	0.909583	0.278467	0.535802	0.921073	0.750679	0.888511	1.1013	0.602962	0.850407	0.849604	0.0328897	0.158342	0.716651	0.488371	0.67955	0.752913	0.639033	0.769131	1.11132	0.581792	0.928427
6.016_243.1714	243.171	6.016	Ile-Leu	[M-H]-		2	negHILIC	Ile-Leu	JWBXCSQZLLIOCI-LPEHRKFASA-N	C12H24N2O3	244.179	Organic acids	Amino acids and peptides	Dipeptides	Dipeptides	385							JWBXCSQZLLIOCI-LPEHRKFASA-N	0.135353	0.442515	1.26604	0.437843	0.702643	0.887394	0.0674146	0.246538	1.75478	0.00357904	0.0238812	1.44201	0.491494	0.796583	1.13949	0.758532	0.893174	0.939952	0.81734	0.913404	0.915297	0.895185	0.952804	0.948535	0.248157	0.827916
6.71_800.65	800.653	6.705	PC O-38:2	[M+H]+		3	posCSH	PC O-38:2	JWRYETUBUQGCJU-UHFFFAOYSA-N	C46H90NO7P	799.645	Glycerophospholipids	Glycerophosphocholines	O-PC	O-PC	646	O=C(OC(COCCCCCCCCCC)COP(=O)([O-])OCC[N+](C)(C)C)CCCCCCCCCCCCCCCC=CCC=CCCCCCCC						JWRYETUBUQGCJU-UHFFFAOYSA-N	0.775459	0.932349	1.07072	0.780911	0.91293	1.10524	0.827331	0.945877	1.04181	0.629046	0.807358	0.983395	0.93314	0.984023	0.969145	0.0215479	0.118202	1.16732	0.122176	0.266035	1.09567	0.139277	0.269805	0.903183	0.63144	0.949239
10.40_801.70	801.695	10.402	TG 46:0|TG 14:0_16:0_16:0	[M+Na]+		3	posCSH	TG 14:0_16:0_16:0	JWVXCFSNEOMSHH-UHFFFAOYSA-N	C49H94O6	778.705	Triradylcglycerols	Triacylglycerols	Triacylglycerols_saturated_mid-chain	TAG_saturated	1048	O=C(OCC(OC(=O)CCCCCCCCCCCCCCC)COC(=O)CCCCCCCCCCCCCCC)CCCCCCCCCCCCC				4099879		JWVXCFSNEOMSHH-UHFFFAOYSA-N	0.0256418	0.21998	0.809536	0.00244416	0.0183473	0.523537	0.775459	0.917736	1.02052	0.224368	0.445999	1.38021	0.491494	0.796583	0.926899	0.568066	0.784702	1.11793	1.14e-05	0.00020046	0.429349	0.000149817	0.000846246	0.360592	0.131	0.711282
3.79_594.45	594.449	3.794	LPC 23:0/0:0	[M+H]+		2	posCSH	LPC 23:0/0:0*	JYGYVEYUGGTFCT-UHFFFAOYSA-N	C31H64NO7P		Glycerophospholipids	Glycerophosphocholines	LPC	LPC	579	O=C(OCC(O)COP(=O)([O-])OCC[N+](C)(C)C)CCCCCCCCCCCCCCCCCCCCCC						JYGYVEYUGGTFCT-UHFFFAOYSA-N	0.338872	0.694169	1.11914	0.736354	0.8844	1.03181	0.184994	0.424705	1.15076	0.00878546	0.050121	1.18564	0.356091	0.679431	0.987171	0.629046	0.818405	1.01083	0.0621105	0.166748	1.20881	0.510068	0.668214	1.00137	0.872959	1
9.504_357.104	357.104	9.504	Lactobionic acid	[M-H]-		2	negHILIC	Lactobionic acid	JYTUSYBCFIZPBE-AMTLMPIISA-N	C12H22O12	358.111	Carbohydrates	Monosaccharides	Sugar acids	Carbohydrates	251	C([C@@H]1[C@@H]([C@@H]([C@H]([C@@H](O1)O[C@H]([C@@H](CO)O)[C@@H]([C@H](C(=O)O)O)O)O)O)O)O				7314		JYTUSYBCFIZPBE-AMTLMPIISA-N	0.000309205	0.0705605	0.586957	0.0765177	0.251409	0.770841	0.260903	0.515989	0.817753	0.988321	1	1.04127	3.41e-05	0.00777526	0.58238	8.02e-06	0.000653345	0.601943	5.88e-06	0.000139868	0.422342	0.000374892	0.00175308	0.550466	0.263011	0.835919
0.984_310.3104	310.31	0.984	Oleoyl ethylamide	[M+H]+		2	posHILIC	Oleoyl-EA	JZJYYCFYGXPUMF-QXMHVHEDSA-N	C20H39NO	325.298	Fatty Acyls	Fatty amides	NAE	NAE	627	CCCCCCCC/C=C\CCCCCCCC(=O)NCC				44270319		JZJYYCFYGXPUMF-QXMHVHEDSA-N	0.322196	0.682051	1.06823	0.213399	0.490904	0.85781	0.749879	0.906368	0.977255	0.941653	0.980316	0.997827	0.775459	0.907486	0.967035	0.529051	0.762181	0.934388	0.510944	0.699864	0.854171	0.849074	0.92354	0.967395	0.957493	1
5.94_796.62	796.621	5.94	PC O-38:4	[M+H]+		3	posCSH	PC O-38:4	JZNRQLVUHAJDFY-UHFFFAOYSA-N	C46H86NO7P	795.614	Glycerophospholipids	Glycerophosphocholines	O-PC	O-PC	647	O=C(OC(COCCCCCCCCCC)COP(=O)([O-])OCC[N+](C)(C)C)CCCCCCCCCCCCCCC=CCC=CCC=CCC=CCC						JZNRQLVUHAJDFY-UHFFFAOYSA-N	0.110937	0.40832	0.91863	0.8262	0.928763	0.98458	0.0359615	0.164128	0.895109	0.341349	0.557195	0.945491	0.39215	0.710228	0.962873	0.0337888	0.158655	1.13328	0.00337319	0.0171822	0.533811	6.96e-07	1.53e-05	0.695416	0.81734	1
6.802_265.1118	265.112	6.802	Thiamine	[Cat]+		2	posHILIC	Thiamine	JZRWCGZRTZMZEH-UHFFFAOYSA-N	C12H17N4OS	265.112	Nucleic acids	Pyrimidines	Thiamines	Pyrimidines	923	CC1=C(SC=[N+]1CC2=CN=C(N=C2N)C)CCO		C00378		1130		JZRWCGZRTZMZEH-UHFFFAOYSA-N	0.93314	0.986759	0.959726	0.849074	0.938226	1.05859	0.872959	0.974605	0.915376	0.131615	0.313512	1.68896	0.69956	0.891841	1.08386	0.00256654	0.0313413	1.46216	0.248157	0.436282	1.29122	0.00472466	0.0165363	1.57967	0.789853	1
4.90_788.52	788.524	4.898	PE 40:7|PE 18:1_22:6	[M-H]-		2	negCSH	PE 18:1_22:6	JZSZAGWWWKKXLO-UHFFFAOYSA-N	C45H76NO8P		Glycerophospholipids	Glycerophosphoethanolamines	PE	PE	816	O=C(OCC(OC(=O)CCC=CCC=CCC=CCC=CCC=CCC=CCC)COP(=O)(O)OCCN)CCCCCCCC=CCCCCCCCC						JZSZAGWWWKKXLO-UHFFFAOYSA-N	0.882934	0.96775	1.05006	0.263	0.5466	0.790976	0.285717	0.546068	1.73524	0.117274	0.288382	1.28688	1	1	1.37259	0.588077	0.795019	0.895107	0.337186	0.539593	1.76012	0.0770252	0.172325	0.686345	0.834007	1
8.062_196.0723	196.072	8.062	N-Acetylhistidine	[M-H]-		1	negHILIC	N-Acetylhistidine	KBOJOGQFRVVWBH-ZETCQYMHSA-N	C8H11N3O3	197.08	Organic acids	Amino acids and peptides	Amino acids	Amino acids	52			C02997		51669405		KBOJOGQFRVVWBH-ZETCQYMHSA-N	0.233535	0.579268	0.91526	0.895185	0.957269	1.02688	0.39215	0.648469	1.07783	0.510068	0.722068	1.11113	0.0579579	0.286277	1.36802	1	1	1.08516	0.510944	0.699864	1.09193	0.548387	0.698337	0.927483	0.444886	0.928427
2.477_154.0498	154.05	2.477	5-Aminosalicylic acid	[M+H]+		2	posHILIC	-	KBOPZPXVLCULAV-UHFFFAOYSA-N	C7H7NO3	153.043	Benzene and substituted derivatives	Benzoic acids and derivatives	Aminobenzoic acids and derivatives	Benzenoids	150	C1=CC(=C(C=C1N)C(=O)O)O		D00377		4075		KBOPZPXVLCULAV-UHFFFAOYSA-N	0.10362	0.387639	0.880405	0.164329	0.418526	0.756416	0.290479	0.54783	1.01837	0.0867669	0.236845	1.45111	0.512869	0.801621	1.29757	0.192634	0.443136	1.33185	0.00147151	0.00987643	1.70967	0.0815117	0.180592	1.46964	0.14031	0.711282
10.32_891.74	891.742	10.325	TG 53:4|TG 17:0_18:2_18:2	[M+Na]+		3	posCSH	TG 17:0_18:2_18:2	KDMIHSMAUYYFRT-UHFFFAOYSA-N	C56H100O6		Triradylcglycerols	Triacylglycerols	Triacylglycerols_unsaturated_	TAG_unsaturated	1049	O=C(OCC(OC(=O)CCCCCCCC=CCC=CCCCCC)COC(=O)CCCCCCCCCCCCCCCC)CCCCCCCC=CCC=CCCCCC						KDMIHSMAUYYFRT-UHFFFAOYSA-N	0.00623877	0.127115	0.744935	0.000149817	0.00363706	0.676988	0.0124174	0.079152	1.2886	0.000133101	0.00205228	1.4483	0.0149768	0.13781	0.831117	0.588077	0.795019	1.06844	6.96e-06	0.000147011	0.245958	3.78e-07	1.53e-05	0.305752	0.735689	0.978346
360160	317	662197	lysine	[*]+		MSI 1	GC-TOF MS	Lysine	KDXKERNSBIXSRK-YFKPBYRVSA-N	C6H14N2O2	146.106	Organic acids	Amino acids and peptides	Amino acids	Amino acids	53	C(CCN)C[C@@H](C(=O)O)N		C00047		5962		KDXKERNSBIXSRK-YFKPBYRVSA-N	0.0725992	0.338105	0.811102	0.1506	0.398688	0.797464	0.021911	0.121361	0.801709	0.0328897	0.125091	0.740415	0.246968	0.570427	0.791745	0.0585795	0.222823	0.819121	0.000892537	0.00697524	0.515202	2.43e-05	0.000165836	0.596758	0.160447	0.756485
161	247	370608	succinic acid	[*]+		MSI 1	GC-TOF MS	Succinic acid	KDYFGRWQOYBRFD-UHFFFAOYSA-N	C4H6O4	118.027	Organic acids	TCA acids	TCA acids	TCA acids	1128	C(CC(=O)O)C(=O)O		C00042	LMFA01170043	1110		KDYFGRWQOYBRFD-UHFFFAOYSA-N	0.93314	0.986759	0.970409	0.820455	0.928763	0.78601	0.328485	0.585627	0.71411	0.939695	0.980316	0.907662	0.512869	0.801621	0.92373	0.515292	0.748026	0.79572	0.423999	0.610837	0.742118	0.939695	0.985712	0.89088	0.762626	0.995602
2.76_269.25	269.249	2.757	FA 17:0	[M-H]-		2	negCSH	Margaric acid	KEMQGTRYUADPNZ-UHFFFAOYSA-N	C17H34O2	270.256	Fatty Acyls	Fatty acids	Saturated FA	FA	441	O=C(O)CCCCCCCCCCCCCCCC			LMFA01010017	10465		KEMQGTRYUADPNZ-UHFFFAOYSA-N	0.470606	0.787334	0.870115	0.139696	0.380414	1.38229	0.762626	0.915954	1.03216	0.671189	0.830615	1.15163	0.196366	0.516252	0.836356	0.964972	0.992816	1.05159	0.762626	0.887009	0.999368	0.638039	0.769131	1.05808	0.81734	1
7.66_622.61	622.613	7.655	Cer 40:1;2O|Cer 18:1;2O/22:0	[M+H]+		2	posCSH	Cer 18:1;O2/22:0	KEPQASGDXIEOIL-UHFFFAOYSA-N	C40H79NO3	621.606	Sphingolipids	Ceramides	Ceramides	Cer	310	O=C(NC(CO)C(O)C=CCCCCCCCCCCCCC)CCCCCCCCCCCCCCCCCCCCC				53990631		KEPQASGDXIEOIL-UHFFFAOYSA-N	0.0304277	0.22992	0.833373	0.872075	0.949463	0.989329	0.0164227	0.0981065	0.778605	0.00244416	0.0183473	0.762317	0.0359615	0.220602	0.7639	0.00244416	0.0313347	0.754645	4.19e-06	0.000139868	0.330048	3.24e-07	1.53e-05	0.314016	0.929214	1
2.777_116.0707	116.071	2.777	2-Amino-3-(dimethylamino)propionic acid	[M+H-NH3]+		2	posHILIC	-	KEZRWUUMKVVUPT-UHFFFAOYSA-N	C5H12N2O2	132.09	Carboxylic acids and derivatives	Amino acids, peptides, and analogues	Amino acids and derivatives	Amino acids	54	CN(C)CC(C(=O)O)N				303570		KEZRWUUMKVVUPT-UHFFFAOYSA-N	0.0136441	0.172977	0.659035	0.00738764	0.0433194	0.597393	0.0256418	0.130032	0.721592	0.155627	0.349547	0.809843	0.410982	0.729256	0.918209	0.736354	0.8761	1.09641	0.182694	0.355118	0.600928	0.0515442	0.125399	0.593533	0.0621105	0.650312
8.127_89.1074	89.1074	8.127	Putrescine	[M+H]+		2	posHILIC	Putrescine	KIDHWZJUCRJVML-UHFFFAOYSA-N	C4H12N2	88.1	Fatty Acyls	Fatty amines	Monoalkylamines	Amines	10	C(CCN)CN		C00138		1045		KIDHWZJUCRJVML-UHFFFAOYSA-N	0.470606	0.787334	1.02348	0.649977	0.839651	0.989163	0.0330957	0.154763	0.76787	0.192634	0.401086	1.10031	0.853568	0.940078	0.959991	0.117274	0.331211	1.14103	0.0727431	0.186937	1.03075	0.387768	0.562905	0.93554	0.067254	0.650312
5.42_734.57	734.57	5.425	PC 32:0|PC 16:0_16:0	[M+H]+		2	posCSH	PC 16:0/16:0	KILNVBDSWZSGLL-UHFFFAOYSA-N	C40H80NO8P	733.562	Glycerophospholipids	Glycerophosphocholines	PC	PC	774	O=C(OCC(OC(=O)CCCCCCCCCCCCCCC)COP(=O)([O-])OCC[N+](C)(C)C)CCCCCCCCCCCCCCC				6138		KILNVBDSWZSGLL-UHFFFAOYSA-N	0.233535	0.579268	1.12723	0.213399	0.490904	1.0852	0.00763394	0.0573048	0.731681	0.00566309	0.0345539	0.821942	0.0215214	0.169351	0.831419	0.00805946	0.0621341	0.852661	0.0785935	0.197958	0.840937	0.000467705	0.00210929	0.825625	0.985825	1
1.413_124.9903	124.99	1.413	Ethyl sulfate	[M-H]-		2	negHILIC	-	KIWBPDUYBMNFTB-UHFFFAOYSA-N	C2H6O4S	125.999	Organic sulfuric acids and derivatives	Sulfuric acid esters	Sulfuric acid monoesters	Sulfuric acid monoesters	991					57448826		KIWBPDUYBMNFTB-UHFFFAOYSA-N	0.0987919	0.380816	0.582602	0.325364	0.610092	0.999643	0.169839	0.415852	1.27518	0.0261342	0.106879	1.23337	0.339228	0.666195	0.993664	0.356022	0.623719	1.11139	0.912062	0.973492	0.958798	0.617559	0.759305	0.920584	0.399665	0.921237
1.165_237.1485	237.149	1.165	Benzeneethanamine, 3,5-dimethoxy-.alpha.-methyl-4-propoxy-	[M+H-NH3]+		2	posHILIC	-	KKMCHCCXGKYEKJ-UHFFFAOYSA-N	C14H23NO3	253.168	Benzene and substituted derivatives	Phenethylamines	Amphetamines and derivatives	Phenethylamines	827	CCCOC1=C(C=C(C=C1OC)CC(C)N)OC				54929142		KKMCHCCXGKYEKJ-UHFFFAOYSA-N	0.39215	0.724019	0.97997	0.312468	0.599204	0.820199	0.410982	0.656766	1.23077	0.000418904	0.00487246	1.36666	0.906502	0.971191	1.06576	0.0717761	0.245936	1.21288	0.0527975	0.146218	1.36146	0.00738764	0.0245038	1.4702	0.113823	0.711282
4.51_824.55	824.546	4.506	PC 36:5|PC 16:0_20:5	[M+HCOO]-		2	negCSH	PC 16:0_20:5	KLTHQSWIRFFBRI-UHFFFAOYSA-N	C44H78NO8P		Glycerophospholipids	Glycerophosphocholines	PC	PC	776	O=C(OCC(OC(=O)CCCC=CCC=CCC=CCC=CCC=CCC)COP(=O)([O-])OCC[N+](C)(C)C)CCCCCCCCCCCCCCC						KLTHQSWIRFFBRI-UHFFFAOYSA-N	0.338872	0.694169	0.991113	0.340162	0.619204	0.951667	0.682808	0.856136	0.919681	0.568066	0.766151	0.999245	0.959854	0.99563	1.02998	0.780911	0.906429	0.98454	0.691469	0.839325	1.03086	0.148804	0.283921	0.831499	0.709073	0.977116
1.322_160.0394	160.039	1.322	Indole-3-carboxylic acid	[M-H]-		3	negHILIC	Indole-3-carboxylic acid	KMAKOBLIOCQGJP-UHFFFAOYSA-N	C9H7NO2	161.048	Organoheterocyclic compounds	Indoles	Indoles	Indoles	552	C1=CC=C2C(=C1)C(=CN2)C(=O)O		C19837		69867		KMAKOBLIOCQGJP-UHFFFAOYSA-N	0.0839476	0.356075	0.887827	0.0481324	0.172701	0.690619	0.233535	0.480001	0.971798	0.941653	0.980316	0.939143	0.579782	0.836322	0.981718	0.247501	0.519114	1.06233	0.0181289	0.0642394	0.560647	0.437843	0.61148	0.855567	0.0527975	0.643698
5.894_129.1386	129.139	5.894	N1-(3-Aminopropyl)-N1-methylpropane-1,3-diamine	[M+H-NH3]+		2	posHILIC	-	KMBPCQSCMCEPMU-UHFFFAOYSA-N	C7H19N3	145.158	Organonitrogen compounds	Amines	Tertiary amines	Amines	11	CN(CCCN)CCCN				7777		KMBPCQSCMCEPMU-UHFFFAOYSA-N	0.879968	0.965426	0.920125	0.895185	0.957269	0.958213	0.10362	0.318679	0.835566	0.529051	0.736155	1.07576	0.512869	0.801621	0.92591	0.568066	0.784702	1.14393	0.113823	0.25267	1.13231	0.164329	0.303398	1.11327	0.311202	0.868169
6.781_154.061	154.061	6.781	Guanidinopropionic acid	[M+Na]+		2	posHILIC	-	KMXXSJLYVJEBHI-UHFFFAOYSA-N	C4H9N3O2	131.069	Organonitrogen compounds	Guanidines	Guanidines	Amino Acids	55	C(C[NH+]=C(N)N)C(=O)[O-]		C03065		25200496		KMXXSJLYVJEBHI-UHFFFAOYSA-N	0.144355	0.463969	0.903564	0.235733	0.510383	0.879831	0.674871	0.8518	1.05104	0.0515442	0.163367	1.18224	0.110937	0.400567	1.299	0.356411	0.623719	1.21721	0.423999	0.610837	1.08715	0.147278	0.282428	1.36829	0.423999	0.928427
4.68_740.56	740.558	4.683	PC O-34:4	[M+H]+		3	posCSH	PC O-34:4	KNHXCLGABLNNRN-UHFFFAOYSA-N	C42H78NO7P	739.552	Glycerophospholipids	Glycerophosphocholines	O-PC	O-PC	648	O=C(OC(COCCCCCCCC)COP(=O)([O-])OCC[N+](C)(C)C)CCCCCCCCCCCCC=CCC=CCC=CCC=CCC						KNHXCLGABLNNRN-UHFFFAOYSA-N	0.00190861	0.0976738	0.562523	0.000581612	0.00713569	0.686756	0.0215214	0.120372	0.763256	0.0418759	0.141782	0.836434	0.470606	0.782743	0.932881	1	1	1.02484	7.43e-05	0.000831484	0.33204	4.61e-06	4.28e-05	0.385099	0.131	0.711282
1.174_201.1491	201.149	1.174	11-Hydroxyundecanoic acid	[M-H]-		2	negHILIC	-	KNRCBASNXNXUQQ-UHFFFAOYSA-N	C11H22O3	202.157	Hydroxy acids and derivatives	Medium-chain hydroxy acids and derivatives	Medium-chain hydroxy acids and derivatives	FA	442	C(CCCCCO)CCCCC(=O)O			LMFA01050035	77237		KNRCBASNXNXUQQ-UHFFFAOYSA-N	0.0279465	0.222986	0.771372	0.692666	0.864696	1.08388	0.000399599	0.00772785	1.22783	0.0123082	0.0615308	1.37042	0.184994	0.500186	1.05672	0.00357904	0.0364615	1.34176	0.762626	0.887009	0.995685	0.00805946	0.0264248	0.817337	0.294529	0.863903
294	198	507392	alpha-ketoglutarate	[*]+		MSI 1	GC-TOF MS	Oxoglutaric acid	KPGXRSRHYNQIFN-UHFFFAOYSA-N	C5H6O5	146.022	Organic acids	TCA acids	TCA acids	TCA acids	1129	C(CC(=O)O)C(=O)C(=O)O		C00026		51		KPGXRSRHYNQIFN-UHFFFAOYSA-N	0.260934	0.618972	0.81896	0.844063	0.938226	0.840545	0.872959	0.974605	1.04817	0.682886	0.839885	0.873121	0.0725992	0.314393	1.25854	0.797008	0.920445	1.00142	0.901025	0.962612	1.04817	0.495947	0.661069	1.03266	0.81734	1
1.766_139.0503	139.05	1.766	2-Aminonicotinic acid	[M+H]+		2	posHILIC	2-Aminonicotinic acid	KPIVDNYJNOPGBE-UHFFFAOYSA-N	C6H6N2O2	138.043	Organoheterocyclic compounds	Pyridines	Pyridinecarboxylic acids	Pyridines	902	C1=CC(=C(N=C1)N)C(=O)O				72930		KPIVDNYJNOPGBE-UHFFFAOYSA-N	0.338872	0.694169	1.3948	0.039015	0.151415	0.588879	0.196366	0.436751	1.21056	0.420752	0.634449	0.768963	0.62655	0.858822	1.03306	0.0980969	0.300077	0.68022	0.682808	0.833245	0.791979	0.110579	0.226925	0.587133	0.263011	0.835919
2.719_87.0439	87.0439	2.719	Isobutyric acid	[M-H]-		2	negHILIC	Isobutyric acid	KQNPFQTWMSNSAP-UHFFFAOYSA-N	C4H8O2	88.0524	Fatty Acyls	Fatty acids	Branched FA	FA	443	CC(C)C(=O)O		C02632	LMFA01020071	6590		KQNPFQTWMSNSAP-UHFFFAOYSA-N	0.00623877	0.127115	0.72159	0.110579	0.325182	0.656062	0.246968	0.497864	0.902929	0.420752	0.634449	1.20457	0.906502	0.971191	1.07446	0.437843	0.691938	1.23511	0.762626	0.887009	1.154	0.649977	0.774947	0.776396	0.067254	0.650312
5.203_387.2606	387.261	5.203	Ala-Leu-Ala-Leu	[M+H]+		2	posHILIC	-	KQRHTCDQWJLLME-XUXIUFHCSA-N	C18H34N4O5	386.253	Carboxylic acids and derivatives	Amino acids, peptides, and analogues	Peptides	Peptides	823	C[C@@H](C(=O)N[C@@H](CC(C)C)C(=O)N[C@@H](C)C(=O)N[C@@H](CC(C)C)C(=O)O)N				134813		KQRHTCDQWJLLME-XUXIUFHCSA-N	0.5	0.801621	1.46508	0.666667	0.853722	1.33901	0.666667	0.850858	0.250474	1	1	5.81334	1	1	0.119117	1	1		1	1		0.666667	0.787751	8.13009	0.5	0.928427
0.895_547.3994	547.399	0.895	Tri-2-ethylhexyl trimellitate	[M+H]+		2	posHILIC	-	KRADHMIOFJQKEZ-UHFFFAOYSA-N	C33H54O6	546.392	Benzene and substituted derivatives	Benzoic acids and derivatives	Benzoic acid esters	Benzenoids	151	CCCCC(CC)COC(=O)C1=CC(=C(C=C1)C(=O)OCC(CC)CCCC)C(=O)OCC(CC)CCCC				18725		KRADHMIOFJQKEZ-UHFFFAOYSA-N	0.7	0.890412	1.25721	1	1	252.737	0.4	0.656152	9.52274	0.114286	0.285965	2.03831	0.8	0.917939	1.53716	0.266667	0.544305	1.31308	0.628571	0.806029	1.45404	0.266667	0.431584	1.27946	1	1
288	273	617342	citric acid	[*]+		MSI 1	GC-TOF MS	Citric acid	KRKNYBCHXYNGOX-UHFFFAOYSA-N	C6H8O7	192.027	Organic acids	TCA acids	TCA acids	TCA acids	1130	C(C(=O)O)C(CC(=O)O)(C(=O)O)O		C00158		311		KRKNYBCHXYNGOX-UHFFFAOYSA-N	0.557028	0.829602	1.0499	0.91565	0.972056	0.947768	0.294529	0.552727	1.09329	0.797008	0.912202	1.02116	0.0458589	0.254005	1.20801	0.867813	0.95037	1.01761	0.105927	0.240285	0.836567	0.987928	1	0.96256	0.364881	0.91501
4.92_904.59	904.59	4.92	PI 38:4	[M+NH4]+		5	posCSH	PI 38:4	KRTOMQDUKGRFDJ-MWZLTEOLSA-N	C47H83O13P	886.557	Glycerophospholipids	Glycerophosphoinositols	PI	PI	841	O=C(OCC(OC(=O)CCCCCCCCCCCCCCCCCCC=CCC=CCC=CCC=CCC)COP(=O)(O)OC1C(O)C(O)C(O)C(O)C1O)CCCCC						KRTOMQDUKGRFDJ-MWZLTEOLSA-N	0.470606	0.787334	1.03469	0.0980969	0.301694	1.09313	0.00843141	0.0605046	0.724933	0.0123082	0.0615308	0.868523	0.00930257	0.103051	0.794237	0.00269189	0.0313413	0.827234	0.0485974	0.138376	0.599925	0.0113265	0.0351183	0.869743	0.81734	1
8.788_215.0325	215.032	8.788	3-(Trifluoromethyl)cinnamic acid	[M-H]-		2	negHILIC	-	KSBWHDDGWSYETA-SNAWJCMRSA-N	C10H7F3O2	216.04	Cinnamic acids and derivatives	Cinnamic acids	Cinnamic acids	Cinnamic acids	326	C1=CC(=CC(=C1)C(F)(F)F)/C=C/C(=O)O				719451		KSBWHDDGWSYETA-SNAWJCMRSA-N	0.233535	0.579268	1.14712	0.0291733	0.122829	1.28879	0.0102532	0.0696362	0.779034	0.692666	0.839885	1.05684	0.93314	0.984023	0.927926	0.714393	0.867241	0.97709	0.0914421	0.220117	1.26597	0.0145001	0.0428617	1.38387	0.63144	0.949239
1.316_193.0503	193.05	1.316	Ferulic acid	[M-H]-		3	negHILIC	trans-Ferulic acid	KSEBMYQBYZTDHS-HWKANZROSA-N	C10H10O4	194.058	Polyketides	Cinnamic acids	Hydroxycinnamic acids	Cinnamic acids	327	COC1=C(C=CC(=C1)/C=C/C(=O)O)O		C01494		445858		KSEBMYQBYZTDHS-HWKANZROSA-N	0.356091	0.707731	1.1289	0.473197	0.729619	1.02028	0.986613	1	0.895796	0.29865	0.522637	1.44118	0.260934	0.584923	1.05255	0.455327	0.703968	1.15254	0.0135274	0.0501127	1.70221	0.00357904	0.0128418	1.79648	0.160447	0.756485
1.32_331.1917	331.192	1.32	Prostaglandin A3	[M-H]-		2	negHILIC	PGA3	KSIRMUMXJFWKAC-MIKJWJRZSA-N	C20H28O4	332.199	Fatty Acyls	Eicosanoids	Prostaglandins	Prostaglandins	877							KSIRMUMXJFWKAC-MIKJWJRZSA-N	0.373852	0.722991	1.3475	1	1		0.62655	0.820774	1.2399	1	1		0.512869	0.801621	1.23671	1	1		0.182694	0.355118	1.55963	1	1		0.364881	0.91501
6.396_146.1177	146.118	6.396	N-Methylisoleucine	[M+H]+		3	posHILIC	-	KSPIYJQBLVDRRI-UHFFFAOYSA-N	C7H15NO2	145.11	Carboxylic acids and derivatives	Amino acids, peptides, and analogues	Amino acids and derivatives	Amino acids	56	CCC(C)C(C(=O)O)NC				560437		KSPIYJQBLVDRRI-UHFFFAOYSA-N	0.0579579	0.303349	1.18547	0.918384	0.972056	1.07465	0.0196866	0.112877	1.26482	6.43e-05	0.00122122	1.65751	0.906502	0.971191	0.971138	0.213399	0.475564	1.20279	2.17e-05	0.000335177	1.8805	1.26e-06	1.74e-05	2.10869	0.656921	0.955322
3.769_168.0295	168.03	3.769	N-(2-Furoyl)glycine	[M-H]-		1	negHILIC	2-Furoylglycine	KSPQDMRTZZYQLM-UHFFFAOYSA-N	C7H7NO4	169.037	Organic acids	Amino acids and peptides	Amino acids	Amino acids	57	C1=COC(=C1)C(=O)NCC(=O)O				21863		KSPQDMRTZZYQLM-UHFFFAOYSA-N	0.450219	0.773644	1.23445	0.988321	1	0.889488	0.322196	0.577222	1.10269	0.139277	0.322343	1.331	0.10362	0.382621	1.29517	0.872075	0.95037	1.05964	0.0199418	0.0695828	1.6636	0.0113265	0.0351183	1.76897	0.403697	0.921237
5.08_820.58	820.585	5.079	PC 39:6|PC 17:0_22:6	[M+H]+		2	posCSH	PC 17:0_22:6	KSRURLYJRNYEOH-UHFFFAOYSA-N	C47H82NO8P		Glycerophospholipids	Glycerophosphocholines	PC	PC	777	O=C(OCC(OC(=O)CCC=CCC=CCC=CCC=CCC=CCC=CCC)COP(=O)([O-])OCC[N+](C)(C)C)CCCCCCCCCCCCCCCC						KSRURLYJRNYEOH-UHFFFAOYSA-N	0.93314	0.986759	0.896885	0.491447	0.736987	0.958679	0.0359615	0.164128	1.23946	0.000801672	0.00749761	1.26019	0.126791	0.421774	0.870328	0.918384	0.969358	0.961266	0.00337319	0.0171822	0.551774	1.57e-05	0.000114241	0.595489	0.872959	1
8.39_722.67	722.668	8.389	Cer 43:1;2O|Cer 19:1;2O/24:0	[M+CH3COO]-		2	negCSH	Cer 19:1;O2/24:0	KSYIVRBEJSMJMX-UHFFFAOYSA-N	C43H85NO3		Sphingolipids	Ceramides	Ceramides	Cer	311	O=C(NC(CO)C(O)C=CCCCCCCCCCCCCCC)CCCCCCCCCCCCCCCCCCCCCCC						KSYIVRBEJSMJMX-UHFFFAOYSA-N	0.0775646	0.349485	0.583405	0.491085	0.736987	0.762303	0.983143	1	1.17939	0.265832	0.493978	1.35066	0.626993	0.858822	1.21884	0.301061	0.579275	0.698617	0.92788	0.976274	0.882645	0.0851676	0.186519	0.478715	0.147561	0.735227
4.744_130.05	130.05	4.744	N-Acetylalanine	[M-H]-		2	negHILIC	N-Acetylalanine	KTHDTJVBEPMMGL-UHFFFAOYSA-N	C5H9NO3	131.058	Organic acids	Amino acids and peptides	Amino acids	Amino acids	58	CC(C(=O)O)NC(=O)C				7345		KTHDTJVBEPMMGL-UHFFFAOYSA-N	0.879968	0.965426	1.00012	1	1	0.964532	0.260934	0.515989	0.978339	0.649977	0.816767	0.961992	0.430341	0.747365	1.12488	0.8262	0.935213	0.957989	0.985825	1	1.03068	0.608408	0.751291	1.03723	0.510944	0.928427
5.75_820.62	820.621	5.747	PC O-40:6	[M+H]+		3	posCSH	PC O-40:6	KUHMJRMPHBRAMY-DDURNVNNSA-N	C48H86NO7P	819.614	Glycerophospholipids	Glycerophosphocholines	O-PC	O-PC	666	O=C(OC(COCCCCCCCCCCCC)COP(=O)([O-])OCC[N+](C)(C)C)CCCCCCCCC=CCC=CCC=CCC=CCC=CCC=CCC						KUHMJRMPHBRAMY-DDURNVNNSA-N	0.557028	0.829602	0.998582	0.455327	0.716357	1.09955	0.184994	0.424705	0.911929	0.0867669	0.236845	0.874722	0.163726	0.477778	0.958011	0.0630144	0.228252	1.17782	0.0727431	0.186937	0.79026	0.000335232	0.00160714	0.732109	0.656921	0.955322
11.89_934.88	934.88	11.892	TG 56:1|TG 16:0_22:0_18:1	[M+NH4]+		2	posCSH	TG 16:0_18:1_22:0	KVLYQVRJXYJGRU-UHFFFAOYSA-N	C59H112O6		Triradylcglycerols	Triacylglycerols	Triacylglycerols_unsaturated_long-chain	TAG_unsaturated	1050	O=C(OCC(OC(=O)CCCCCCCCCCCCCCCCCCCCC)COC(=O)CCCCCCCCCCCCCCC)CCCCCCCC=CCCCCCCCC						KVLYQVRJXYJGRU-UHFFFAOYSA-N	0.153809	0.46924	0.668501	0.000988911	0.0100745	0.442084	0.0423314	0.182955	0.749651	0.371885	0.58709	1.05981	0.0674146	0.308916	0.753737	0.124283	0.339251	0.823644	0.00101317	0.00745822	0.384679	1.26e-06	1.74e-05	0.291979	0.423999	0.928427
1.423_174.0548	174.055	1.423	Isoquinoline-3-carboxylic acid	[M+H]+		2	posHILIC	-	KVMMIDQDXZOPAB-UHFFFAOYSA-N	C10H7NO2	173.048	Isoquinolines and derivatives		Isoquinolines and derivatives	Isoquinolines	560	C1=CC=C2C=NC(=CC2=C1)C(=O)O				124656		KVMMIDQDXZOPAB-UHFFFAOYSA-N	0.0330957	0.234548	0.810375	0.104189	0.315332	0.933744	0.00120232	0.0161394	0.619718	0.0717761	0.204741	0.691333	0.0102532	0.111418	0.788616	0.714393	0.867241	0.936454	0.0727431	0.186937	0.788408	0.224368	0.379265	0.837925	0.929214	1
8.068_230.1146	230.115	8.068	Asn-Val	[M-H]-		2	negHILIC	Asn-Val	KWBQPGIYEZKDEG-VDTYLAMSSA-N	C9H17N3O4	231.122	Organic acids	Amino acids and peptides	Dipeptides	Dipeptides	386							KWBQPGIYEZKDEG-VDTYLAMSSA-N	0.0304277	0.22992	1.526	0.0481324	0.172701	1.33964	0.00213673	0.0251341	2.28655	0.000521768	0.00551239	1.53401	0.278467	0.61102	1.01656	0.272254	0.547868	1.3119	0.278467	0.475644	0.648622	0.758532	0.860324	0.835886	0.182694	0.785618
8.72_945.70	945.696	8.716	TG 58:12|TG 18:2_20:5_20:5	[M+Na]+		2	posCSH	TG 18:2_20:5_20:5	KWBRZKSTAHAQSV-UHFFFAOYSA-N	C61H94O6		Triradylcglycerols	Triacylglycerols	Triacylglycerols_PUFA_long-chain	TAG_unsaturated	1051	O=C(OCC(OC(=O)CCCC=CCC=CCC=CCC=CCC=CCC)COC(=O)CCCCCCCC=CCC=CCCCCC)CCCC=CCC=CCC=CCC=CCC=CCC						KWBRZKSTAHAQSV-UHFFFAOYSA-N	0.512869	0.801621	0.978872	0.629046	0.829758	1.00726	4.56e-05	0.00207968	1.59356	3.48e-06	0.000198378	1.91301	0.0625386	0.301082	1.31179	2.05e-05	0.00106116	1.89243	0.150121	0.311432	0.909689	0.629046	0.765182	0.996976	0.248157	0.827916
7.149_118.0863	118.086	7.149	Betaine	[M+H]+		1	posHILIC	Betaine	KWIUHFFTVRNATP-UHFFFAOYSA-N	C5H11NO2	117.079	Organic acids	Amino acids and peptides	Amino acids	Amino acids	59	C[N+](C)(C)CC(=O)[O-]		C00719		247		KWIUHFFTVRNATP-UHFFFAOYSA-N	0.906502	0.975772	0.991393	0.491447	0.736987	0.892207	0.959854	1	1.00695	0.895185	0.957269	0.928266	0.534718	0.813485	1.02728	0.872075	0.95037	0.910033	0.00101317	0.00745822	1.24969	0.010415	0.032647	1.12178	0.606389	0.940067
1.395_391.2854	391.285	1.395	Deoxycholic acid	[M-H]-		2	negHILIC	Deoxycholic acid	KXGVEGMKQFWNSR-LLQZFEROSA-N	C24H40O4	392.293	Sterol Lipids	Bile acids	C24 bile acids	Bile acids	186	C[C@H](CCC(=O)O)[C@H]1CC[C@@H]2[C@@]1([C@H](C[C@H]3[C@H]2CC[C@H]4[C@@]3(CC[C@H](C4)O)C)O)C		C04483	LMST04010040	222528		KXGVEGMKQFWNSR-LLQZFEROSA-N	0.39215	0.724019	0.814733	0.709073	0.874685	0.743451	0.959854	1	1.06112	0.269359	0.497026	1.762	0.512869	0.801621	0.954997	0.474102	0.720307	1.29428	0.00238067	0.0138589	2.31561	0.000145984	0.000841254	2.9325	0.207151	0.812232
4.32_168.0327	168.033	4.32	2-Methoxy-5-nitrophenol	[M-H]-		2	negHILIC	-	KXKCTSZYNCDFFG-UHFFFAOYSA-N	C7H7NO4	169.038	Benzene and substituted derivatives	Nitrobenzenes	Nitrophenyl ethers	Nitrophenyl ethers	629	COC1=C(C=C(C=C1)[N+](=O)[O-])O		C17385		69471		KXKCTSZYNCDFFG-UHFFFAOYSA-N	0.0196866	0.200558	0.686921	0.387768	0.665341	0.893384	0.000238242	0.0056632	1.56659	0.0291733	0.114387	1.46253	1	1	1.09123	0.0765177	0.256031	1.11915	0.0122414	0.0465581	0.502839	0.964972	1	0.95074	0.14031	0.711282
3.88_73.0282	73.0282	3.88	Methylacetate	[M-H]-		1	negHILIC	-	KXKVLQRXCPHEJC-UHFFFAOYSA-N	C3H6O2	74.0368	Carboxylic acids and derivatives	Carboxylic acid derivatives	Carboxylic acid esters	Carboxylic acids	290	CC(=O)OC		C17530		6584		KXKVLQRXCPHEJC-UHFFFAOYSA-N	0.306065	0.666451	0.948325	0.588077	0.811362	1.05612	0.0536597	0.214076	0.839156	0.455327	0.667774	1.04253	0.118656	0.409024	0.815952	0.872075	0.95037	0.947956	0.122176	0.266035	0.769203	0.629046	0.765182	0.866009	0.709073	0.977116
3.56_606.45	606.45	3.565	LPC 24:1/0:0	[M+H]+		2	posCSH	LPC 24:1/0:0*	KXOHZVXBUOQTTL-UHFFFAOYSA-N	C32H64NO7P		Glycerophospholipids	Glycerophosphocholines	LPC	LPC	581	O=C(OCC(O)COP(=O)([O-])OCC[N+](C)(C)C)CCCCCCCCCCCC=CCCCCCCCCCC						KXOHZVXBUOQTTL-UHFFFAOYSA-N	0.491494	0.801621	1.00151	0.629046	0.829758	0.975433	0.986613	1	0.93331	0.0922923	0.246617	1.10255	0.220628	0.542536	0.832313	0.404059	0.660503	0.955861	1	1	0.900932	0.0232703	0.0642891	0.84827	0.423999	0.928427
5.19_582.51	582.511	5.19	Cer 33:1;2O|Cer 17:1;2O/16:0	[M+CH3COO]-		2	negCSH	Cer 17:1;O2/16:0	KXVLPPCAUYSNGY-UHFFFAOYSA-N	C33H65NO3		Sphingolipids	Ceramides	Ceramides	Cer	312	O=C(NC(CO)C(O)C=CCCCCCCCCCCCC)CCCCCCCCCCCCCCC						KXVLPPCAUYSNGY-UHFFFAOYSA-N	0.042899	0.270429	0.492775	0.176545	0.4456	1.50063	0.68084	0.856136	0.933448	0.767692	0.898206	1.04058	0.258707	0.584923	0.74979	0.875729	0.953442	1.02023	0.529549	0.721882	1.68364	0.768912	0.87123	1.18119	0.853964	1
6.30_836.61	836.614	6.299	PC 38:2	[M+Na]+		2	posCSH	PC 38:2	KXXLFCAPKGRXBT-FMJYHZMHSA-N	C46H88NO8P	813.625	Glycerophospholipids	Glycerophosphocholines	PC	PC	787	O=C(OCC(OC(=O)CCCCCCCCCCCCCCCCCCCC=CCC=CCCCCCCC)COP(=O)([O-])OCC[N+](C)(C)C)CCCCC						KXXLFCAPKGRXBT-FMJYHZMHSA-N	0.906502	0.975772	0.866833	0.039015	0.151415	0.775655	0.879968	0.974799	0.823224	0.01572	0.071746	1.37957	0.62655	0.858822	0.878282	0.608408	0.809083	1.22531	0.182694	0.355118	0.661758	1.46e-06	1.92e-05	0.361315	0.81734	1
6.30_814.63	814.634	6.302	PC 38:2|PC 20:0_18:2	[M+H]+		3	posCSH	PC 18:2_20:0	KXXLFCAPKGRXBT-UHFFFAOYSA-N	C46H88NO8P		Glycerophospholipids	Glycerophosphocholines	PC	PC	778	O=C(OCC(OC(=O)CCCCCCCC=CCC=CCCCCC)COP(=O)([O-])OCC[N+](C)(C)C)CCCCCCCCCCCCCCCCCCC						KXXLFCAPKGRXBT-UHFFFAOYSA-N	0.602962	0.855696	0.881997	0.00109702	0.0108843	0.733039	1	1	0.90479	0.00472466	0.0301164	1.15781	0.986613	1	0.940303	0.155627	0.389408	1.20649	0.0984723	0.232142	0.628641	3.24e-07	1.53e-05	0.338741	0.581792	0.928427
4.15_675.54	675.544	4.149	SM 32:1;2O|SM 18:1;2O/14:0	[M+H]+		3	posCSH	SM 18:1;O2/14:0	KYICBZWZQPCUMO-UHFFFAOYSA-N	C37H75N2O6P		Sphingolipids	Sphingomyelins	SM	SM	963	O=C(NC(COP(=O)([O-])OCC[N+](C)(C)C)C(O)C=CCCCCCCCCCCCCC)CCCCCCCCCCCCC						KYICBZWZQPCUMO-UHFFFAOYSA-N	0.126791	0.429283	0.938974	0.988321	1	0.987537	0.00457348	0.0407683	0.837736	0.01572	0.071746	1.08886	0.000453546	0.0287498	0.821895	0.0215479	0.118202	1.10364	0.0727431	0.186937	0.844033	0.510068	0.668214	1.06694	0.00811512	0.513969
8.621_173.092	173.092	8.621	Gly-Pro	[M+H]+		3	posHILIC	Gly-Pro	KZNQNBZMBZJQJO-YFKPBYRVSA-N	C7H12N2O3	172.085	Organic acids	Amino acids and peptides	Dipeptides	Dipeptides	387	C1C[C@H](N(C1)C(=O)CN)C(=O)O				3013625		KZNQNBZMBZJQJO-YFKPBYRVSA-N	0.39215	0.724019	0.926236	0.356411	0.637176	1.07283	0.110937	0.330494	1.19806	0.0291733	0.114387	1.35872	0.775459	0.907486	1.09179	0.259673	0.53098	1.17221	0.364881	0.560336	1.27402	0.182826	0.329942	0.861967	0.0485974	0.62303
7.745_118.0864	118.086	7.745	Valine	[M+H]+		1	posHILIC	Valine	KZSNJWFQEVHDMF-BYPYZUCNSA-N	C5H11NO2	117.079	Organic acids	Amino acids and peptides	Amino acids	Amino acids	60	CC(C)[C@@H](C(=O)O)N		C00183		6287		KZSNJWFQEVHDMF-BYPYZUCNSA-N	0.184994	0.519898	0.950674	0.0717761	0.239464	0.849779	0.0901382	0.294405	0.882511	0.341349	0.557195	0.998312	0.373852	0.688008	1.00413	0.155627	0.389408	1.05348	0.63144	0.806029	1.14741	0.588077	0.738982	0.87145	0.0727431	0.663999
4.48_861.55	861.551	4.484	PI 36:2|PI 18:0_18:2_a	[M-H]-		2	negCSH	PI 18:0_18:2	KZVRAFHIKMDULK-UHFFFAOYSA-N	C45H83O13P		Glycerophospholipids	Glycerophosphoinositols	PI	PI	846	O=C(OCC(OC(=O)CCCCCCCC=CCC=CCCCCC)COP(=O)(O)OC1C(O)C(O)C(O)C(O)C1O)CCCCCCCCCCCCCCCCC						KZVRAFHIKMDULK-UHFFFAOYSA-N	0.290479	0.652435	1.81941	0.324813	0.610092	1.14068	0.131	0.365454	1.53851	0.01572	0.071746	1.68009	0.118656	0.409024	1.72304	0.213399	0.475564	1.47929	0.606389	0.787133	0.0479074	0.123292	0.24705	0.527539	0.466347	0.928427
6.29_831.66	831.661	6.288	SM 39:1;2O	[M+CH3COO]-		3	negCSH	SM 39:1;O2	LBBHHYRFVVPTSY-UHFFFAOYSA-N	C44H89N2O6P	772.646	Sphingolipids	Sphingomyelins	SM	SM	964	O=C(NC(COP(=O)([O-])OCC[N+](C)(C)C)C(O)C=CCCCCCCC)CCCCCCCCCCCCCCCCCCCCCCCCCC						LBBHHYRFVVPTSY-UHFFFAOYSA-N	0.320252	0.682051	0.706605	0.485457	0.736987	1.53167	0.632249	0.825396	0.804569	0.110579	0.278522	1.60442	0.685523	0.891841	0.696204	0.285245	0.561146	1.46838	0.68084	0.833245	0.944803	0.661388	0.784453	0.951089	1	1
4.80_764.56	764.559	4.799	PC O-36:6	[M+H]+		3	posCSH	PC O-36:6	LBQJKMXWGLVABS-MSXCAIDTSA-N	C44H78NO7P	763.552	Glycerophospholipids	Glycerophosphocholines	O-PC	O-PC	649	O=C(OC(COCCCCCCCC)COP(=O)([O-])OCC[N+](C)(C)C)CCCCCCCCC=CCC=CCC=CCC=CCC=CCC=CCC						LBQJKMXWGLVABS-MSXCAIDTSA-N	0.985825	1	1.11183	0.00182082	0.0152762	0.823549	0.450219	0.690097	1.29647	0.649977	0.816767	1.02694	0.602962	0.850407	1.30012	0.039015	0.173891	1.40396	0.233901	0.421613	1.37478	0.202823	0.353855	0.897082	0.762626	0.995602
6.056_245.1861	245.186	6.056	Leu-Leu	[M+H]+		2	posHILIC	Leu-Leu	LCPYQJIKPJDLLB-ZJUUUORDSA-N	C12H24N2O3	244.179	Organic acids	Amino acids and peptides	Dipeptides	Dipeptides	388	CC(C)C[C@H](C(=O)N[C@@H](CC(C)C)C(=O)[O-])[NH3+]				6992073		LCPYQJIKPJDLLB-ZJUUUORDSA-N	0.306065	0.666451	1.27789	0.736354	0.8844	0.869841	1	1	0.895633	0.202823	0.416225	1.07797	0.775459	0.907486	1.06105	0.491447	0.732038	0.932106	0.311202	0.509442	1.19882	0.117274	0.237672	1.18974	0.194641	0.810531
4.538_171.0405	171.041	4.538	(S)-2-Ureidopentanedioic acid	[M-H-H2O]-		2	negHILIC	Carglumic acid	LCQLHJZYVOQKHU-VKHMYHEASA-N	C6H10N2O5	190.059	Organic acids	Amino acids and peptides	Amino acids	Amino acids	61	C(CC(=O)O)[C@@H](C(=O)O)NC(=O)N		C05829		121396		LCQLHJZYVOQKHU-VKHMYHEASA-N	0.373852	0.722991	1.13874	0.8262	0.928763	0.872831	0.491494	0.718047	1.17562	0.326701	0.548993	1.21952	0.959854	0.99563	1.04785	0.529051	0.762181	1.32114	0.606389	0.787133	1.3875	0.529051	0.685184	0.91412	0.278467	0.842786
583	174	211668	pyruvic acid	[*]+		MSI 1	GC-TOF MS	Pyruvic acid	LCTONWCANYUPML-UHFFFAOYSA-N	C3H4O3	88.016	Organic acids	Short-chain acids	Short-chain acids	Short-chain acids	949	CC(=O)C(=O)O		C00022	LMFA01060077	1060		LCTONWCANYUPML-UHFFFAOYSA-N	0.93314	0.986759	0.962895	0.220355	0.500007	0.885671	0.1713	0.41737	0.872544	0.000593284	0.00604408	0.695349	0.749879	0.907476	1.0281	0.0223284	0.121898	0.778347	0.581792	0.763017	1.13939	0.987928	1	1.01772	0.557673	0.928427
7.408_221.0922	221.092	7.408	5-Hydroxytryptophan	[M+H]+		3	posHILIC	5-Hydroxy-tryptophan	LDCYZAJDBXYCGN-VIFPVBQESA-N	C11H12N2O3	220.085	Organic acids	Amino acids and peptides	Amino acids	Amino acids	62	C1=CC2=C(C=C1O)C(=CN2)C[C@@H](C(=O)O)N		C00643		439280		LDCYZAJDBXYCGN-VIFPVBQESA-N	0.986613	1	0.89669	0.0115099	0.0602421	0.505066	0.444886	0.687824	0.798305	0.122833	0.299803	0.830098	0.290479	0.621833	0.744331	0.209171	0.474482	0.862516	0.346379	0.542137	0.75189	0.168545	0.310178	0.750306	0.929214	1
6.151_137.071	137.071	6.151	1-Methylnicotinamide	[M]+		1	posHILIC	1-Methyl nicotinamide	LDHMAVIPBRSVRG-UHFFFAOYSA-O	C7H9N2O	137.071	Organoheterocyclic compounds	Pyridinecarboxylic acids	Nicotinamides	Pyridines	903	C[N+]1=CC=CC(=C1)C(=O)N		C02918		457		LDHMAVIPBRSVRG-UHFFFAOYSA-O	0.246968	0.597015	0.852819	0.0291733	0.122829	0.567381	0.135353	0.371244	0.808516	0.568066	0.766151	0.883004	0.338872	0.666195	0.816317	0.131615	0.351691	0.674547	0.0527975	0.146218	0.567536	0.139277	0.269805	0.611821	0.656921	0.955322
1.013_259.055	259.055	1.013	6-Methyl-2-[(2-oxo-2-phenylethyl)sulfanyl]-4(3H)-pyrimidinone	[M-H]-		2	negHILIC	-	LDUQCWSKGSQRBH-UHFFFAOYSA-N	C13H12N2O2S	260.062	Organooxygen compounds	Carbonyl compounds	Ketones	Ketones	569					334111		LDUQCWSKGSQRBH-UHFFFAOYSA-N	0.626565	0.863478	0.596888	0.266301	0.551953	0.331579	0.149239	0.389291	0.598779	0.62655	0.807358	0.765981	0.689412	0.891841	1.13724	0.714467	0.867241	0.918373	0.29472	0.493072	1.49021	0.381633	0.557546	1.34871	0.173177	0.771992
23	441	730691	uric acid	[*]+		MSI 1	GC-TOF MS	Uric acid	LEHOTFFKMJEONL-UHFFFAOYSA-N	C5H4N4O3	168.028	Nucleic acids	Purines	Xanthines	Isoureas	562	C12=C(NC(=O)N1)NC(=O)NC2=O		C00366		1175		LEHOTFFKMJEONL-UHFFFAOYSA-N	0.470606	0.787334	1.07516	0.796997	0.92137	1.06295	0.14031	0.381271	1.22225	0.00616912	0.0368014	1.79318	0.0279465	0.198056	1.30424	0.0671284	0.23766	1.32363	0.488371	0.67955	1.11566	0.000236218	0.00124205	1.79362	0.220235	0.816274
9.893_239.0166	239.017	9.893	Cystine	[M-H]-		1	negHILIC	Cystine	LEVWYRKDKASIDU-IMJSIDKUSA-N	C6H12N2O4S2	240.024	Organic acids	Amino acids and peptides	Amino acids	Amino acids	63	C([C@@H](C(=O)O)N)SSC[C@@H](C(=O)O)N		C00491		67678		LEVWYRKDKASIDU-IMJSIDKUSA-N	0.373852	0.722991	0.889073	0.437843	0.702643	1.0638	0.338872	0.59485	0.891887	0.895185	0.957269	1.06238	0.879968	0.956232	0.917601	0.247501	0.519114	1.08099	0.466347	0.656106	0.930028	0.272254	0.436294	1.24264	0.0376443	0.62303
94	218	804619	cystine	[*]+		MSI 1	GC-TOF MS	Cystine	LEVWYRKDKASIDU-UHFFFAOYSA-N	C6H12N2O4S2	240.024	Organic acids	Amino acids and peptides	Amino acids	Amino acids	64	C(C(C(=O)O)N)SSCC(C(=O)O)N		C01420		595		LEVWYRKDKASIDU-UHFFFAOYSA-N	0.0330957	0.234548	1.31132	0.422595	0.694786	0.868925	0.656921	0.840299	1.09434	0.0766788	0.217098	0.881296	0.322196	0.658944	1.10377	0.0627336	0.228252	0.745214	0.346379	0.542137	0.893082	0.0175243	0.0504931	0.698675	0.0263617	0.589779
1.04_494.32	494.324	1.036	LPC 16:1/0:0	[M+H]+		2	posCSH	LPC 16:1/0:0	LFUDDCMNKWEORN-UHFFFAOYSA-N	C24H48NO7P	493.317	Glycerophospholipids	Glycerophosphocholines	LPC	LPC	582	O=C(OCC(O)COP(=O)([O-])OCC[N+](C)(C)C)CCCCCCCC=CCCCCCC						LFUDDCMNKWEORN-UHFFFAOYSA-N	0.470606	0.787334	0.967441	0.455327	0.716357	0.915989	0.000351695	0.00704007	0.563288	4.42e-05	0.000952412	0.691551	0.000182783	0.0216572	0.769981	1.46e-06	0.000238657	0.62107	0.000406883	0.00357118	0.789058	0.473197	0.645835	0.967532	0.220235	0.816274
1.075_144.0446	144.045	1.075	2-Hydroxyquinoline	[M-H]-		1	negHILIC	2-Hydroxyquinoline	LISFMEBWQUVKPJ-UHFFFAOYSA-N	C9H7NO	145.053	Organoheterocyclic compounds	Quinolones	Hydroquinolones	Quinolones	939	C1=CC=C2C(=C1)C=CC(=O)N2		C06338		6038		LISFMEBWQUVKPJ-UHFFFAOYSA-N	0.233535	0.579268	0.770048	0.00431036	0.0282651	0.560425	0.208241	0.454307	0.753951	0.941653	0.980316	0.77998	1	1	1.03181	0.404059	0.660503	0.809701	0.929214	0.976274	0.768066	0.155627	0.292056	1.28661	0.1713	0.771992
5.58_858.60	858.598	5.585	PC 40:5	[M+Na]+		2	posCSH	PC 40:5	LJFKFKIYUJNFPZ-ZLFSCUDPSA-N	C48H86NO8P	835.609	Glycerophospholipids	Glycerophosphocholines	PC	PC	763	O=C(OCC(OC(=O)CCCCCCCCCCCCCCCCCC=CCC=CCC=CCC=CCC=CCC)COP(=O)([O-])OCC[N+](C)(C)C)CCCCC						LJFKFKIYUJNFPZ-ZLFSCUDPSA-N	0.0023896	0.0976738	0.704717	3.43e-05	0.00293635	0.787913	0.110937	0.330494	0.809068	0.00517468	0.0324413	0.879509	0.306065	0.644318	0.920349	6.43e-05	0.00222451	0.788597	0.0047294	0.0214137	0.606631	0.000299526	0.00147948	0.782774	0.131	0.711282
2.815_114.055	114.055	2.815	Acetyl-beta-alanine	[M+H-H2O]+		2	posHILIC	-	LJLLAWRMBZNPMO-UHFFFAOYSA-N	C5H9NO3	131.058	Carboxylic acids and derivatives	Carboxylic acids	Carboxylic acids	Carboxylic acids	291	CC(=O)NCCC(=O)O		C01073		76406		LJLLAWRMBZNPMO-UHFFFAOYSA-N	0.153809	0.46924	1.03182	0.387768	0.665341	1.02446	0.775459	0.917736	1.02467	0.0291733	0.114387	1.10924	0.0725992	0.314393	1.11011	0.0133645	0.0896991	1.27902	0.346379	0.542137	0.843065	0.568066	0.718585	0.962185	0.872959	1
5.36_698.51	698.514	5.358	PE O-34:3|PE O-16:1_18:2	[M-H]-		2	negCSH	PE O-16:1_18:2	LJVXDBWIBQQKFU-UHFFFAOYSA-N	C39H74NO7P	699.52	Glycerophospholipids	Glycerophosphoethanolamines	PE ether lipid	O-PE	679	O=C(OC(COC=CCCCCCCCCCCCCCC)COP(=O)(O)OCCN)CCCCCCCC=CCC=CCCCCC						LJVXDBWIBQQKFU-UHFFFAOYSA-N	0.423999	0.760665	0.803884	0.557673	0.797995	1.13452	0.0240472	0.128214	1.4213	0.963795	0.991029	1.05436	0.81734	0.925475	0.900499	0.372012	0.637515	0.909102	0.924719	0.976274	0.805298	0.0901382	0.193687	0.811825	0.145624	0.728759
5.38_731.61	731.606	5.377	SM 36:1;2O|SM 18:1;2O/18:0	[M+H]+		3	posCSH	SM 18:1;O2/18:0	LKQLRGMMMAHREN-UHFFFAOYSA-N	C41H83N2O6P	730.599	Sphingolipids	Sphingomyelins	SM	SM	965	O=C(NC(COP(=O)([O-])OCC[N+](C)(C)C)C(O)C=CCCCCCCCCCCCCC)CCCCCCCCCCCCCCCCC				5260		LKQLRGMMMAHREN-UHFFFAOYSA-N	0.512869	0.801621	0.919662	0.00472466	0.0301164	1.18258	0.0013517	0.0175261	0.550107	0.588077	0.781136	0.955246	0.356091	0.679431	0.813209	0.285245	0.561146	1.07099	0.735689	0.869866	0.991619	0.00878546	0.0283972	1.38121	0.957493	1
1.58_164.0344	164.034	1.58	2-(Formylamino)benzoic acid	[M-H]-		2	negHILIC	Formylanthranilic acid	LLLPDUXGHXIXIW-UHFFFAOYSA-N	C8H7NO3	165.043	Benzenoids	Benzoic acids	Aminobenzoic acids	Benzenoids	152	C1=CC=C(C(=C1)C(=O)O)NC=O		C05653		101399		LLLPDUXGHXIXIW-UHFFFAOYSA-N	0.959854	0.991125	0.93999	0.803473	0.92137	0.941557	0.775459	0.917736	0.88883	0.714393	0.854426	0.8402	0.674871	0.883059	0.878749	0.714393	0.867241	0.872508	0.383989	0.576489	1.06908	0.895185	0.952804	1.00351	0.122176	0.711282
5.83_812.62	812.617	5.826	PC 38:3|PC 18:0_20:3	[M+H]+		2	posCSH	PC 18:0_20:3	LLUINWFQEIMZRU-UHFFFAOYSA-N	C46H86NO8P		Glycerophospholipids	Glycerophosphocholines	PC	PC	779	O=C(OCC(OC(=O)CCCCCCCCCC=CCC=CCC=CCC)COP(=O)([O-])OCC[N+](C)(C)C)CCCCCCCCCCCCCCCCC						LLUINWFQEIMZRU-UHFFFAOYSA-N	0.0458589	0.276852	0.847598	0.00221746	0.0173296	0.740638	0.0579579	0.226473	0.813414	0.00269189	0.0196888	0.818446	0.0579579	0.286277	0.837132	1.79e-05	0.00106116	0.625091	0.00101317	0.00745822	0.404953	1.09e-06	1.64e-05	0.578984	0.63144	0.949239
9.80_1022.82	1022.82	9.8	TG 64:13|TG 18:1_22:6_24:6	[M+NH4]+		2	posCSH	TG (18:1_22:6_24:6)*	LMIKJRCXXGIAGW-UHFFFAOYSA-N	C67H104O6		Triradylcglycerols	Triacylglycerols	Triacylglycerols_PUFA_long-chain	TAG_unsaturated	1052	O=C(OCC(OC(=O)CCC=CCC=CCC=CCC=CCC=CCC=CCC)COC(=O)CCCCCCCC=CCCCCCCCC)CCCCC=CCC=CCC=CCC=CCC=CCC=CCC						LMIKJRCXXGIAGW-UHFFFAOYSA-N	0.0966911	0.376534	1.18357	9.29e-05	0.00321135	1.55747	0.00266961	0.0282039	1.44211	0.000720929	0.00703059	1.3556	0.801286	0.917939	0.989376	0.285245	0.561146	0.758635	0.000471985	0.00393092	0.28035	0.00109702	0.00451876	0.70388	0.53405	0.928427
5.9_235.1192	235.119	5.9	His-Pro	[M+H-H2O]+		2	posHILIC	His-Pro	LNCFUHAPNTYMJB-IUCAKERBSA-N	C11H16N4O3	252.122	Organic acids	Amino acids and peptides	Dipeptides	Dipeptides	389	C1C[C@H](N(C1)C(=O)[C@H](CC2=CN=CN2)[NH3+])C(=O)[O-]				11902993		LNCFUHAPNTYMJB-IUCAKERBSA-N	0.0818206	0.356075	1.42247	0.692666	0.864696	1.30367	0.0452646	0.194517	2.11291	0.182826	0.390645	1.45251	0.949459	0.99563	1.00362	0.473197	0.719891	1.35627	0.816214	0.913404	0.903631	0.211627	0.367528	1.48978	0.0430242	0.62303
2.316_169.0134	169.013	2.316	3-Galloylgallocatechin	[M-H]-		2	negHILIC	-	LNTHITQWFMADLM-UHFFFAOYSA-N	C7H6O5	170.022	Benzene and substituted derivatives	Benzoic acids and derivatives	Hydroxybenzoic acid derivatives	Hydroxybenzoic acids	539	C1=C(C=C(C(=C1O)O)O)C(=O)O		C01424		370		LNTHITQWFMADLM-UHFFFAOYSA-N	0.93314	0.986759	0.967274	0.529051	0.769958	1.04282	0.579782	0.784663	0.893585	0.588077	0.781136	0.941893	0.491494	0.796583	1.01646	0.736354	0.8761	0.9796	0.294529	0.493072	1.07436	0.455327	0.628208	1.00547	0.557673	0.928427
3.466_137.0345	137.035	3.466	Urocanic acid	[M-H]-		3	negHILIC	Urocanic acid	LOIYMIARKYCTBW-OWOJBTEDSA-N	C6H6N2O2	138.043	Organoheterocyclic compounds	Imidazoles	Imidazolyl carboxylic acids	Carboxylic acids	292	C1=C(NC=N1)/C=C/C(=O)O		C00785		736715		LOIYMIARKYCTBW-OWOJBTEDSA-N	0.775459	0.932349	1.05578	0.849074	0.938226	1.13802	0.0496309	0.202971	1.18107	0.235733	0.458996	1.23748	0.260934	0.584923	1.15433	0.491447	0.732038	0.896744	0.488371	0.67955	1.0264	0.285245	0.448299	1.38656	0.131	0.711282
5.98_800.62	800.617	5.98	PC 37:2|PC 19:0_18:2	[M+H]+		2	posCSH	PC 18:2_19:0	LOOVXTAPKGYHKO-UHFFFAOYSA-N	C45H86NO8P		Glycerophospholipids	Glycerophosphocholines	PC	PC	780	O=C(OCC(OC(=O)CCCCCCCC=CCC=CCCCCC)COP(=O)([O-])OCC[N+](C)(C)C)CCCCCCCCCCCCCCCCCC						LOOVXTAPKGYHKO-UHFFFAOYSA-N	0.959854	0.991125	0.992258	0.000890742	0.00941052	0.70876	0.0966911	0.306457	1.25296	0.124283	0.299803	1.12301	0.470606	0.782743	1.12206	0.988321	1	1.07228	0.105927	0.240285	0.81304	1.69e-06	2.01e-05	0.553171	0.606389	0.940067
1.27_508.34	508.34	1.273	LPC 17:1/0:0	[M+H]+		2	posCSH	LPC 17:1/0:0*	LPMGFNAQZPADDZ-UHFFFAOYSA-N	C25H50NO7P	507.332	Glycerophospholipids	Glycerophosphocholines	LPC	LPC	584	O=C(OCC(O)COP(=O)([O-])OCC[N+](C)(C)C)CCCCCCCC=CCCCCCCC				133017424		LPMGFNAQZPADDZ-UHFFFAOYSA-N	0.356091	0.707731	1.05188	0.437843	0.702643	0.81525	0.0839476	0.280071	1.1198	0.568066	0.766151	0.947094	0.0359615	0.220602	0.932142	0.00221746	0.0294201	0.674612	4.06e-05	0.000529027	0.623913	0.000890742	0.00375032	0.723544	0.510944	0.928427
5.61_153.0407	153.041	5.61	Xanthine	[M+H]+		2	posHILIC	Xanthine	LRFVTYWOQMYALW-UHFFFAOYSA-N	C5H4N4O2	152.033	Nucleic acids	Purines	Xanthines	Purines	892	C1=NC2=C(N1)C(=O)NC(=O)N2		C00385		1188		LRFVTYWOQMYALW-UHFFFAOYSA-N	0.2	0.536941	0.0288357	1	1		1	1	0.885578	1	1		0.5	0.801621	0.0282665	1	1		0.1	0.234774	2.2519	1	1		1	1
9.29_535.55	535.546	9.292	FA 36:0	[M-H]-		2	negCSH	Hexatriacontylic acid	LRKATBAZQAWAGV-UHFFFAOYSA-N	C36H72O2	536.553	Fatty Acyls	Fatty acids	Saturated FA	FA	444	O=C(O)CCCCCCCCCCCCCCCCCCCCCCCCCCCCCCCCCCC			LMFA01010036	5282596		LRKATBAZQAWAGV-UHFFFAOYSA-N	0.906502	0.975772	1.04022	0.848417	0.938226	1.03993	0.466347	0.701911	1.08076	0.183207	0.390728	1.31294	0.512869	0.801621	1.17449	0.389128	0.649116	0.842022	0.894757	0.962612	1.08591	0.273648	0.4373	1.10589	0.220235	0.816274
6.942_130.0861	130.086	6.942	Norleucine	[M-H]-		3	negHILIC	Norleucine	LRQKBLKVPFOOQJ-YFKPBYRVSA-N	C6H13NO2	131.095	Fatty Acyls	Fatty acids	Amino FA	Amino FA	126	CCCC[C@@H](C(=O)O)N		C01933	LMFA01100042	21236		LRQKBLKVPFOOQJ-YFKPBYRVSA-N	0.163726	0.483967	0.896389	0.0215479	0.0979527	0.892116	0.724571	0.887055	1.04443	0.988321	1	1.06477	0.260934	0.584923	1.09804	0.213399	0.475564	1.09199	0.278467	0.475644	1.14073	0.964972	1	1.06459	0.0344947	0.62303
1.09_568.34	568.339	1.091	LPC 22:6/0:0	[M+H]+		2	posCSH	LPC 22:6/0:0	LSOWKZULVQWMLY-UHFFFAOYSA-N	C30H50NO7P	567.332	Glycerophospholipids	Glycerophosphocholines	LPC	LPC	585	O=C(OCC(O)COP(=O)([O-])OCC[N+](C)(C)C)CCC=CCC=CCC=CCC=CCC=CCC=CCC						LSOWKZULVQWMLY-UHFFFAOYSA-N	0.749879	0.92299	0.992902	0.608408	0.819591	0.966089	0.356091	0.610059	0.980474	0.039015	0.136973	0.860517	0.602962	0.850407	0.961511	0.0717761	0.245936	0.824061	9.99e-05	0.00106494	0.511891	0.000299526	0.00147948	0.68682	0.0984723	0.711282
5.221_564.3311	564.331	5.221	3-Hydroxy-2-((9Z,12Z)-octadeca-9,12-dienoyloxy)propyl 2-(trimethylazaniumyl)ethyl phosphate	[M+CHO2]-		2	negHILIC	-	LSUXCWJOIAWGOU-UTJQPWESSA-N	C26H50NO7P	519.332	Glycerophospholipids	Glycerophosphocholines	Lysophosphatidylcholines	LPC	586	CCCCC/C=C\C/C=C\CCCCCCCC(=O)OC(CO)COP(=O)([O-])OCC[N+](C)(C)C				24871190		LSUXCWJOIAWGOU-UTJQPWESSA-N	0.00507748	0.118233	0.822543	0.803473	0.92137	0.988748	0.196366	0.436751	1.05421	0.455327	0.667774	1.03693	0.557028	0.828521	1.026	0.104189	0.314498	1.08239	0.0315731	0.099792	0.815746	0.0449123	0.111402	0.77982	0.581792	0.928427
9.187_348.0707	348.071	9.187	2-dGMP	[M+H]+		1	posHILIC	-	LTFMZDNNPPEQNG-KVQBGUIXSA-N	C10H14N5O7P	347.063	Purine nucleotides	Purine deoxyribonucleotides	Purine deoxyribonucleoside monophosphates	Purine nucleosides	884			C00362		65059		LTFMZDNNPPEQNG-KVQBGUIXSA-N	0.798966	0.950381	0.929945	0.889707	0.957269	1.27065	0.952747	1	0.954377	0.825177	0.925117	1.07272	0.597937	0.850407	1.48481	0.905072	0.969358	0.676925	0.0667959	0.176002	7.09584	0.633342	0.76877	0.480112	0.159987	0.756485
1.592_131.0702	131.07	1.592	2-Hydroxy-4-methylpentanoic acid	[M-H]-		3	negHILIC	Leucinic acid	LVRFTAZAXQPQHI-UHFFFAOYSA-N	C6H12O3	132.079	Fatty Acyls	Fatty acids	Hydroxy FA	Hydroxy FA	526	CC(C)CC(C(=O)O)O			LMFA01050381	92779		LVRFTAZAXQPQHI-UHFFFAOYSA-N	0.220628	0.5657	0.844462	0.371885	0.6524	0.96209	0.801286	0.92819	0.981242	0.387768	0.599517	0.976124	0.000399599	0.0287498	1.36044	0.0551562	0.215525	1.12229	0.423999	0.610837	1.18968	0.000720929	0.00312768	1.25965	0.160447	0.756485
1.316_215.1286	215.129	1.316	Undecanedioic acid	[M-H]-		2	negHILIC	Undecanedioic acid	LWBHHRRTOZQPDM-UHFFFAOYSA-N	C11H20O4	216.136	Fatty Acyls	Fatty acids	Dicarboxylic acids	FA	445	C(CCCCC(=O)O)CCCCC(=O)O			LMFA01170007	15816		LWBHHRRTOZQPDM-UHFFFAOYSA-N	0.650527	0.872057	0.953264	0.29865	0.583492	1.11805	0.674871	0.8518	0.947359	0.110579	0.278522	0.924247	0.184994	0.500186	0.883459	0.0270765	0.136098	0.87099	0.985825	1	0.891362	0.0765177	0.172325	0.94322	0.985825	1
10.12_877.73_10.13_872.77	877.7256_872.771	10.1235	TG 52:4|TG 16:0_18:2_18:2	[M+Na]+_[M+NH4]+		2	posCSH	TG 16:0_18:2_18:2	LXAWUIOWWNQCQA-UHFFFAOYSA-N	C55H98O6_C55H98O6	854.736	Triradylcglycerols	Triacylglycerols	Triacylglycerols_unsaturated_	TAG_unsaturated	1053	O=C(OCC(OC(=O)CCCCCCCC=CCC=CCCCCC)COC(=O)CCCCCCCCCCCCCCC)CCCCCCCC=CCC=CCCCCC				3643890		LXAWUIOWWNQCQA-UHFFFAOYSA-N	0.0029793	0.103962	0.800853	4.42e-05	0.00293635	0.720028	0.512869	0.733312	1.06345	0.00357904	0.0238812	1.29387	0.512869	0.801621	1.05352	0.110579	0.325182	1.25191	1.14e-05	0.00020046	0.276081	2.26e-06	2.48e-05	0.400661	1	1
5.507_110.06	110.06	5.507	1-Deoxynojirimycin	[M+H-3H2O]+		2	posHILIC	-	LXBIFEVIBLOUGU-JGWLITMVSA-N	C6H13NO4	163.084	Piperidines		Piperidines	Piperidines	863	C1[C@@H]([C@H]([C@@H]([C@H](N1)CO)O)O)O		C16843		29435		LXBIFEVIBLOUGU-JGWLITMVSA-N	0.0725992	0.338105	0.607647	0.207115	0.490904	0.715141	0.423999	0.670989	0.716031	0.736354	0.874277	0.865757	0.602962	0.850407	0.976973	0.649977	0.829557	0.852603	0.789853	0.899037	1.10578	0.711956	0.823356	0.747312	0.105927	0.711282
10.72_978.85	978.849	10.719	TG 60:7|TG 18:1_20:1_22:5	[M+NH4]+		2	posCSH	TG 18:1_20:1_22:5	LXDADDCCBGDHCC-UHFFFAOYSA-N	C63H108O6		Triradylcglycerols	Triacylglycerols	Triacylglycerols_PUFA_long-chain	TAG_unsaturated	1054	O=C(OCC(OC(=O)CCCCCCCCCC=CCCCCCCCC)COC(=O)CCCCCCCC=CCCCCCCCC)CCCCCC=CCC=CCC=CCC=CCC=CCC						LXDADDCCBGDHCC-UHFFFAOYSA-N	0.827331	0.957388	0.989132	0.247501	0.527847	0.815717	0.879968	0.974799	0.985198	0.0418759	0.141782	1.12982	0.00266961	0.0585774	0.576857	0.00357904	0.0364615	0.698852	5.88e-06	0.000139868	0.0482631	9.97e-07	1.6e-05	0.166667	0.957493	1
11.83_992.90	992.902	11.829	TG O-62:7|TG O-22:1_18:0_22:6	[M+NH4]+		3	posCSH	TG O-22:1_18:0_22:6*	LXQROFWHKKUYCS-UHFFFAOYSA-N	C65H114O5		Triradylcglycerols	oxTriacylglycerols	oxTriacylglycerols_PUFA_long-chain	O-TAG	706	O=C(OCC(OC(=O)CCC=CCC=CCC=CCC=CCC=CCC=CCC)COCCCCCCCCCCCCC=CCCCCCCCC)CCCCCCCCCCCCCCCCC						LXQROFWHKKUYCS-UHFFFAOYSA-N	0.557028	0.829602	0.862839	0.18581	0.459889	0.902912	0.579782	0.784663	0.921719	0.312468	0.535325	1.52939	0.0330957	0.217024	0.584728	0.182826	0.431001	1.50508	0.789853	0.899037	0.941885	0.104189	0.216146	1.5965	0.444886	0.928427
0.988_284.2949	284.295	0.988	Stearamide	[M+H]+		2	posHILIC	Stearamide	LYRFLYHAGKPMFH-UHFFFAOYSA-N	C18H37NO	283.288	Fatty Acyls	Fatty amides	Primary amides	Amides	4	CCCCCCCCCCCCCCCCCC(=O)N		C13846	LMFA08010003	31292		LYRFLYHAGKPMFH-UHFFFAOYSA-N	0.00690476	0.131306	1.96758	0.629046	0.829758	1.44619	0.986613	1	1.12154	0.780911	0.898206	1.13757	0.0725992	0.314393	1.79339	0.341349	0.617242	1.39885	0.403697	0.594347	0.942449	0.420752	0.597112	1.49754	0.81734	1
5.11_792.59	792.59	5.114	PC O-38:6	[M+H]+		3	posCSH	PC O-38:6	LYVCXQZOQYYLAM-UHFFFAOYSA-N	C46H82NO7P	791.583	Glycerophospholipids	Glycerophosphocholines	O-PC	O-PC	650	O=C(OC(COCCCCCCCCCC)COP(=O)([O-])OCC[N+](C)(C)C)CCCCCCCCC=CCC=CCC=CCC=CCC=CCC=CCC						LYVCXQZOQYYLAM-UHFFFAOYSA-N	0.853568	0.96092	1.03986	0.608408	0.819591	0.973697	0.373852	0.628225	0.829726	0.117274	0.288382	0.862785	0.450219	0.769011	0.919527	0.0199375	0.114315	1.32669	0.364881	0.560336	0.773073	0.000267406	0.0013682	0.72193	0.207151	0.812232
7.59_870.69	870.695	7.594	PC 42:2	[M+H]+		3	posCSH	PC 42:2	LZCAQCSFNYERJW-UHFFFAOYSA-N	C50H96NO8P	869.687	Glycerophospholipids	Glycerophosphocholines	PC	PC	781	O=C(OCC(OC(=O)CCCCCCCCCC=CCCCCCCCCC)COP(=O)([O-])OCC[N+](C)(C)C)CCCCCCCCCC=CCCCCCCCCC						LZCAQCSFNYERJW-UHFFFAOYSA-N	0.322196	0.682051	1.1162	0.224368	0.500007	0.932091	0.0390362	0.17197	1.28364	0.00472466	0.0301164	1.22934	0.118656	0.409024	1.3992	0.202823	0.460998	1.2639	0.364881	0.560336	1.15629	5.14e-07	1.53e-05	0.586075	0.845053	1
3.69_316.2484	316.248	3.69	Decanoyl-L-carnitine	[M+H]+		2	posHILIC	CAR 10:0	LZOSYCMHQXPBFU-OAHLLOKOSA-N	C17H33NO4	315.241	Fatty Acyls	Fatty esters	Acyl carnitines	CAR	206	CCCCCCCCCC(=O)O[C@H](CC(=O)[O-])C[N+](C)(C)C		C03299	LMFA07070006	11953821		LZOSYCMHQXPBFU-OAHLLOKOSA-N	0.853568	0.96092	1.07743	0.0980969	0.301694	1.45093	0.0725992	0.261006	0.881304	0.918384	0.970256	1.11437	1	1	1.04104	0.147278	0.378539	1.68144	0.53405	0.72198	0.461834	0.312468	0.480494	0.690065	0.845053	1
11.91_986.91_11.91_991.87	986.9114_991.8667	11.9075	TG 60:3|TG 24:0_18:1_18:2	[M+NH4]+_[M+Na]+		3	posCSH	TG 18:1_18:2_24:0	LZWYQOUXYAEBEU-UHFFFAOYSA-N	C63H116O6_C63H116O6		Triradylcglycerols	Triacylglycerols	Triacylglycerols_unsaturated_long-chain	TAG_unsaturated	1055	O=C(OCC(OC(=O)CCCCCCCC=CCCCCCCCC)COC(=O)CCCCCCCCCCCCCCCCCCCCCCC)CCCCCCCC=CCC=CCCCCC						LZWYQOUXYAEBEU-UHFFFAOYSA-N	0.0674146	0.324557	0.680235	0.000581612	0.00713569	0.443517	0.0966911	0.306457	0.735516	0.0980969	0.2579	1.30928	0.0536597	0.279569	0.738952	0.692666	0.859057	1.04	0.0042305	0.0198642	0.405296	8.02e-06	6.44e-05	0.375688	0.789853	1
5.58_836.62	836.616	5.581	PC 40:5|PC 18:0_22:5	[M+H]+		3	posCSH	PC 18:0_22:5	MAAMGQXOTCBPFS-UHFFFAOYSA-N	C48H86NO8P		Glycerophospholipids	Glycerophosphocholines	PC	PC	782	O=C(OCC(OC(=O)CCCCCC=CCC=CCC=CCC=CCC=CCC)COP(=O)([O-])OCC[N+](C)(C)C)CCCCCCCCCCCCCCCCC						MAAMGQXOTCBPFS-UHFFFAOYSA-N	0.00266961	0.101534	0.68826	0.00134673	0.0122929	0.731862	0.0196866	0.112877	0.739424	0.0449123	0.148968	0.848666	0.196366	0.516252	0.806343	0.00109702	0.0184073	0.70071	0.0047294	0.0214137	0.474207	0.000374892	0.00175308	0.681541	0.0785935	0.664157
11.90_965.85	965.851	11.897	TG 58:2|TG 22:0_18:1_18:1	[M+Na]+		3	posCSH	TG 18:1_18:1_22:0	MAWRDGRSFXIWKV-UHFFFAOYSA-N	C61H114O6	942.862	Triradylcglycerols	Triacylglycerols	Triacylglycerols_unsaturated_long-chain	TAG_unsaturated	1056	O=C(OCC(OC(=O)CCCCCCCC=CCCCCCCCC)COC(=O)CCCCCCCCCCCCCCCCCCCCC)CCCCCCCC=CCCCCCCCC				71401759		MAWRDGRSFXIWKV-UHFFFAOYSA-N	0.0359615	0.245701	0.606432	0.000988911	0.0100745	0.423899	0.0725992	0.261006	0.801399	0.964972	0.991029	1.00823	0.10362	0.382621	0.789431	0.247501	0.519114	0.766809	0.00238067	0.0138589	0.31978	3.02e-06	3.02e-05	0.326784	0.510944	0.928427
0.978_327.2331	327.233	0.978	Docosahexanoic acid	[M-H]-		1	negHILIC	-	MBMBGCFOFBJSGT-KUBAVDMBSA-N	C22H32O2	328.24	Fatty Acyls	Fatty acids and conjugates	Very long-chain fatty acids	FA	446	CC/C=C\C/C=C\C/C=C\C/C=C\C/C=C\C/C=C\CCC(=O)O		C06429	LMFA01030185	445580		MBMBGCFOFBJSGT-KUBAVDMBSA-N	0.93314	0.986759	0.959967	0.00956934	0.053003	1.41296	0.144355	0.381271	1.38292	0.0145001	0.0686498	1.30974	0.491494	0.796583	1.26205	0.164329	0.403225	1.16591	0.00999	0.0394415	0.507139	0.155627	0.292056	0.686904	0.845053	1
1.55_327.23	327.233	1.549	FA 22:6	[M-H]-		3	negCSH	DHA	MBMBGCFOFBJSGT-UHFFFAOYSA-N	C22H32O2	328.24	Fatty Acyls	Fatty acids	Unsaturated FA	FA	447	O=C(O)CCC=CCC=CCC=CCC=CCC=CCC=CCC				3144		MBMBGCFOFBJSGT-UHFFFAOYSA-N	0.650527	0.872057	1.05536	0.579684	0.809571	1.07552	0.403697	0.656152	1.13041	0.117274	0.288382	1.19076	0.853568	0.940078	0.958826	0.568066	0.784702	0.853905	0.0914421	0.220117	0.671138	0.0770252	0.172325	0.574548	0.113823	0.711282
5.39_744.59	744.59	5.392	PC O-34:2	[M+H]+		3	posCSH	PC O-34:2	MBRHHFWRXQYYAN-JEPFLRBFSA-N	C42H82NO7P	743.583	Glycerophospholipids	Glycerophosphocholines	O-PC	O-PC	665	O=C(OC(COCCCCCCCC)COP(=O)([O-])OCC[N+](C)(C)C)CCCCCCCCCCCCCC=CCC=CCCCCCCC						MBRHHFWRXQYYAN-JEPFLRBFSA-N	0.450219	0.773644	0.991717	0.437843	0.702643	0.966136	0.557028	0.762955	0.864702	0.0067665	0.0395927	0.846762	0.827331	0.925475	1.01317	0.0717761	0.245936	1.26005	0.105927	0.240285	0.615852	5.3e-06	4.77e-05	0.618203	0.81734	1
5.70_848.62	848.616	5.698	PC 41:6|PC 19:0_22:6	[M+H]+		2	posCSH	PC 19:0_22:6	MCBZZOAHAMROOU-UHFFFAOYSA-N	C49H86NO8P		Glycerophospholipids	Glycerophosphocholines	PC	PC	783	O=C(OCC(OC(=O)CCC=CCC=CCC=CCC=CCC=CCC=CCC)COP(=O)([O-])OCC[N+](C)(C)C)CCCCCCCCCCCCCCCCCC						MCBZZOAHAMROOU-UHFFFAOYSA-N	0.512869	0.801621	0.931393	5.68e-05	0.00293635	0.678976	0.650527	0.840299	1.05284	0.341349	0.557195	1.0785	0.163726	0.477778	0.804484	0.155627	0.389408	0.897334	0.00337319	0.0171822	0.381244	8.09e-07	1.53e-05	0.464194	0.067254	0.650312
6.15_826.57	826.572	6.152	PC O-41:10	[M+H]+		3	posCSH	PC O-41:10*	MCEXUGWKJHSZJS-UHFFFAOYSA-N	C49H80NO7P		Glycerophospholipids	Glycerophosphocholines	O-PC	O-PC	651	O=C(OC(COCCCCCC=CCC=CCC=CCC)COP(=O)([O-])OCC[N+](C)(C)C)CCCC=CCC=CCC=CCC=CCC=CCC=CCC=CCC						MCEXUGWKJHSZJS-UHFFFAOYSA-N	0.153809	0.46924	0.670509	0.0113265	0.0598312	0.683609	0.00457348	0.0407683	0.554379	0.000647795	0.00642726	0.64059	0.00623877	0.0857643	0.558385	0.000418904	0.00796616	0.596107	0.0135274	0.0501127	0.471214	0.000168496	0.000928764	0.531858	0.557673	0.928427
5.99_822.60	822.598	5.985	PC 37:2	[M+Na]+		2	posCSH	PC 37:2	MCZUABDVGPPWPM-HJTCUGKVSA-N	C45H86NO8P	799.609	Glycerophospholipids	Glycerophosphocholines	PC	PC	803	O=C(OCC(OC(=O)CCCCCCCCCCCCCCCCCC=CCC=CCCCCCCC)COP(=O)([O-])OCC[N+](C)(C)C)CCCCCC						MCZUABDVGPPWPM-HJTCUGKVSA-N	0.650527	0.872057	0.959327	0.00018935	0.00392814	0.628935	0.196366	0.436751	1.09553	0.491447	0.702683	1.07052	0.986613	1	0.964227	0.918384	0.969358	1.04321	0.113823	0.25267	0.707789	2.26e-06	2.48e-05	0.469645	0.248157	0.827916
1.403_303.2176	303.218	1.403	Aleuritic acid	[M-H]-		2	negHILIC	-	MEHUJCGAYMDLEL-CABCVRRESA-N	C16H32O5	304.225	Fatty Acyls	Fatty acids and conjugates	Long-chain fatty acids	FA	448	C(CCC[C@H]([C@H](CCCCCCO)O)O)CCCC(=O)O				222178		MEHUJCGAYMDLEL-CABCVRRESA-N	0.941309	0.991125	1.12177	0.0337888	0.135274	0.746024	0.230544	0.480001	1.49468	0.872075	0.947655	1.51419	0.161849	0.477778	1.85914	0.356411	0.623719	1.25557	0.144812	0.305416	0.727229	0.00989949	0.0314633	0.562638	0.329259	0.883963
12.09_920.90	920.901	12.092	TG O-56:1|TG O-20:0_18:0_18:1	[M+NH4]+		3	posCSH	TG O-20:0_18:0_18:1*	MEUCQDARXVKAIN-UHFFFAOYSA-N	C59H114O5		Triradylcglycerols	oxTriacylglycerols	oxTriacylglycerols_unsaturated_long-chain	O-TAG	707	O=C(OCC(OC(=O)CCCCCCCC=CCCCCCCCC)COCCCCCCCCCCCCCCCCCCCC)CCCCCCCCCCCCCCCCC						MEUCQDARXVKAIN-UHFFFAOYSA-N	0.0966911	0.376534	0.645991	0.00182082	0.0152762	0.596383	0.410982	0.656766	0.903973	0.155627	0.349547	1.49934	0.0149768	0.13781	0.591296	0.0481324	0.196843	1.3219	0.131	0.280433	0.777283	0.714393	0.823356	0.991324	0.957493	1
6.05_772.62	772.622	6.047	PC O-36:2	[M+H]+		3	posCSH	PC O-36:2	MFLNWJCWDLDCLH-UHFFFAOYSA-N	C44H86NO7P	771.614	Glycerophospholipids	Glycerophosphocholines	O-PC	O-PC	652	O=C(OC(COCCCCCCCC)COP(=O)([O-])OCC[N+](C)(C)C)CCCCCCCCCCCCCCCC=CCC=CCCCCCCC						MFLNWJCWDLDCLH-UHFFFAOYSA-N	0.853568	0.96092	1.16443	0.649977	0.839651	1.24368	0.775459	0.917736	0.983259	0.00956934	0.053003	0.876823	0.827331	0.925475	1.1501	0.01572	0.0985522	1.3379	0.789853	0.899037	1.02706	2.05e-05	0.000143224	0.752374	0.682808	0.970216
1.342_129.0544	129.054	1.342	4-Acetylbutyric acid	[M-H]-		3	negHILIC	-	MGTZCLMLSSAXLD-UHFFFAOYSA-N	C6H10O3	130.063	Fatty Acyls	Fatty acids and conjugates	Medium-chain fatty acids	FA	449	CC(=O)CCCC(=O)O		C02129	LMFA01060010	18407		MGTZCLMLSSAXLD-UHFFFAOYSA-N	0.118656	0.411511	0.837379	0.420752	0.694786	1.00313	0.373852	0.628225	0.941827	0.918384	0.970256	0.970061	0.338872	0.666195	1.14747	0.780911	0.906429	1.22941	0.762626	0.887009	1.08969	0.247501	0.406914	1.18963	0.0914421	0.690963
9.90_858.76_9.89_863.71	858.7553_863.711	9.896	TG 51:4|TG 15:0_18:2_18:2	[M+NH4]+_[M+Na]+		2	posCSH	TG 15:0_18:2_18:2	MIHLTJZHRJACQQ-UHFFFAOYSA-N	C54H96O6_C54H96O6		Triradylcglycerols	Triacylglycerols	Triacylglycerols_unsaturated_	TAG_unsaturated	1057	O=C(OCC(OC(=O)CCCCCCCC=CCC=CCCCCC)COC(=O)CCCCCCCCCCCCCC)CCCCCCCC=CCC=CCCCCC						MIHLTJZHRJACQQ-UHFFFAOYSA-N	0.00763394	0.140489	0.618602	5.02e-05	0.00293635	0.601173	0.0029793	0.0306251	1.36722	0.000238536	0.00316476	1.8357	0.0579579	0.286277	0.817537	0.192634	0.443136	1.37324	4.19e-06	0.000139868	0.260372	4.41e-07	1.53e-05	0.253405	0.557673	0.928427
5.30_742.57	742.574	5.299	PC O-34:3	[M+H]+		3	posCSH	PC O-34:3	MIKWCKCBCDZUNB-UHFFFAOYSA-N	C42H80NO7P	741.567	Glycerophospholipids	Glycerophosphocholines	O-PC	O-PC	653	O=C(OC(COCCCCCCCC)COP(=O)([O-])OCC[N+](C)(C)C)CCCCCCCCCCC=CCC=CCC=CCCCCCCC						MIKWCKCBCDZUNB-UHFFFAOYSA-N	0.356091	0.707731	1.13234	0.0815117	0.264218	0.848453	0.0839476	0.280071	1.17965	0.895185	0.957269	0.985499	0.724571	0.901565	0.933962	0.736354	0.8761	0.94298	0.0288663	0.0930409	1.16112	0.849074	0.92354	1.03076	0.160447	0.756485
1.26_424.34	424.342	1.257	CAR 18:2	[M+H]+		3	posCSH	CAR 18:2	MJLXQSQYKZWZCB-UHFFFAOYSA-N	C25H45NO4	423.335	Fatty Acyls	Fatty esters	Acyl carnitines	CAR	207	O=C([O-])CC(OC(=O)CCCCCCCC=CCC=CCCCCC)C[N+](C)(C)C						MJLXQSQYKZWZCB-UHFFFAOYSA-N	0.512869	0.801621	0.916683	0.29865	0.583492	1.19149	0.144355	0.381271	1.14615	0.0314084	0.120663	1.50836	0.208241	0.533939	1.24587	0.00472466	0.0438279	2.23233	0.444886	0.630577	0.701858	0.964972	1	0.986811	0.488371	0.928427
10.03_870.75	870.754	10.026	TG 52:5|TG 16:0_16:0_20:5	[M+NH4]+		2	posCSH	TG 16:0_16:0_20:5	MKRZSXAKFYWUAW-UHFFFAOYSA-N	C55H96O6		Triradylcglycerols	Triacylglycerols	Triacylglycerols_unsaturated_	TAG_unsaturated	1058	O=C(OCC(OC(=O)CCCCCCCCCCCCCCC)COC(=O)CCCCCCCCCCCCCCC)CCCC=CCC=CCC=CCC=CCC=CCC						MKRZSXAKFYWUAW-UHFFFAOYSA-N	0.00507748	0.118233	0.574998	3.43e-05	0.00293635	0.439949	0.126791	0.359872	0.750604	0.8262	0.925117	1.03479	0.512869	0.801621	0.936423	0.548387	0.777279	0.934527	2.97e-06	0.000139868	0.210635	2.26e-06	2.48e-05	0.19854	0.63144	0.949239
11.31_982.88	982.88	11.315	TG 60:5|TG 24:1_18:2_18:2	[M+NH4]+		3	posCSH	TG 18:2_18:2_24:1	MMFSMULNQAYAMQ-UHFFFAOYSA-N	C63H112O6		Triradylcglycerols	Triacylglycerols	Triacylglycerols_unsaturated_long-chain	TAG_unsaturated	1059	O=C(OCC(OC(=O)CCCCCCCC=CCC=CCCCCC)COC(=O)CCCCCCCCCCCC=CCCCCCCCCCC)CCCCCCCC=CCC=CCCCCC						MMFSMULNQAYAMQ-UHFFFAOYSA-N	0.118656	0.411511	0.530661	0.000133101	0.00361591	0.391618	0.879968	0.974799	0.980459	0.00517468	0.0324413	1.52989	0.0458589	0.254005	0.658543	0.849074	0.944243	0.976519	0.003007	0.0159581	0.475938	1.46e-06	1.92e-05	0.312253	0.581792	0.928427
7.727_89.0232	89.0232	7.727	Glyceraldehyde	[M-H]-		3	negHILIC	Glyceraldehyde	MNQZXJOMYWMBOU-UHFFFAOYSA-N	C3H6O3	90.0317	Carbohydrates	Monosaccharides	Trioses	Carbohydrates	253	C(C(C=O)O)O		C02154		751		MNQZXJOMYWMBOU-UHFFFAOYSA-N	0.69956	0.890412	0.994087	0.312468	0.599204	1.00476	0.534718	0.748606	1.01821	0.247501	0.46988	1.03126	0.373852	0.688008	1.00949	0.548387	0.777279	1.02001	0.403697	0.594347	0.98988	0.473197	0.645835	1.01625	0.557673	0.928427
3.212_181.0606	181.061	3.212	Picolinuric acid	[M+H]+		2	posHILIC	-	MNYZGNSHBPLAFN-UHFFFAOYSA-N	C8H8N2O3	180.053	Carboxylic acids and derivatives	Amino acids, peptides, and analogues	Amino acids and derivatives	Amino acids	65	C1=CC=NC(=C1)C(=O)NCC(=O)O				11788622		MNYZGNSHBPLAFN-UHFFFAOYSA-N	0.827331	0.957388	1.03862	0.758316	0.901547	0.732086	0.986613	1	1.37892	0.758316	0.890417	1.12027	0.163726	0.477778	1.66447	0.364072	0.635178	1.56359	0.0621105	0.166748	2.0397	0.0630144	0.146435	1.55095	0.53405	0.928427
8.94_1021.73	1021.73	8.941	TG 64:16|TG 20:4_22:6_22:6	[M+Na]+		2	posCSH	TG 20:4_22:6_22:6	MOGDFJVSJLJGTK-UHFFFAOYSA-N	C67H98O6		Triradylcglycerols	Triacylglycerols	Triacylglycerols_PUFA_long-chain	TAG_unsaturated	1060	O=C(OCC(OC(=O)CCC=CCC=CCC=CCC=CCC=CCC=CCC)COC(=O)CCCCCCC=CCC=CCC=CCC=CCC)CCC=CCC=CCC=CCC=CCC=CCC=CCC						MOGDFJVSJLJGTK-UHFFFAOYSA-N	0.0625386	0.318556	1.28052	3.02e-05	0.00293635	1.82525	0.000582414	0.00991842	1.72157	9.19e-06	0.000374384	1.81654	0.0029793	0.0607033	1.53926	0.000267406	0.00544839	1.56318	0.122176	0.266035	1.20156	3.43e-05	0.000229032	2.06815	0.929214	1
5.764_163.0603	163.06	5.764	1,5-Anhydro-D-sorbitol	[M-H]-		2	negHILIC	1,5-Anhydrosorbitol	MPCAJMNYNOGXPB-SLPGGIOYSA-N	C6H12O5	164.069	Carbohydrates	Monosaccharides	Hexoses	Carbohydrates	254	C1[C@@H]([C@H]([C@@H]([C@H](O1)CO)O)O)O		C07326		64960		MPCAJMNYNOGXPB-SLPGGIOYSA-N	0.0359615	0.245701	0.806675	0.918384	0.972056	0.99596	0.00051423	0.00916775	0.688343	0.00182082	0.0151647	0.750985	1.47e-06	0.00167497	0.0506216	3.24e-07	0.000167786	0.0584064	9.99e-05	0.00106494	0.673479	0.00517468	0.0178378	0.794816	0.000465179	0.132692
6.768_163.0604	163.06	6.768	1,5-Anhydrosorbitol	[M-H]-		3	negHILIC	1,5-Anhydrosorbitol	MPCAJMNYNOGXPB-UHFFFAOYSA-N	C6H12O5	164.069	Carbohydrates	Monosaccharides	Hexoses	Carbohydrates	255	C1C(C(C(C(O1)CO)O)O)O				219984		MPCAJMNYNOGXPB-UHFFFAOYSA-N	0.63144	0.868039	1.43002	0.608408	0.819591	0.94348	0.196366	0.436751	1.3738	0.510068	0.722068	1.16067	0.775459	0.907486	1.19477	0.568066	0.784702	1.18327	0.346379	0.542137	1.23068	0.388942	0.563891	1.17996	0.789853	1
4.94_764.52	764.523	4.938	PE 38:6|PE 16:0_22:6	[M+H]+		3	posCSH	PE 16:0_22:6	MPWUZHVZZKSTPV-UHFFFAOYSA-N	C43H74NO8P		Glycerophospholipids	Glycerophosphoethanolamines	PE	PE	817	O=C(OCC(OC(=O)CCC=CCC=CCC=CCC=CCC=CCC=CCC)COP(=O)(O)OCCN)CCCCCCCCCCCCCCC						MPWUZHVZZKSTPV-UHFFFAOYSA-N	0.749879	0.92299	0.991009	0.0199375	0.0924744	0.7724	0.0390362	0.17197	0.716832	0.285245	0.508539	0.911077	0.196366	0.516252	0.819228	0.010415	0.0752121	0.866849	0.00114874	0.00799216	0.628747	2.61e-06	2.76e-05	0.57593	0.328485	0.883963
5.92_634.54	634.541	5.918	DG 36:4|DG 18:2_18:2	[M+NH4]+		2	posCSH	DG 18:2_18:2	MQGBAQLIFKSMEM-UHFFFAOYSA-N	C39H68O5	616.507	Glycerolipids	Diradylglycerols	DAG	DAG	349	O=C(OCC(OC(=O)CCCCCCCC=CCC=CCCCCC)CO)CCCCCCCC=CCC=CCCCCC				102819		MQGBAQLIFKSMEM-UHFFFAOYSA-N	0.00457348	0.115963	0.88295	0.025111	0.109776	0.83393	0.000840801	0.0122994	1.49742	1.57e-05	0.000527526	1.83213	0.196366	0.516252	1.21166	0.00357904	0.0364615	1.59113	9.99e-05	0.00106494	0.366968	8.02e-06	6.44e-05	0.455172	0.845053	1
5.91_639.50	639.497	5.913	DG 36:4	[M+Na]+		3	posCSH	DG 36:4	MQGBAQLIFKSMEM-ZHARMHCNSA-N	C39H68O5	616.507	Glycerolipids	Diradylglycerols	DAG	DAG	359	O=C(OCC(OC(=O)CCCCCCCCCCCCCCC=CCC=CCC=CCC=CCC)CO)CCCCCCC						MQGBAQLIFKSMEM-ZHARMHCNSA-N	0.00690476	0.131306	0.779012	0.0215479	0.0979527	0.729646	0.000840801	0.0122994	1.7139	7.28e-05	0.0012974	1.82054	0.534718	0.813485	1.13855	0.00357904	0.0364615	1.50061	8.62e-05	0.000945824	0.355079	6.99e-06	5.86e-05	0.432861	0.709073	0.977116
1.153_194.0848	194.085	1.153	Actrarit	[M+H]+		3	posHILIC	-	MROJXXOCABQVEF-UHFFFAOYSA-N	C10H11NO3	193.074	Benzene and substituted derivatives		Benzene and substituted derivatives	Benzenoids	153	CC(=O)NC1=CC=C(C=C1)CC(=O)O		D01395		2018		MROJXXOCABQVEF-UHFFFAOYSA-N	0.62655	0.863478	0.854963	0.939695	0.981211	1.02773	0.000271558	0.00584619	2.23272	0.00111036	0.00989781	2.74106	0.184994	0.500186	1.33372	0.316272	0.591584	0.7719	0.00432226	0.0201294	0.265574	0.000265841	0.0013682	0.286831	0.0181289	0.571622
1.208_157.0861	157.086	1.208	2-((2R)-2-Hydroxycyclohexyl)acetic acid	[M-H]-		2	negHILIC	-	MRYQHECIEBLERJ-COBSHVIPSA-N	C8H14O3	158.094	Organic oxgen compounds	Cyclohexyl compounds	Cyclohexyl acids	Cyclohexyls	334	C1CCC([C@@H](C1)O)CC(=O)O				22851086		MRYQHECIEBLERJ-COBSHVIPSA-N	0.118656	0.411511	0.814595	0.0337888	0.135274	1.30934	0.39215	0.648469	1.1398	0.0113265	0.0595555	1.46759	0.246968	0.570427	0.886399	0.608408	0.809083	1.1807	0.248157	0.436282	0.860722	0.918384	0.969358	1.09222	0.383989	0.921237
3.33_383.35	383.353	3.333	FA 24:0;O	[M-H]-		2	negCSH	*	MSUOLNSQHLHDAS-UHFFFAOYSA-N	C24H48O3	384.36	Fatty Acyls	Fatty acids	Oxidized FA	FA	450	O=C(O)C(O)CCCCCCCCCCCCCCCCCCCCCC		C17873	LMFA01050080	102430		MSUOLNSQHLHDAS-UHFFFAOYSA-N	0.638957	0.872057	0.814034	0.123936	0.353633	1.60443	0.941309	0.997245	1.15005	0.247501	0.46988	0.706699	0.986136	1	0.908695	0.671189	0.842309	1.24288	0.238795	0.429757	1.52688	0.78272	0.877292	1.32167	0.224437	0.816274
8.425_180.0866	180.087	8.425	Galactosamine	[M+H]+		3	posHILIC	Galactosamine	MSWZFWKMSRAUBD-GASJEMHNSA-N	C6H13NO5	179.079	Carbohydrates	Monosaccharides	Amino sugars	Carbohydrates	241	C([C@H]([C@H]([C@@H]([C@H](C=O)N)O)O)O)O				3034366		MSWZFWKMSRAUBD-GASJEMHNSA-N	0.62655	0.863478	1.0564	0.780911	0.91293	0.98156	0.0215214	0.120372	1.25209	0.0867669	0.236845	1.1484	0.534718	0.813485	1.00499	0.510068	0.744264	1.11989	0.346379	0.542137	1.11238	0.608408	0.751291	0.935936	0.067254	0.650312
9.179_180.0865	180.087	9.179	Glucosamine	[M+H]+		2	posHILIC	Glucosamine	MSWZFWKMSRAUBD-IVMDWMLBSA-N	C6H13NO5	179.079	Carbohydrates	Monosaccharides	Amino sugars	Carbohydrates	256	C([C@@H]1[C@H]([C@@H]([C@H](C(O1)O)N)O)O)O		C00329		439213		MSWZFWKMSRAUBD-IVMDWMLBSA-N	0.602962	0.855696	0.838729	0.405303	0.682422	0.825445	0.364881	0.618618	1.03048	0.0536597	0.1696	1.29014	0.724571	0.901565	0.98666	0.555126	0.78294	0.98175	0.160447	0.329053	1.25802	0.599628	0.750193	0.875773	0.461104	0.928427
8.668_106.0499	106.05	8.668	Serine	[M+H]+		1	posHILIC	Serine	MTCFGRXMJLQNBG-REOHCLBHSA-N	C3H7NO3	105.043	Organic acids	Amino acids and peptides	Amino acids	Amino acids	66	C([C@@H](C(=O)O)N)O		C00065		5951		MTCFGRXMJLQNBG-REOHCLBHSA-N	0.450219	0.773644	0.93537	0.895185	0.957269	0.923253	0.0839476	0.280071	0.826922	0.387768	0.599517	0.907768	0.118656	0.409024	0.893021	0.510068	0.744264	0.9843	0.957493	0.992279	1.0426	0.139277	0.269805	1.11228	0.63144	0.949239
5.00_880.59	880.591	4.999	PI 36:2	[M+NH4]+		3	posCSH	PI 36:2	MTZOYTZXXAANDJ-UHFFFAOYSA-N	C45H83O13P	862.557	Glycerophospholipids	Glycerophosphoinositols	PI	PI	848	O=C(OCC(OC(=O)CCCCCCCCCCCCCCCCCC=CCC=CCCCCCCC)COP(=O)(O)OC1C(O)C(O)C(O)C(O)C1O)CCCCC						MTZOYTZXXAANDJ-UHFFFAOYSA-N	0.306065	0.666451	0.892298	0.736354	0.8844	1.01837	0.0725992	0.261006	1.13552	0.000720929	0.00703059	1.3891	0.0304277	0.206655	1.30009	0.000720929	0.0130568	1.49918	0.0527975	0.146218	0.683225	5.14e-07	1.53e-05	0.634299	0.383989	0.921237
4923	190	260513	oxalic acid	[*]+		MSI 1	GC-TOF MS	Oxalic acid	MUBZPKHOEPUJKR-UHFFFAOYSA-N	C2H2O4	89.9953	Fatty Acyls	Fatty acids	Dicarboxylic acids	Dicarboxylic acids	365	C(=O)(C(=O)O)O		C00209		971		MUBZPKHOEPUJKR-UHFFFAOYSA-N	0.290479	0.652435	1.63702	0.844063	0.938226	0.915477	0.364881	0.618618	1.31976	0.340472	0.557195	0.798219	0.10362	0.382621	1.58375	0.356022	0.623719	1.27905	0.63144	0.806029	0.790537	0.660814	0.784453	0.908279	0.311202	0.868169
1.156_215.165	215.165	1.156	3-Hydroxydodecanoic acid	[M-H]-		2	negHILIC	3-Hydroxydodecanoic acid	MUCMKTPAZLSKTL-UHFFFAOYSA-N	C12H24O3	216.173	Fatty Acyls	Fatty acids	Hydroxy FA	Hydroxy FA	527	CCCCCCCCCC(CC(=O)O)O			LMFA01050037	94216		MUCMKTPAZLSKTL-UHFFFAOYSA-N	0.233535	0.579268	0.79671	0.010415	0.0563199	1.415	0.000658939	0.0108964	0.6806	0.473197	0.686046	0.864856	0.0966911	0.370217	0.788445	0.155627	0.389408	1.4179	0.263011	0.454002	0.703529	0.780911	0.876988	0.965425	0.845053	1
3190	361	1120886	raffinose	[*]+		MSI 1	GC-TOF MS	Raffinose	MUPFEKGTMRGPLJ-ZQSKZDJDSA-N	C18H32O16	504.169	Carbohydrates	Glycosyl compounds	O-glycosyl compounds	Carbohydrates	257	C([C@@H]1[C@@H]([C@@H]([C@H]([C@H](O1)OC[C@@H]2[C@H]([C@@H]([C@H]([C@H](O2)O[C@]3([C@H]([C@@H]([C@H](O3)CO)O)O)CO)O)O)O)O)O)O)O		C00492		439242		MUPFEKGTMRGPLJ-ZQSKZDJDSA-N	0.959851	0.991125	0.831081	0.89167	0.957269	0.971787	0.593981	0.798027	1.09459	0.00140584	0.0122448	1.59875	0.275405	0.605535	0.833784	0.0474415	0.196843	1.26489	0.140282	0.296469	0.648649	0.0766142	0.172325	0.832288	0.042782	0.62303
1.278_110.06	110.06	1.278	3-Pyridinemthanol	[M+H]+		3	posHILIC	-	MVQVNTPHUGQQHK-UHFFFAOYSA-N	C6H7NO	109.053	Pyridines and derivatives		Pyridines and derivatives	Pyridines	904	C1=CC(=CN=C1)CO		D05158		7510		MVQVNTPHUGQQHK-UHFFFAOYSA-N	0.00930257	0.153829	0.563216	0.00182082	0.0152762	0.633029	0.0330957	0.154763	1.42172	0.0589767	0.179447	1.41331	0.579782	0.836322	1.00144	0.568066	0.784702	1.10719	0.0042305	0.0198642	0.370086	5.68e-05	0.000358269	0.240284	0.557673	0.928427
5.37_381.37	381.374	5.365	FA 25:0_a	[M-H]-		2	negCSH	Hyenic acid	MWMPEAHGUXCSMY-UHFFFAOYSA-N	C25H50O2	382.381	Fatty Acyls	Fatty acids	Saturated FA	FA	451	O=C(O)CCCCCCCCCCCCCCCCCCCCCCCC			LMFA01010025	10468		MWMPEAHGUXCSMY-UHFFFAOYSA-N	0.338872	0.694169	0.967684	0.18581	0.459889	1.12692	0.233901	0.480001	0.862959	0.067278	0.197846	0.791157	0.233535	0.552829	0.93639	0.272254	0.547868	1.10018	0.182694	0.355118	1.48968	0.54836	0.698337	1.07156	0.14031	0.711282
1.30_599.32	599.321	1.305	LPI 18:0	[M-H]-		2	negCSH	LPI 18:0	MXAFDFDAIFZFET-UHFFFAOYSA-N	C27H53O12P	600.327	Glycerophospholipids	Glycerophosphoinositols	LPI	LPI	621	O=C(OCC(O)COP(=O)(O)OC1C(O)C(O)C(O)C(O)C1O)CCCCCCCCCCCCCCCCC						MXAFDFDAIFZFET-UHFFFAOYSA-N	0.827331	0.957388	0.961206	0.00346591	0.0236803	1.41707	0.0135274	0.0855382	0.533015	0.00431036	0.0282651	0.598346	0.220628	0.542536	0.881185	0.0314084	0.151852	0.706385	0.532863	0.72198	1.12647	0.372276	0.545272	0.909407	0.985825	1
3.07_227.0672	227.067	3.07	2-Deoxyuridine	[M-H]-		1	negHILIC	Deoxyuridine	MXHRCPNRJAMMIM-SHYZEUOFSA-N	C9H12N2O5	228.075	Nucleic acids	Pyrimidines	Pyrimidine deoxyribonucleosides	Pyrimidines	924	C1[C@@H]([C@H](O[C@H]1N2C=CC(=O)NC2=O)CO)O		C00526		13712		MXHRCPNRJAMMIM-SHYZEUOFSA-N	0.62655	0.863478	0.894331	0.780911	0.91293	0.959174	0.650527	0.840299	0.8528	0.0922923	0.246617	0.82693	0.906502	0.971191	0.931193	0.0449123	0.191929	1.20461	0.105927	0.240285	0.748464	0.039015	0.098487	0.78999	0.0344947	0.62303
4.27_859.54	859.535	4.27	PI 36:3|PI 18:1_18:2	[M-H]-		2	negCSH	PI 18:1_18:2	MXJMOLQIXMJUEL-UHFFFAOYSA-N	C45H81O13P		Glycerophospholipids	Glycerophosphoinositols	PI	PI	849	O=C(OCC(OC(=O)CCCCCCCC=CCC=CCCCCC)COP(=O)(O)OC1C(O)C(O)C(O)C(O)C1O)CCCCCCCC=CCCCCCCCC						MXJMOLQIXMJUEL-UHFFFAOYSA-N	0.601292	0.855696	1.0318	0.749879	0.899697	0.957864	0.034047	0.158562	0.379993	0.00287548	0.0207653	0.390101	0.0696778	0.314393	0.414574	0.00154808	0.0226456	0.317887	0.02307	0.0790478	0.311624	0.0256418	0.0693301	0.375578	0.33937	0.900269
8.007_261.1446	261.145	8.007	gamma-Glutamylleucine	[M+H]+		1	posHILIC	gamma-Glutamylleucine	MYFMARDICOWMQP-YUMQZZPRSA-N	C11H20N2O5	260.137	Organic acids	Amino acids and peptides	Dipeptides	Dipeptides	390	CC(C)C[C@@H](C(=O)O)NC(=O)CC[C@@H](C(=O)O)N				151023		MYFMARDICOWMQP-YUMQZZPRSA-N	0.724571	0.904524	0.955654	0.213399	0.490904	0.857744	0.602962	0.798027	1.02018	0.147278	0.336816	1.11255	0.0458589	0.254005	1.234	0.629046	0.818405	0.967262	0.00999	0.0394415	1.3455	0.608408	0.751291	0.867379	0.00528097	0.430399
11.99_974.91	974.912	11.987	TG 59:2|TG 16:0_25:0_18:2	[M+NH4]+		2	posCSH	TG 16:0_18:2_25:0	MYSWBIBXPPVKIH-UHFFFAOYSA-N	C62H116O6		Triradylcglycerols	Triacylglycerols	Triacylglycerols_unsaturated_long-chain	TAG_unsaturated	1061	O=C(OCC(OC(=O)CCCCCCCCCCCCCCCCCCCCCCCC)COC(=O)CCCCCCCCCCCCCCC)CCCCCCCC=CCC=CCCCCC						MYSWBIBXPPVKIH-UHFFFAOYSA-N	0.163726	0.483967	0.747797	8.22e-05	0.00312812	0.462106	0.39215	0.648469	0.893063	0.104189	0.26957	1.31439	0.126791	0.421774	0.871308	0.803473	0.920445	1.00855	0.00589001	0.0253604	0.493191	0.000238536	0.00124278	0.485204	0.656921	0.955322
9.495_241.1296	241.13	9.495	Anserine	[M+H]+		1	posHILIC	Anserine	MYYIAHXIVFADCU-QMMMGPOBSA-N	C10H16N4O3	240.122	Organic acids	Amino acids and peptides	Hybrid peptides	Peptides	824	CN1C=NC=C1C[C@@H](C(=O)O)NC(=O)CCN		C01262		112072		MYYIAHXIVFADCU-QMMMGPOBSA-N	0.827331	0.957388	1.00784	0.988321	1	0.983844	0.153809	0.390859	0.791613	0.714393	0.854426	1.02313	0.246968	0.570427	0.871479	0.568066	0.784702	1.04003	0.709073	0.852531	1.12992	0.671189	0.789512	0.980194	0.278467	0.842786
7.84_694.64_7.84_680.62	694.636_680.6204	7.8395	Cer 41:1;2O|Cer 18:1;2O/23:0	[M+CH3COO]-_[M+HCOO]-		2	negCSH	Cer 18:1;O2/23:0	NAJHAHQNQCNWOP-UHFFFAOYSA-N	C41H81NO3_C41H81NO3	635.622	Sphingolipids	Ceramides	Ceramides	Cer	313	O=C(NC(CO)C(O)C=CCCCCCCCCCCCCC)CCCCCCCCCCCCCCCCCCCCCC				5321273		NAJHAHQNQCNWOP-UHFFFAOYSA-N	0.0315731	0.234548	0.507735	0.858375	0.942642	1.01231	0.606389	0.798027	0.892843	0.192634	0.401086	1.44905	0.126791	0.421774	0.790304	0.714393	0.867241	0.919685	0.0613556	0.166287	0.490358	0.0885073	0.190541	0.589779	0.444886	0.928427
4.224_129.066	129.066	4.224	5-Methyl-5,6-Dihydrouracil	[M+H]+		2	posHILIC	Dihydrothymine	NBAKTGXDIBVZOO-UHFFFAOYSA-N	C5H8N2O2	128.059	Organoheterocyclic compounds	Ureas	Ureides	Isoureas	563	CC1CNC(=O)NC1=O		C00906		93556		NBAKTGXDIBVZOO-UHFFFAOYSA-N	0.322196	0.682051	0.846259	0.0922923	0.288508	0.675994	0.906502	0.977617	0.975229	0.692666	0.839885	0.864934	0.579782	0.836322	0.907965	0.895185	0.960871	0.89458	0.557673	0.745087	1.00134	0.0922923	0.195735	0.646106	0.113823	0.711282
11.44_862.82	862.823	11.438	TG O-52:2|TG O-18:0_16:0_18:2	[M+NH4]+		3	posCSH	TG O-18:0_16:0_18:2*	NBCBFJRRBKLGTN-UHFFFAOYSA-N	C55H104O5		Triradylcglycerols	oxTriacylglycerols	oxTriacylglycerols_unsaturated_	O-TAG	708	O=C(OCC(OC(=O)CCCCCCCC=CCC=CCCCCC)COCCCCCCCCCCCCCCCCCC)CCCCCCCCCCCCCCC						NBCBFJRRBKLGTN-UHFFFAOYSA-N	0.184994	0.519898	0.60639	0.00018935	0.00392814	0.49253	0.118656	0.341886	0.670856	0.259673	0.484129	1.50813	0.0196866	0.158186	0.677972	0.0867669	0.27672	1.3214	0.00300679	0.0159581	0.434973	5.68e-05	0.000358269	0.526557	0.929214	1
9.968_96.9588	96.9588	9.968	Phosphoric acid	[M-H]-		2	negHILIC	Phosphoric acid	NBIIXXVUZAFLBC-UHFFFAOYSA-N	H3O4P	97.9769	Homogeneous non-metal compounds	Non-metal phosphates	Non-metal phosphates	Non-metal phosphates	630	OP(=O)(O)O		C00009		1004		NBIIXXVUZAFLBC-UHFFFAOYSA-N	0.512869	0.801621	0.998718	0.0232703	0.103716	1.10231	0.338872	0.59485	1.08034	0.247501	0.46988	1.05061	0.0304277	0.206655	1.09864	0.8262	0.935213	0.987038	0.364881	0.560336	0.96165	0.247501	0.406914	0.95627	0.383989	0.921237
360626	387	808788	glucose-6-phosphate	[*]+		MSI 1	GC-TOF MS	Glucose 6-phosphate	NBSCHQHZLSJFNQ-GASJEMHNSA-N	C6H13O9P	260.03	Carbohydrates	Monosaccharides	Monosaccharide phosphates	Carbohydrates	258	C([C@@H]1[C@H]([C@@H]([C@H](C(O1)O)O)O)O)OP(=O)(O)O		C00092		5958		NBSCHQHZLSJFNQ-GASJEMHNSA-N	0.322134	0.682051	0.91769	0.785328	0.913863	1.02117	0.233901	0.480001	0.884521	0.0100844	0.0553189	0.783313	0.330435	0.666195	0.907862	0.256432	0.53098	0.88792	0.845053	0.928907	1.06143	0.256432	0.418583	0.833126	0.709034	0.977116
8.669_114.0185	114.019	8.669	Iminodiacetic acid	[M-H-H2O]-		2	negHILIC	Iminodiacetate	NBZBKCUXIYYUSX-UHFFFAOYSA-N	C4H7NO4	133.037	Organic acids	Amino acids and peptides	Amino acids	Amino acids	67	C(C(=O)O)NCC(=O)O		C19911		8897		NBZBKCUXIYYUSX-UHFFFAOYSA-N	0.153809	0.46924	0.857531	0.0922923	0.288508	1.1843	0.0625386	0.2355	0.79829	0.326701	0.548993	0.96546	0.220628	0.542536	0.882473	0.285245	0.561146	1.09568	0.845053	0.928907	1.04739	0.0922923	0.195735	1.16327	0.346379	0.900269
5.33_661.48	661.481	5.329	DG 38:7	[M+Na]+		3	posCSH	DG 38:7	NCACICQNBWBMPO-UHFFFAOYSA-N	C41H66O5	638.491	Glycerolipids	Diradylglycerols	DAG	DAG	350	O=C(OCC(OC(=O)CCCCCCCC=CCC=CCC=CCC=CCC=CCC=CCC=CCC)CO)CCCCCCC						NCACICQNBWBMPO-UHFFFAOYSA-N	0.0279465	0.222986	0.856975	0.0314084	0.127534	0.828586	0.00763394	0.0573048	1.38517	0.00018935	0.00263473	1.51988	0.62655	0.858822	1.07161	0.0449123	0.191929	1.23601	3.48e-05	0.000466924	0.423143	3.78e-07	1.53e-05	0.463306	0.248157	0.827916
5.288_130.1228	130.123	5.288	1-(Piperidin-4-yl)ethan-1-ol	[M+H]+		2	posHILIC	-	NDJKRLGXVKYIGQ-UHFFFAOYSA-N	C7H15NO	129.115	Piperidines		Piperidines	Piperidines	864	CC(C1CCNCC1)O				338321		NDJKRLGXVKYIGQ-UHFFFAOYSA-N	0.0023969	0.0976738	1.86703	0.341349	0.619204	0.868934	0.000505889	0.00916775	6.59834	5.14e-07	0.000102568	8.64741	0.397061	0.715714	1.19357	0.0133645	0.0896991	1.5813	0.0137695	0.0508448	1.84995	0.0270765	0.0725217	1.72817	0.0757643	0.664157
1.281_159.1019	159.102	1.281	3-Hydroxyoctanoic acid	[M-H]-		2	negHILIC	3-Hydroxyoctanoic acid	NDPLAKGOSZHTPH-UHFFFAOYSA-N	C8H16O3	160.11	Fatty Acyls	Fatty acids	Hydroxy FA	Hydroxy FA	528	CCCCCC(CC(=O)O)O			LMFA01050021	26613		NDPLAKGOSZHTPH-UHFFFAOYSA-N	0.0279465	0.222986	0.799637	0.473197	0.729619	1.14764	0.0781057	0.272569	0.903272	0.803473	0.912202	1.05897	0.69956	0.891841	1.18781	0.117274	0.331211	1.13997	0.845053	0.928907	1.30373	0.714393	0.823356	1.01737	0.845053	1
1.548_304.2999	304.3	1.548	1-Hexadecylpyridinium	[Cat]+		2	posHILIC	-	NEUSVAOJNUQRTM-UHFFFAOYSA-N	C21H38N	304.3	Pyridines and derivatives	Pyridinium derivatives	Pyridinium derivatives	Pyridines	905	CCCCCCCCCCCCCCCC[N+]1=CC=CC=C1		D07666		2683		NEUSVAOJNUQRTM-UHFFFAOYSA-N	0.848417	0.96092	0.996769	0.0766788	0.251409	0.439826	0.0987919	0.312248	1.68112	0.867813	0.947655	0.987452	0.238795	0.56305	0.648519	0.535022	0.76691	0.929254	0.768375	0.892502	1.02252	0.495947	0.661069	0.79039	0.799013	1
5.187_178.0498	178.05	5.187	Pencolide	[M+H-H2O]+		2	posHILIC	-	NFDKQFGUQFNACT-UTCJRWHESA-N	C9H9NO4	195.053	Carboxylic acids and derivatives	Amino acids, peptides, and analogues	Amino acids and derivatives	Amino acids	68	C/C=C(/C(=O)O)\N1C(=O)C=C(C1=O)C				38353904		NFDKQFGUQFNACT-UTCJRWHESA-N	0.536014	0.81437	1.179	0.604196	0.819591	1.73942	0.437562	0.682047	2.575	0.605841	0.795181	1.29447	0.503497	0.801621	0.618869	0.413986	0.671918	4.38029	0.672974	0.833245	2.34668	0.157704	0.294985	4.45943	0.918182	1
0.72_293.21	293.212	0.725	FA 18:3;O	[M-H]-		3	negCSH	*	NFIYYIXFARWVBH-UHFFFAOYSA-N	C18H30O3		Fatty Acyls	Fatty acids	Oxidized FA	FA	452	O=C(O)CCCCCCC(O)C=CCC=CCC=CCC						NFIYYIXFARWVBH-UHFFFAOYSA-N	0.0839476	0.356075	0.630394	0.853531	0.938226	1.16257	0.63144	0.825284	0.813984	0.247501	0.46988	1.27511	0.153809	0.464274	0.775777	0.529051	0.762181	1.29532	0.636602	0.808867	0.729048	0.322394	0.493098	0.680079	0.957493	1
9.38_894.76_9.38_899.71	894.7553_899.7098	9.3825	TG 54:7|TG 18:2_18:2_18:3	[M+NH4]+_[M+Na]+		3	posCSH	TG 18:2_18:2_18:3	NGPHUAVENUDDAO-UHFFFAOYSA-N	C57H96O6_C57H96O6		Triradylcglycerols	Triacylglycerols	Triacylglycerols_PUFA_	TAG_unsaturated	1062	O=C(OCC(OC(=O)CCCCCCCC=CCC=CCCCCC)COC(=O)CCCCCCCC=CCC=CCCCCC)CCCCCCCC=CCC=CCC=CCC						NGPHUAVENUDDAO-UHFFFAOYSA-N	0.00930257	0.153829	0.451773	0.000238536	0.00425265	0.47817	0.0458589	0.194517	1.17738	0.00201018	0.0162668	1.86859	0.512869	0.801621	0.93749	0.29865	0.575607	1.35613	0.000154134	0.00152928	0.44764	3.9e-05	0.00025861	0.290223	0.444886	0.928427
1.38_163.0393	163.039	1.38	P-Coumaric acid	[M-H]-		1	negHILIC	cis-p-Coumaric acid	NGSWKAQJJWESNS-ZZXKWVIFSA-N	C9H8O3	164.047	Polyketides	Cinnamic acids	Hydroxycinnamic acids	Cinnamic acids	328	C1=CC(=CC=C1/C=C/C(=O)O)O		C00811		637542		NGSWKAQJJWESNS-ZZXKWVIFSA-N	0.118656	0.411511	1.86916	0.341349	0.619204	1.51296	0.470606	0.701911	1.20375	0.00296237	0.0208646	1.58107	0.801286	0.917939	0.762814	0.0145001	0.0929472	1.67409	0.00166251	0.0107171	4.43722	0.000238536	0.00124278	4.1897	0.0572968	0.650312
1.431_150.0552	150.055	1.431	Pyridoxal phosphate	[M+H-H3PO4]+		2	posHILIC	Pyridoxal 5'-phosphate	NGVDGCNFYWLIFO-UHFFFAOYSA-N	C8H10NO6P	247.025	Organoheterocyclic compounds	Pyridine carboxaldehydes	Pyridoxals	Pyridoxals	910	CC1=NC=C(C(=C1O)C=O)COP(=O)(O)O		C00018		1051		NGVDGCNFYWLIFO-UHFFFAOYSA-N	0.730861	0.910385	2.57934	0.952747	0.990961	1.01235	0.676386	0.85277	1.30173	0.49959	0.710763	1.24403	0.560274	0.831303	2.00221	0.132967	0.354475	0.686549	0.633342	0.806522	1.2268	0.482416	0.656846	1.33272	0.720515	0.978346
4.42_871.53	871.534	4.424	PI 37:4|PI 17:0_20:4	[M-H]-		2	negCSH	PI 17:0_20:4	NHCUHDJVBAQLLF-UHFFFAOYSA-N	C46H81O13P		Glycerophospholipids	Glycerophosphoinositols	PI	PI	850	O=C(OCC(OC(=O)CCCCCCC=CCC=CCC=CCC=CCC)COP(=O)(O)OC1C(O)C(O)C(O)C(O)C1O)CCCCCCCCCCCCCCCC						NHCUHDJVBAQLLF-UHFFFAOYSA-N	0.216381	0.5657	1975.5	0.31794	0.608673	1869	0.0939857	0.303789	2	0.612882	0.800112	1832.5	0.390554	0.710228	3698	0.704336	0.867241	2120.5	0.794973	0.903065	1878.5	0.663789	0.786483	2141	1	1
11.76_934.92	934.917	11.76	TG O-57:1|TG O-19:1_16:0_22:0	[M+NH4]+		3	posCSH	TG O-19:1_16:0_22:0*	NHDUJYJJZIIPID-UHFFFAOYSA-N	C60H116O5		Triradylcglycerols	oxTriacylglycerols	oxTriacylglycerols_unsaturated_long-chain	O-TAG	709	O=C(OCC(OC(=O)CCCCCCCCCCCCCCCCCCCCC)COCCCCCCCCC=CCCCCCCCCC)CCCCCCCCCCCCCCC						NHDUJYJJZIIPID-UHFFFAOYSA-N	0.083596	0.356075	0.461787	0.00436682	0.0284716	0.517129	0.357277	0.610483	0.777892	0.371885	0.58709	1.43111	0.02986	0.206655	0.434629	0.0551562	0.215525	1.4948	0.102132	0.239286	0.330614	0.0867669	0.187858	0.673955	0.658669	0.95616
7.20_666.60	666.605	7.202	Cer 39:1;2O|Cer 17:1;2O/22:0	[M+CH3COO]-		2	negCSH	Cer 17:1;O2/22:0	NHEGYDMEFDPAEY-UHFFFAOYSA-N	C39H77NO3		Sphingolipids	Ceramides	Ceramides	Cer	314	O=C(NC(CO)C(O)C=CCCCCCCCCCCCC)CCCCCCCCCCCCCCCCCCCCC						NHEGYDMEFDPAEY-UHFFFAOYSA-N	0.237857	0.588709	0.752979	0.15725	0.407778	1.29295	0.315874	0.577222	0.610502	0.904889	0.965835	0.854457	0.0302508	0.206655	0.291327	0.616742	0.818405	0.823891	0.00489703	0.0219981	0.180863	0.0155624	0.045883	0.185974	0.723619	0.978346
5.58_687.50	687.495	5.585	DG 40:8	[M+Na]+		3	posCSH	DG 40:8	NHHUCSMEDZQQTF-UHFFFAOYSA-N	C43H68O5	664.507	Glycerolipids	Diradylglycerols	DAG	DAG	351	O=C(OCC(OC(=O)CCCCCCC=CCC=CCC=CCC=CCC=CCC=CCC=CCC=CCC)CO)CCCCCCC						NHHUCSMEDZQQTF-UHFFFAOYSA-N	0.290479	0.652435	1.36726	0.0312522	0.127534	1.31835	3.94e-05	0.00204466	3.73471	2.61e-06	0.000181159	2.75426	0.00763394	0.0907326	1.68924	2.61e-06	0.000331513	2.32394	0.0344947	0.106663	0.532976	0.0337888	0.0876206	0.669649	0.328485	0.883963
1693	204	805227	glycerol-3-galactoside	[*]+		MSI 1	GC-TOF MS	Galactosylglycerol	NHJUPBDCSOGIKX-NTXXKDEISA-N	C9H18O8	254.1	Carbohydrates	Glycosyl compounds	Glycosylglycerols	Carbohydrates	259	C([C@@H]1[C@@H]([C@@H]([C@H]([C@@H](O1)OC[C@@H](CO)O)O)O)O)O		C05401		16048618		NHJUPBDCSOGIKX-NTXXKDEISA-N	0.410982	0.740807	0.859122	0.0845118	0.272395	0.863473	1	1	0.878753	0.108708	0.278522	1.20659	0.246968	0.570427	1.19688	0.535	0.76691	1.09701	0.00999	0.0394415	0.488453	0.000265634	0.0013682	0.590419	0.872959	1
9.531_169.0951	169.095	9.531	Pyridoxamine	[M+H]+		2	posHILIC	Pyridoxamine	NHZMQXZHNVQTQA-UHFFFAOYSA-N	C8H12N2O2	168.09	Organoheterocyclic compounds	Pyridoxamines	Pyridoxamines	Pyridoxamines	912	CC1=NC=C(C(=C1O)CN)CO		C00534		1052		NHZMQXZHNVQTQA-UHFFFAOYSA-N	0.306065	0.666451	0.895545	0.207115	0.490904	1.23817	0.306065	0.565998	0.749522	0.341349	0.557195	1.09749	0.322196	0.658944	0.751188	0.498455	0.740543	0.921554	0.0446816	0.129395	0.476629	0.0170292	0.0493157	0.691973	0.278467	0.842786
10.70_888.80	888.802	10.701	TG 53:3|TG 17:0_18:1_18:2	[M+NH4]+		2	posCSH	TG 17:0_18:1_18:2	NIBMDPFMDDQNNX-UHFFFAOYSA-N	C56H102O6		Triradylcglycerols	Triacylglycerols	Triacylglycerols_unsaturated_	TAG_unsaturated	1063	O=C(OCC(OC(=O)CCCCCCCC=CCCCCCCCC)COC(=O)CCCCCCCCCCCCCCCC)CCCCCCCC=CCC=CCCCCC						NIBMDPFMDDQNNX-UHFFFAOYSA-N	0.0390362	0.257459	0.680404	6.43e-05	0.00293635	0.593976	0.450219	0.690097	0.918539	0.529051	0.736155	1.07001	0.00151804	0.0451904	0.658673	0.0113265	0.0811546	0.79718	4.19e-06	0.000139868	0.137432	8.09e-07	1.53e-05	0.188415	0.957493	1
4.945_284.0892	284.089	4.945	N-Acetylcytidine	[M-H]-		2	negHILIC	N4-Acetylcytidine	NIDVTARKFBZMOT-PEBGCTIMSA-N	C11H15N3O6	285.096	Nucleic acids	Pyrimidines	Pyrimidine ribonucleosides	Pyrimidine ribonucleosides	916	CC(=O)NC1=NC(=O)N(C=C1)[C@H]2[C@@H]([C@@H]([C@H](O2)CO)O)O				107461		NIDVTARKFBZMOT-PEBGCTIMSA-N	0.0359615	0.245701	0.623268	0.8262	0.928763	1.1895	0.775459	0.917736	0.901707	0.387768	0.599517	1.20392	0.534718	0.813485	1.06099	0.000238536	0.00504018	1.88238	0.328485	0.53088	1.1577	0.00325743	0.0117991	1.8639	7.43e-05	0.0424057
1.43_394.222	394.222	1.43	Bisphenol A bis(2,3-dihydroxypropyl) ether	[M+NH4]+		2	posHILIC	-	NISVZEWKUNUGQQ-UHFFFAOYSA-N	C21H28O6	376.189	Benzene and substituted derivatives	Diphenylmethanes	Diphenylmethanes	Benzenoids	154	CC(C)(C1=CC=C(C=C1)OCC(CO)O)C2=CC=C(C=C2)OCC(CO)O				110678		NISVZEWKUNUGQQ-UHFFFAOYSA-N	0.765192	0.932349	1.15411	0.401885	0.682367	1.32357	0.55552	0.762955	1.63005	0.266254	0.493978	1.73209	0.810829	0.925475	1.06762	1	1	0.709332	0.0296238	0.0951091	4.02529	0.39183	0.566384	1.66381	0.173208	0.771992
1.044_177.0552	177.055	1.044	Methyl 4-hydroxycinnamate	[M-H]-		2	negHILIC	-	NITWSHWHQAQBAW-QPJJXVBHSA-N	C10H10O3	178.063	Cinnamic acids and derivatives	Hydroxycinnamic acids and derivatives	Hydroxycinnamic acid esters	Cinnamic acids	329	COC(=O)/C=C/C1=CC=C(C=C1)O				5319562		NITWSHWHQAQBAW-QPJJXVBHSA-N	0.450219	0.773644	1.07388	0.714393	0.874685	0.949532	0.0390362	0.17197	1.27478	0.964972	0.991029	1.01701	0.986613	1	0.990278	0.164329	0.403225	1.12415	0.0288663	0.0930409	1.60582	0.272254	0.436294	1.08629	0.557673	0.928427
8.57_741.54	741.543	8.574	DG 44:9	[M+Na]+		5	posCSH	DG 44:9	NITXBQILFXRJJS-UHFFFAOYSA-N	C47H74O5	718.554	Glycerolipids	Diradylglycerols	DAG	DAG	352	O=C(OCC(OC(=O)CCCCCCCC=CCC=CCC=CCC=CCC=CCC=CCC=CCC=CCC=CCC)CO)CCCCCCC						NITXBQILFXRJJS-UHFFFAOYSA-N	0.0556528	0.30238	3.01204	0.711541	0.874685	1.3216	0.331935	0.590854	1.36102	0.694897	0.841486	1.07979	0.947385	0.99563	1.66831	0.495485	0.737091	1.19404	0.0370738	0.11402	2.5905	0.0866689	0.187858	1.89249	0.135761	0.711282
9.97_913.73	913.726	9.967	TG 55:7|TG 15:0_18:1_22:6	[M+Na]+		3	posCSH	TG 15:0_18:1_22:6	NJBABWLQKGRDHS-UHFFFAOYSA-N	C58H98O6		Triradylcglycerols	Triacylglycerols	Triacylglycerols_PUFA_long-chain	TAG_unsaturated	1064	O=C(OCC(OC(=O)CCCCCCCC=CCCCCCCCC)COC(=O)CCCCCCCCCCCCCC)CCC=CCC=CCC=CCC=CCC=CCC=CCC						NJBABWLQKGRDHS-UHFFFAOYSA-N	0.233535	0.579268	0.881347	0.000988911	0.0100745	0.658526	0.208241	0.454307	1.2376	0.202823	0.416225	1.06955	0.110937	0.400567	0.913779	0.0145001	0.0929472	0.705761	3.53e-06	0.000139868	0.127013	4.41e-07	1.53e-05	0.225408	0.403697	0.921237
2.475_157.0498	157.05	2.475	(2E)-2-(Propan-2-yl)but-2-enedioic acid	[M-H]-		2	negHILIC	-	NJMGRJLQRLFQQX-HWKANZROSA-N	C7H10O4	158.058	Fatty Acyls	Fatty acids and conjugates	Branched fatty acids	FA	453	CC(C)/C(=C\C(=O)O)/C(=O)O				6508102		NJMGRJLQRLFQQX-HWKANZROSA-N	0.602962	0.855696	1.1245	0.0170292	0.0823321	1.21963	0.0279465	0.137444	1.27375	0.00221746	0.0170954	1.59331	0.260934	0.584923	1.21895	0.00121596	0.0195411	1.72026	0.957493	0.992279	1.05942	0.00149036	0.00580374	1.82432	0.194641	0.810531
5.33_656.53	656.525	5.333	DG 38:7|DG 18:2_20:5	[M+NH4]+		2	posCSH	DG 18:2_20:5	NJMRNAUCBISRLW-UHFFFAOYSA-N	C41H66O5		Glycerolipids	Diradylglycerols	DAG	DAG	353	O=C(OCC(OC(=O)CCCC=CCC=CCC=CCC=CCC=CCC)CO)CCCCCCCC=CCC=CCCCCC						NJMRNAUCBISRLW-UHFFFAOYSA-N	0.0423314	0.268334	0.879572	0.00221746	0.0173296	0.840256	0.00411522	0.0384874	1.41833	3.02e-05	0.000765671	1.46715	0.290479	0.621833	1.16924	0.0765177	0.256031	1.2103	7.82e-05	0.000866715	0.344068	3.24e-07	1.53e-05	0.380113	0.364881	0.91501
0.58_311.22	311.223	0.58	FA 18:2;2O	[M-H]-		3	negCSH	*	NMONGVDUESEHOK-UHFFFAOYSA-N	C18H32O4	312.23	Fatty Acyls	Fatty acids	Oxidized FA	ox_FA	732	O=C(O)CCCCCC(O)C(O)C=CCC=CCCCCC				5230525		NMONGVDUESEHOK-UHFFFAOYSA-N	0.208241	0.550006	0.492973	0.667565	0.853914	1.20989	0.682808	0.856136	0.948525	0.861097	0.947655	0.985244	0.0725992	0.314393	0.642143	0.0474658	0.196843	1.63925	0.0914421	0.220117	0.538025	0.275436	0.439542	0.78127	0.845053	1
10.79_931.77	931.773	10.789	TG 56:5|TG 18:0_18:1_20:4	[M+Na]+		2	posCSH	TG 18:0_18:1_20:4	NMOSKFDAUMPINK-UHFFFAOYSA-N	C59H104O6		Triradylcglycerols	Triacylglycerols	Triacylglycerols_PUFA_long-chain	TAG_unsaturated	1065	O=C(OCC(OC(=O)CCCCCCCC=CCCCCCCCC)COC(=O)CCCCCCCCCCCCCCCCC)CCCCCCC=CCC=CCC=CCC=CCC						NMOSKFDAUMPINK-UHFFFAOYSA-N	0.0013517	0.0962269	0.683836	0.000720929	0.00798621	0.70117	0.00763394	0.0573048	0.772858	0.8262	0.925117	0.998871	0.534718	0.813485	0.960628	0.588077	0.795019	1.10844	5.51e-05	0.000668314	0.286922	1.69e-06	2.01e-05	0.389212	0.403697	0.921237
0.76_370.29	370.295	0.762	CAR 14:1	[M+H]+		3	posCSH	CAR 14:1	NNCBVXBBLABOCB-SEYXRHQNSA-N	C21H39NO4	369.288	Fatty Acyls	Fatty esters	Acyl carnitines	CAR	195	O=C([O-])CC(OC(=O)CCCCCCCC=CCCCC)C[N+](C)(C)C						NNCBVXBBLABOCB-SEYXRHQNSA-N	0.512869	0.801621	0.881489	0.202823	0.486179	1.29476	0.0279465	0.137444	0.734136	0.568066	0.766151	1.06596	0.827331	0.925475	0.847585	0.312468	0.586392	1.73064	0.105927	0.240285	0.57051	0.780911	0.876988	1.32527	0.606389	0.940067
6.71_871.69	871.692	6.711	SM 42:2;2O|SM 18:2;2O/24:0	[M+CH3COO]-		2	negCSH	SM 18:2;O2/24:0	NNJDQABSYHSWLL-UHFFFAOYSA-N	C47H93N2O6P		Sphingolipids	Sphingomyelins	SM	SM	966	O=C(NC(COP(=O)([O-])OCC[N+](C)(C)C)C(O)C=CCCC=CCCCCCCCCC)CCCCCCCCCCCCCCCCCCCCCCC						NNJDQABSYHSWLL-UHFFFAOYSA-N	0.62655	0.863478	1.27492	0.0178251	0.0858163	1.48815	0.845053	0.961869	1.07081	0.00221746	0.0170954	1.55236	0.801286	0.917939	1.01199	0.202823	0.460998	1.37194	0.167719	0.341118	1.45672	0.0826047	0.181603	1.29445	0.735689	0.978346
2.90_479.32	479.32	2.905	ST 28:1;O;S	[M-H]-		2	negCSH	ST 28:1;O;S	NNLNVKVMYKIRMN-UHFFFAOYSA-N	C28H48O4S	480.327	Sterol Lipids	Sterol/Bile acid conjugates	Sulfate conjugates	Bile acids	187	O=S(=O)(O)OC1CC2=CCC3C(CCC4(C)C(CCC34)C(C)CCC(C)C(C)C)C2(C)CC1						NNLNVKVMYKIRMN-UHFFFAOYSA-N	0.194641	0.532193	0.776945	0.356091	0.637176	0.87122	0.00027034	0.00584619	1.72439	2.93e-06	0.000181159	2.33655	0.233535	0.552829	1.26124	0.0873088	0.27672	1.41967	0.00140413	0.00959352	1.50855	0.0725992	0.164683	1.47701	0.929214	1
8.017_201.9837	201.984	8.017	Cysteine S-sulfate	[M+H]+		2	posHILIC	Cysteine-S-sulfate	NOKPBJYHPHHWAN-REOHCLBHSA-N	C3H7NO5S2	200.977	Organic acids	Amino acids and peptides	Amino acids	Amino acids	69	C([C@@H](C(=O)O)N)SS(=O)(=O)O		C05824		115015		NOKPBJYHPHHWAN-REOHCLBHSA-N	0.674871	0.886108	0.95415	0.629046	0.829758	0.95999	0.69956	0.867606	1.02302	0.192634	0.401086	1.1004	0.879968	0.956232	0.990503	0.964972	0.992816	0.946008	0.444886	0.630577	1.11015	0.529051	0.685184	1.03588	0.510944	0.928427
9.32_868.74	868.74	9.317	TG 52:6|TG 16:1_18:2_18:3	[M+NH4]+		3	posCSH	TG 16:1_18:2_18:3	NOOJQDXMGLPOOA-UHFFFAOYSA-N	C55H94O6		Triradylcglycerols	Triacylglycerols	Triacylglycerols_PUFA_	TAG_unsaturated	1066	O=C(OCC(OC(=O)CCCCCCCC=CCC=CCCCCC)COC(=O)CCCCCCCC=CCCCCCC)CCCCCCCC=CCC=CCC=CCC						NOOJQDXMGLPOOA-UHFFFAOYSA-N	0.0149768	0.179879	0.56068	0.000212611	0.00404315	0.619146	0.775459	0.917736	0.9757	0.00244416	0.0183473	1.47028	0.0304277	0.206655	0.686767	0.510068	0.744264	1.16837	3.53e-06	0.000139868	0.126276	8.09e-07	1.53e-05	0.235857	0.207151	0.812232
11.24_878.82_11.24_883.77	878.8186_883.7732	11.2375	TG 52:1|TG 16:0_18:0_18:1	[M+NH4]+_[M+Na]+		2	posCSH	TG 16:0_18:0_18:1	NPCZZYKITFKRQZ-UHFFFAOYSA-N	C55H104O6_C55H104O6	860.783	Triradylcglycerols	Triacylglycerols	Triacylglycerols_unsaturated_	TAG_unsaturated	1067	O=C(OCC(OC(=O)CCCCCCCCCCCCCCCCC)COC(=O)CCCCCCCCCCCCCCC)CCCCCCCC=CCCCCCCCC				545569		NPCZZYKITFKRQZ-UHFFFAOYSA-N	0.0023896	0.0976738	0.647789	0.00121596	0.0118582	0.518731	0.00051423	0.00916775	0.592055	0.01572	0.071746	0.797152	0.0149768	0.13781	0.730931	0.00269189	0.0313413	0.607266	4.97e-06	0.000139868	0.203933	1.26e-06	1.74e-05	0.198907	0.581792	0.928427
6.319_161.0446	161.045	6.319	3-Hydroxy-3-methylglutaric acid_3-Hydroxy-3-methylglutaric acid	[M-H]-		2	negHILIC	-	NPOAOTPXWNWTSH-UHFFFAOYSA-N	C6H10O5	162.053	Fatty Acyls	Fatty acids and conjugates	Hydroxy fatty acids	Hydroxy FA	529	CC(CC(=O)O)(CC(=O)O)O		C03761		1662		NPOAOTPXWNWTSH-UHFFFAOYSA-N	0.118656	0.411511	0.845274	0.0232703	0.103716	0.697744	0.260934	0.515989	1.316	0.29865	0.522637	0.893044	0.0149768	0.13781	1.40713	0.404059	0.660503	0.800557	0.14031	0.296469	1.18751	0.00517468	0.0178378	0.700984	0.466347	0.928427
2.72_357.28	357.28	2.716	FA 24:5	[M-H]-		2	negCSH	Tetracosapentaenoic acid	NPTIBOCVSPURCS-UHFFFAOYSA-N	C24H38O2	358.287	Fatty Acyls	Fatty acids	Unsaturated FA	FA	454	O=C(O)CCCCCCCC=CCC=CCC=CCC=CCC=CCC				54124086		NPTIBOCVSPURCS-UHFFFAOYSA-N	0.903189	0.975772	1.20589	0.0189869	0.0884249	1.41561	0.000707237	0.011528	2.11985	6.53e-05	0.00122122	1.7508	0.531437	0.813485	1.3099	0.372117	0.637515	1.11355	0.00351842	0.0177634	0.42646	0.00720282	0.0242431	0.396793	0.141836	0.712928
9.36_918.75	918.755	9.362	TG 56:9|TG 16:1_18:2_22:6	[M+NH4]+		2	posCSH	TG 16:1_18:2_22:6	NPWRXJYSKONMPV-UHFFFAOYSA-N	C59H96O6		Triradylcglycerols	Triacylglycerols	Triacylglycerols_PUFA_long-chain	TAG_unsaturated	1068	O=C(OCC(OC(=O)CCCCCCCC=CCC=CCCCCC)COC(=O)CCCCCCCC=CCCCCCC)CCC=CCC=CCC=CCC=CCC=CCC=CCC						NPWRXJYSKONMPV-UHFFFAOYSA-N	0.39215	0.724019	0.909858	0.025111	0.109776	0.724467	0.338872	0.59485	1.18073	0.000299526	0.00383999	1.74745	0.0579579	0.286277	0.901391	0.629046	0.818405	0.932317	6.96e-06	0.000147011	0.144397	3.24e-07	1.53e-05	0.29467	0.581792	0.928427
5.10_740.52	740.523	5.096	PE 36:4|PE 16:0_20:4	[M+H]+		3	posCSH	PE 16:0_20:4	NQIMLWFRWGTTOZ-UHFFFAOYSA-N	C41H74NO8P		Glycerophospholipids	Glycerophosphoethanolamines	PE	PE	818	O=C(OCC(OC(=O)CCCCCCC=CCC=CCC=CCC=CCC)COP(=O)(O)OCCN)CCCCCCCCCCCCCCC						NQIMLWFRWGTTOZ-UHFFFAOYSA-N	0.512869	0.801621	0.844046	0.025111	0.109776	0.75475	0.306065	0.565998	0.822826	0.671189	0.830615	1.04273	0.69956	0.891841	0.823782	0.0314084	0.151852	0.788522	0.1713	0.344108	0.739011	0.000133101	0.000770905	0.680346	0.1713	0.771992
6.72_812.61	812.615	6.72	PC 36:0	[M+Na]+		2	posCSH	PC 36:0	NRJAVPSFFCBXDT-UHFFFAOYSA-N	C44H88NO8P	789.625	Glycerophospholipids	Glycerophosphocholines	PC	PC	770	O=C(OCC(OC(=O)CCCCC)COP(=O)([O-])OCC[N+](C)(C)C)CCCCCCCCCCCCCCCCCCCCCCCCCCCCC						NRJAVPSFFCBXDT-UHFFFAOYSA-N	0.0625386	0.318556	0.875804	0.714393	0.874685	1.05913	0.00623877	0.0490927	0.697792	0.455327	0.667774	1.12008	0.00213673	0.0518725	0.702637	0.649977	0.829557	1.06106	0.00528097	0.023355	0.527892	0.182826	0.329942	0.898288	0.14031	0.711282
11.39_836.81	836.807	11.389	TG O-50:1|TG O-16:0_16:0_18:1	[M+NH4]+		3	posCSH	TG O-16:0_16:0_18:1*	NSEKYLOUAKIDTL-UHFFFAOYSA-N	C53H102O5		Triradylcglycerols	oxTriacylglycerols	oxTriacylglycerols_unsaturated_	O-TAG	710	O=C(OCC(OC(=O)CCCCCCCC=CCCCCCCCC)COCCCCCCCCCCCCCCCC)CCCCCCCCCCCCCCC						NSEKYLOUAKIDTL-UHFFFAOYSA-N	0.0235034	0.218027	0.697658	0.000149817	0.00363706	0.526429	0.0579579	0.226473	0.740758	0.964972	0.991029	1.27279	0.00411522	0.0690509	0.716176	0.0815117	0.264971	1.1976	0.021911	0.07553	0.671867	0.00018935	0.00102392	0.564349	0.845053	1
1.373_127.039	127.039	1.373	4-Hydroxy-6-methyl-2-pyrone	[M+H]+		1	posHILIC	-	NSYSSMYQPLSPOD-UHFFFAOYSA-N	C6H6O3	126.032	Pyrans	Pyranones and derivatives	Pyranones and derivatives	Pyranones	893	CC1=CC(=CC(=O)O1)O		C02752		54675757		NSYSSMYQPLSPOD-UHFFFAOYSA-N	0.512869	0.801621	0.745564	0.803473	0.92137	1.20144	0.00457348	0.0407683	0.682735	0.192634	0.401086	0.856765	0.827331	0.925475	0.864324	0.131615	0.351691	1.36771	0.263011	0.454002	1.29368	0.0449123	0.111402	1.35179	0.131	0.711282
1.047_295.2282	295.228	1.047	(9E,11Z)-8-Hydroxyoctadeca-9,11-dienoic acid	[M-H]-		2	negHILIC	-	NTYHQKJCCYNCMG-LMEHAKNHSA-N	C18H32O3		Fatty Acyls	Lineolic acids and derivatives	Lineolic acids and derivatives	FA	455							NTYHQKJCCYNCMG-LMEHAKNHSA-N	0.0256418	0.21998	0.704456	0.0630144	0.214625	0.860618	0.0901382	0.294405	1.21488	0.139277	0.322343	1.23809	0.233535	0.552829	1.23839	0.00149036	0.0220844	1.79819	0.0376443	0.114539	0.757212	0.173393	0.316547	0.936915	0.346379	0.900269
390545	259	722792	allantoic acid	[*]+		MSI 1	GC-TOF MS	Allantoic acid	NUCLJNSWZCHRKL-UHFFFAOYSA-N	C4H8N4O4	176.055	Organic acids	Amino acids and peptides	Amino acids	Amino acids	70	C(C(=O)O)(NC(=O)N)NC(=O)N		C00499		203		NUCLJNSWZCHRKL-UHFFFAOYSA-N	0.306065	0.666451	0.937246	0.18805	0.463423	0.921658	0.0410353	0.179392	1.54582	0.000422763	0.00487246	1.40134	0.10362	0.382621	1.09955	0.00466297	0.0438279	1.51818	0.182694	0.355118	1.53047	0.142192	0.27452	1.27219	0.364881	0.91501
7.39_152.054	152.054	7.39	m-Toluthioamide	[M+H]+		2	posHILIC	-	NUFFXGAGGYWFAV-UHFFFAOYSA-N	C8H9NS	151.046	Benzene and substituted derivatives	Toluenes	Toluenes	Toluenes	1139	CC1=CC(=CC=C1)C(=S)N				736826		NUFFXGAGGYWFAV-UHFFFAOYSA-N	0.775459	0.932349	0.990591	0.213399	0.490904	0.84956	0.0196866	0.112877	0.740823	0.692666	0.839885	0.997918	0.430341	0.747365	0.920387	0.941653	0.981211	0.879415	0.403697	0.594347	0.700158	0.387768	0.562905	0.791845	0.872959	1
4.92_237.0405	237.041	4.92	Benzoylmalic acid	[M-H]-		2	negHILIC	-	NVPJTXMOQCANSN-QMMMGPOBSA-N	C11H10O6	238.048	Benzene and substituted derivatives	Benzoic acids and derivatives	Benzoic acid esters	Benzenoids	155	C1=CC=C(C=C1)C(=O)O[C@@H](CC(=O)O)C(=O)O				68152266		NVPJTXMOQCANSN-QMMMGPOBSA-N	0.198656	0.536941	0.446618	0.122254	0.352252	0.662036	0.0496309	0.202971	0.23132	0.926454	0.97607	0.916051	0.954788	0.99563	0.930057	0.735015	0.8761	0.94388	0.685202	0.834115	2.64832	0.281396	0.445935	2.80483	0.131	0.711282
9.08_997.73_9.08_992.77	997.7263_992.7705	9.083	TG 62:14|TG 18:2_22:6_22:6	[M+Na]+_[M+NH4]+		2	posCSH	TG 18:2_22:6_22:6	NVRVRYSEUZDNFH-UHFFFAOYSA-N	C65H98O6_C65H98O6		Triradylcglycerols	Triacylglycerols	Triacylglycerols_PUFA_long-chain	TAG_unsaturated	1069	O=C(OCC(OC(=O)CCC=CCC=CCC=CCC=CCC=CCC=CCC)COC(=O)CCCCCCCC=CCC=CCCCCC)CCC=CCC=CCC=CCC=CCC=CCC=CCC						NVRVRYSEUZDNFH-UHFFFAOYSA-N	0.0149768	0.179879	1.38436	5.02e-05	0.00293635	1.75136	2.05e-06	0.00058477	2.24782	8.09e-07	0.000102568	3.0591	0.00930257	0.103051	1.17123	6.09e-06	0.000534372	2.02768	0.0914421	0.220117	0.753995	0.00182082	0.0069252	1.70069	0.762626	0.995602
11.62_984.90	984.897	11.619	TG 60:4|TG 18:1_24:1_18:2	[M+NH4]+		3	posCSH	TG 18:1_18:2_24:1	NWGBVTAVFQNIRZ-UHFFFAOYSA-N	C63H114O6		Triradylcglycerols	Triacylglycerols	Triacylglycerols_unsaturated_long-chain	TAG_unsaturated	1070	O=C(OCC(OC(=O)CCCCCCCCCCCC=CCCCCCCCCCC)COC(=O)CCCCCCCC=CCCCCCCCC)CCCCCCCC=CCC=CCCCCC						NWGBVTAVFQNIRZ-UHFFFAOYSA-N	0.0674146	0.324557	0.542903	0.00018935	0.00392814	0.42763	0.163726	0.401745	0.786118	0.0363219	0.132831	1.25084	0.0164227	0.144141	0.621293	0.548387	0.777279	0.916215	0.00238067	0.0138589	0.400847	9.4e-07	1.53e-05	0.300513	0.735689	0.978346
8.874_201.1353	201.135	8.874	N,N-Dimethylarginine	[M-H]-		1	negHILIC	Dimethylarginine	NWGZOALPWZDXNG-UHFFFAOYSA-N	C8H18N4O2	202.143	Organic acids	Amino acids and peptides	Amino acids	Amino acids	71	CN(C)C(CCCN=C(N)N)C(=O)O				17801140		NWGZOALPWZDXNG-UHFFFAOYSA-N	0.579782	0.842714	0.977866	0.692666	0.864696	1.00641	0.470606	0.701911	0.937287	0.918384	0.970256	1.00042	0.470606	0.782743	1.03136	0.491447	0.732038	0.94255	0.0263617	0.0879496	0.892369	0.371885	0.545272	0.939563	0.194641	0.810531
6.035_276.1444	276.144	6.035	L-Glutarylcarnitine	[M+H]+		2	posHILIC	CAR DC5:0	NXJAXUYOQLTISD-SECBINFHSA-N	C12H21NO6	275.137	Fatty Acyls	Fatty esters	Acyl carnitines	CAR	208	C[N+](C)(C)C[C@@H](CC(=O)[O-])OC(=O)CCCC(=O)O				71317118		NXJAXUYOQLTISD-SECBINFHSA-N	1	1	1.07246	1	1	0.728356	0.8	0.92819	0.862621	0.666667	0.830615	1.25576	0.8	0.917939	0.858786	0.4	0.660503	0.492114	0.4	0.594347	3.99445	1	1	0.786037	1	1
9.32_968.77	968.77	9.317	TG 60:12|TG 18:1_20:5_22:6	[M+NH4]+		2	posCSH	TG 18:1_20:5_22:6	NZLVRFDQKNFKNY-UHFFFAOYSA-N	C63H98O6		Triradylcglycerols	Triacylglycerols	Triacylglycerols_PUFA_long-chain	TAG_unsaturated	1071	O=C(OCC(OC(=O)CCCC=CCC=CCC=CCC=CCC=CCC)COC(=O)CCCCCCCC=CCCCCCCCC)CCC=CCC=CCC=CCC=CCC=CCC=CCC						NZLVRFDQKNFKNY-UHFFFAOYSA-N	0.322196	0.682051	1.09514	0.0232703	0.103716	1.35844	9.25e-05	0.00376911	1.42652	1.46e-06	0.000128508	2.05014	0.184994	0.500186	1.1265	0.00566309	0.0482208	1.40296	0.00589001	0.0253604	0.759741	0.0481324	0.11836	1.42228	0.53405	0.928427
9.851_315.0501	315.05	9.851	Cedrin	[M-H-H2O]-		2	negHILIC	-	NZRLODDQFPZTPM-CVEARBPZSA-N	C16H14O8	334.069	Flavonoids	Flavans	Flavan-3-ols	Flavans	497	CC1=C(C2=C(C=C1O)O[C@H]([C@@H](C2=O)O)C3=CC(=C(C(=C3)O)O)O)O				26087902		NZRLODDQFPZTPM-CVEARBPZSA-N	0.0959419	0.376534	0.834767	0.568066	0.800606	0.929429	0.244341	0.497864	1.06923	0.406104	0.618644	1.04887	0.689412	0.891841	0.945827	0.736354	0.8761	1.0133	0.161849	0.330358	0.851761	1	1	0.95569	0.140885	0.711282
11.97_892.87	892.87	11.974	TG O-54:1|TG O-20:0_16:0_18:1	[M+NH4]+		3	posCSH	TG O-20:0_16:0_18:1*	NZTLBASFTVALAL-UHFFFAOYSA-N	C57H110O5		Triradylcglycerols	oxTriacylglycerols	oxTriacylglycerols_unsaturated_long-chain	O-TAG	711	O=C(OCC(OC(=O)CCCCCCCC=CCCCCCCCC)COCCCCCCCCCCCCCCCCCCCC)CCCCCCCCCCCCCCC						NZTLBASFTVALAL-UHFFFAOYSA-N	0.0536597	0.294354	0.65181	0.00182082	0.0152762	0.613716	0.196366	0.436751	0.758897	0.326701	0.548993	1.49292	0.0149768	0.13781	0.552993	0.067278	0.23766	1.39956	0.0446816	0.129395	0.573774	0.224368	0.379265	0.91004	0.985825	1
6.533_160.1331	160.133	6.533	Methacholine	[M+H]+		2	posHILIC	Methacholine	NZWOPGCLSHLLPA-UHFFFAOYSA-N	C8H18NO2	160.134	Organic nitrogen compounds	Cholines	Acyl cholines	Acyl cholines	3	CC(C[N+](C)(C)C)OC(=O)C		C07471		1993		NZWOPGCLSHLLPA-UHFFFAOYSA-N	0.0496309	0.283144	1.35275	0.964972	0.997312	0.905459	0.306065	0.565998	1.12072	0.692666	0.839885	0.960171	0.470606	0.782743	1.11743	0.01572	0.0985522	0.623477	0.423999	0.610837	1.12651	0.272254	0.436294	0.871931	0.263011	0.835919
0.97_319.23	319.228	0.968	O1_FA 20:4; (arachidonic acid)	[M-H]-		2	negCSH	-	O1_FA 20:4; (arachidonic acid)	C20H32O2	304.24	Fatty Acyls	Fatty acids	oxFatty acids	ox_FA	736	CCCCC/C=C\C/C=C\C/C=C\C/C=C\CCCC(=O)O		C00219	LMFA01030001	444899		O1_FA 20:4; (arachidonic acid)	0.356091	0.707731	1.57914	0.692607	0.864696	1.21669	0.801286	0.92819	1.06617	0.285245	0.508539	1.08896	0.512869	0.801621	1.20932	0.758532	0.893174	1.02862	0.985825	1	1.09421	0.0250816	0.0680562	0.515533	0.294529	0.863903
0.92_367.21	367.213	0.922	O4_FA 20:4; (arachidonic acid)	[M-H]-		2	negCSH	-	O4_FA 20:4; (arachidonic acid)	C20H32O2	304.24	Fatty Acyls	Fatty acids	oxFatty acids	ox_FA	737	CCCCC/C=C\C/C=C\C/C=C\C/C=C\CCCC(=O)O		C00219	LMFA01030001	444899		O4_FA 20:4; (arachidonic acid)	0.853568	0.96092	1.02729	0.558806	0.797995	1.19085	0.557673	0.762955	0.825843	0.155627	0.349547	0.694063	0.674871	0.883059	1.29329	0.259673	0.53098	0.739944	0.207151	0.384324	1.34599	0.249415	0.408296	1.60854	0.81734	1
9.181_205.082	205.082	9.181	4-Hydroxyvalproic acid	[M+2Na-H]+		2	posHILIC	-	OASKNPCLIHUTTL-UHFFFAOYSA-N	C8H16O3	160.11	Fatty Acyls	Fatty acids and conjugates	Hydroxy fatty acids	Hydroxy FA	530	CCCC(CC(C)O)C(=O)O		C16649		134467		OASKNPCLIHUTTL-UHFFFAOYSA-N	0.853568	0.96092	1.03198	0.356411	0.637176	1.14991	0.674871	0.8518	0.985694	0.714393	0.854426	1.10808	0.801286	0.917939	1.03917	0.341349	0.617242	1.04578	0.0446816	0.129395	1.1418	0.067278	0.154766	1.2214	0.131	0.711282
4.33_854.57	854.57	4.328	PC 42:10|PC 21:5_21:5	[M+H]+		3	posCSH	PC (21:5/21:5)*	OBNXHNMPWZNZOE-UHFFFAOYSA-N	C50H80NO8P		Glycerophospholipids	Glycerophosphocholines	PC	PC	784	O=C(OCC(OC(=O)CCCCC=CCC=CCC=CCC=CCC=CCC)COP(=O)([O-])OCC[N+](C)(C)C)CCCCC=CCC=CCC=CCC=CCC=CCC						OBNXHNMPWZNZOE-UHFFFAOYSA-N	0.491494	0.801621	0.934594	0.235733	0.510383	1.14246	0.0164227	0.0981065	0.742015	0.00296237	0.0208646	0.698294	0.00190861	0.0483938	0.661169	6.09e-06	0.000534372	0.487631	0.0090091	0.0363229	0.642712	0.00134673	0.00529868	0.708602	0.444886	0.928427
32122	245	617338	isocitric acid	[*]+		MSI 1	GC-TOF MS	Isocitric acid	ODBLHEXUDAPZAU-ZAFYKAAXSA-N	C6H8O7	192.027	Organic acids	TCA acids	TCA acids	TCA acids	1131	C([C@@H]([C@H](C(=O)O)O)C(=O)O)C(=O)O		C00451		5318532		ODBLHEXUDAPZAU-ZAFYKAAXSA-N	0.440186	0.773644	1.00391	0.963795	0.997312	0.949153	0.150121	0.389291	1.2146	0.773742	0.898206	0.968743	0.450219	0.769011	1.01255	0.987928	1	0.988994	0.831159	0.927938	1.00635	0.325364	0.496975	1.07792	0.488371	0.928427
9.07_980.77	980.77	9.075	TG 61:13|TG 18:2_21:5_22:6	[M+NH4]+		2	posCSH	TG (18:2_21:5_22:6)*	ODFFDWJKVPVYLW-UHFFFAOYSA-N	C64H98O6		Triradylcglycerols	Triacylglycerols	Triacylglycerols_PUFA_long-chain	TAG_unsaturated	1072	O=C(OCC(OC(=O)CCCCC=CCC=CCC=CCC=CCC=CCC)COC(=O)CCCCCCCC=CCC=CCCCCC)CCC=CCC=CCC=CCC=CCC=CCC=CCC						ODFFDWJKVPVYLW-UHFFFAOYSA-N	0.986613	1	0.97929	0.147278	0.393547	1.15459	1.62e-05	0.00141883	2.41702	4.41e-07	0.000102568	3.58516	0.000744731	0.0369451	1.65484	2.61e-06	0.000331513	2.5461	0.00107779	0.00783283	0.367386	0.404059	0.579512	0.978812	0.278467	0.842786
8.537_128.0342	128.034	8.537	Pyroglutamic acid	[M-H]-		3	negHILIC	Pyroglutamic acid	ODHCTXKNWHHXJC-VKHMYHEASA-N	C5H7NO3	129.043	Organoheterocyclic compounds	Pyrroline carboxylic acids	Pyrroline carboxylic acids	Amino acids	72	C1CC(=O)N[C@@H]1C(=O)O		C01879		7405		ODHCTXKNWHHXJC-VKHMYHEASA-N	0.338872	0.694169	1.03814	0.247501	0.527847	1.00939	0.579782	0.784663	0.988624	0.671189	0.830615	0.977573	0.853568	0.940078	0.982175	0.371885	0.637515	0.953831	0.63144	0.806029	1.00808	0.0232703	0.0642891	1.07611	0.00300679	0.343074
9.45_175.1189	175.119	9.45	Arginine	[M+H]+		1	posHILIC	Arginine	ODKSFYDXXFIFQN-BYPYZUCNSA-N	C6H14N4O2	174.112	Organic acids	Amino acids and peptides	Amino acids	Amino acids	73	C(C[C@@H](C(=O)[O-])N)C[NH+]=C(N)N		C00062		28782		ODKSFYDXXFIFQN-BYPYZUCNSA-N	0.0196866	0.200558	0.818816	0.110579	0.325182	0.933895	0.00563118	0.0452477	0.766225	0.182826	0.390645	1.07317	0.69956	0.891841	0.940965	0.455327	0.703968	0.997363	0.000605858	0.00493774	0.668971	0.0067665	0.0228419	0.739793	0.735689	0.978346
1.406_405.2651	405.265	1.406	3-Oxocholic acid	[M-H]-		2	negHILIC	3-Dehydrocholic acid	OEKUSRBIIZNLHZ-DJDNIQJZSA-N	C24H38O5	406.272	Sterol Lipids	Bile acids	C24 bile acids	Bile acids	188	C[C@H](CCC(=O)O)[C@H]1CC[C@@H]2[C@@]1([C@H](C[C@H]3[C@H]2[C@@H](C[C@H]4[C@@]3(CCC(=O)C4)C)O)O)C			LMST04010190	5283956		OEKUSRBIIZNLHZ-DJDNIQJZSA-N	0.0144737	0.179879	3.20608	0.688664	0.864696	0.696114	0.000208953	0.00554454	20.2532	0.00312909	0.0219036	4.90176	0.0684307	0.311497	2.27089	0.350697	0.623719	0.391862	0.161394	0.330018	2.26253	0.966092	1	0.658083	0.566293	0.928427
11.28_961.82	961.82	11.276	TG 58:4|TG 22:0_18:2_18:2	[M+Na]+		2	posCSH	TG 18:2_18:2_22:0	OEWUGNNMLZAOCV-UHFFFAOYSA-N	C61H110O6		Triradylcglycerols	Triacylglycerols	Triacylglycerols_unsaturated_long-chain	TAG_unsaturated	1073	O=C(OCC(OC(=O)CCCCCCCC=CCC=CCCCCC)COC(=O)CCCCCCCCCCCCCCCCCCCCC)CCCCCCCC=CCC=CCCCCC						OEWUGNNMLZAOCV-UHFFFAOYSA-N	0.0235034	0.218027	0.59373	0.00149036	0.0132851	0.560158	0.118656	0.341886	0.907051	0.0145001	0.0686498	1.36224	0.00170305	0.0451904	0.714106	0.758532	0.893174	0.983621	0.00300679	0.0159581	0.335692	9.4e-07	1.53e-05	0.336333	0.311202	0.868169
5.105_104.1069	104.107	5.105	Choline	[M]+		1	posHILIC	Choline	OEYIOHPDSNJKLS-UHFFFAOYSA-N	C5H14NO	104.108	Organic nitrogen compounds	Cholines	Cholines	Cholines	323	C[N+](C)(C)CCO		C00114		305		OEYIOHPDSNJKLS-UHFFFAOYSA-N	0.430341	0.76127	0.981214	0.0184332	0.086198	0.720742	0.749879	0.906368	0.963387	0.941653	0.980316	0.936922	0.674871	0.883059	1.08099	0.147278	0.378539	1.09713	0.067254	0.176002	1.09426	0.00956934	0.0305844	1.13193	0.488371	0.928427
4.052_103.0024	103.002	4.052	Malonic acid	[M-H]-		1	negHILIC	Malonic acid	OFOBLEOULBTSOW-UHFFFAOYSA-N	C3H4O4	104.011	Fatty Acyls	Fatty acids	Dicarboxylic acids	TCA acids	1132	[H+].[H+].C(C(=O)[O-])C(=O)[O-]		C00383	LMFA01170041	23511544		OFOBLEOULBTSOW-UHFFFAOYSA-N	0.233535	0.579268	0.867516	0.235733	0.510383	0.932011	8.05e-05	0.00353072	1.55933	0.0418759	0.141782	1.38761	0.208241	0.533939	1.1022	0.139277	0.365322	1.19775	0.81734	0.913404	1.05129	0.988321	1	1.01927	0.488371	0.928427
4953	100	441621	2,4-diaminobutyric acid	[*]+		MSI 1	GC-TOF MS	2,4-Diaminobutyric acid	OGNSCSPNOLGXSM-VKHMYHEASA-N	C4H10N2O2	118.074	Fatty Acyls	Fatty acids	Amino FA	Amino FA	127	C(CN)[C@@H](C(=O)O)N		C03283		134490		OGNSCSPNOLGXSM-VKHMYHEASA-N	0.450189	0.773644	0.755594	0.705217	0.874685	1.06737	0.872951	0.974605	0.967133	0.231935	0.458996	1.10649	0.502066	0.801621	1.02867	0.0061663	0.051202	1.45986	0.00377737	0.0185097	0.566434	0.269333	0.435281	1.28923	0.606364	0.940067
1.397_221.0815	221.082	1.397	2-(3-Methylbenzyl)butanedioic acid	[M-H]-		2	negHILIC	-	OHQFGTDAUDLCBG-UHFFFAOYSA-N	C12H14O4	222.089	Phenylpropanoic acids		Phenylpropanoic acids	Phenylpropanoic acids	832	CC1=CC(=CC=C1)CC(CC(=O)O)C(=O)O				228104		OHQFGTDAUDLCBG-UHFFFAOYSA-N	0.196366	0.532193	0.714623	0.131615	0.365435	0.66077	0.827331	0.945877	0.973872	0.491447	0.702683	0.831659	0.338872	0.666195	0.91863	0.235733	0.502751	0.74241	0.0288663	0.0930409	0.679039	0.608408	0.751291	0.858325	0.606389	0.940067
4.929_268.1041	268.104	4.929	Adenosine	[M+H]+		2	posHILIC	Adenosine	OIRDTQYFTABQOQ-KQYNXXCUSA-N	C10H13N5O4	267.097	Nucleic acids	Purines	Purine ribonucleosides	Purine nucleosides	885	C1=NC(=C2C(=N1)N(C=N2)[C@H]3[C@@H]([C@@H]([C@H](O3)CO)O)O)N		C00212		60961		OIRDTQYFTABQOQ-KQYNXXCUSA-N	0.39215	0.724019	1.10866	0.714393	0.874685	0.979163	0.338872	0.59485	0.872259	0.758532	0.890417	1.02978	0.775459	0.907486	0.872898	0.872075	0.95037	1.13674	0.311202	0.509442	1.54626	0.649977	0.774947	0.900027	0.311202	0.868169
5.554_115.0503	115.05	5.554	Dihydrouracil	[M+H]+		2	posHILIC	Dihydrouracil	OIVLITBTBDPEFK-UHFFFAOYSA-N	C4H6N2O2	114.043	Nucleic acids	Pyrimidines	Pyrimidines	Pyrimidines	925	C1CNC(=O)NC1=O		C00429		649		OIVLITBTBDPEFK-UHFFFAOYSA-N	0.724571	0.904524	0.956136	0.213399	0.490904	0.795046	0.174118	0.41737	0.795594	0.671189	0.830615	1.02506	0.775459	0.907486	0.961447	0.736354	0.8761	1.01692	0.762626	0.887009	0.997774	0.608408	0.751291	1.00152	0.0090091	0.513969
4.42_885.55	885.55	4.416	PI 38:4|PI 18:0_20:4	[M-H]-		2	negCSH	PI 18:0_20:4	OJESNYFIPWSOPO-UHFFFAOYSA-N	C47H83O13P		Glycerophospholipids	Glycerophosphoinositols	PI	PI	851	O=C(OCC(OC(=O)CCCCCCC=CCC=CCC=CCC=CCC)COP(=O)(O)OC1C(O)C(O)C(O)C(O)C1O)CCCCCCCCCCCCCCCCC						OJESNYFIPWSOPO-UHFFFAOYSA-N	0.557028	0.829602	1.07764	0.406104	0.682422	1.09385	0.105927	0.322818	0.845494	0.588077	0.781136	0.898066	0.322196	0.658944	0.890988	0.173393	0.413895	0.850178	0.444886	0.630577	0.888976	0.961185	1	0.997818	0.557673	0.928427
7.299_116.0342	116.034	7.299	N-Acetylglycine	[M-H]-		1	negHILIC	N-Acetylglycine	OKJIRPAQVSHGFK-UHFFFAOYSA-N	C4H7NO3	117.043	Organic acids	Amino acids and peptides	Amino acids	Amino acids	74	CC(=O)NCC(=O)O				10972		OKJIRPAQVSHGFK-UHFFFAOYSA-N	1	1	1.00936	0.000149817	0.00363706	1.35221	0.110937	0.330494	1.10493	0.0314084	0.120663	1.2684	0.00563118	0.082374	1.34944	0.000118154	0.00328813	1.63496	0.294529	0.493072	1.14117	0.00134673	0.00529868	1.27474	0.311202	0.868169
0.75_358.30	358.296	0.751	CAR 13:0	[M+H]+		3	posCSH	CAR 13:0	OLAOWMDKXPIITQ-UHFFFAOYSA-N	C20H39NO4	357.288	Fatty Acyls	Fatty esters	Acyl carnitines	CAR	209	O=C([O-])CC(OC(=O)CCCCCCCCCCCC)C[N+](C)(C)C				3072472		OLAOWMDKXPIITQ-UHFFFAOYSA-N	0.10362	0.387639	0.752349	0.0418759	0.158739	1.48454	0.246968	0.497864	1.38196	0.0123082	0.0615308	1.59163	0.220628	0.542536	1.24448	0.0184332	0.108976	1.83604	0.113823	0.25267	0.672774	0.224368	0.379265	1.33976	0.0621105	0.650312
1.081_146.06	146.06	1.081	Indole-3-carboxaldehyde	[M+H]+		1	posHILIC	1H-Indole-3-carboxaldehyde	OLNJUISKUQQNIM-UHFFFAOYSA-N	C9H7NO	145.053	Organoheterocyclic compounds	Indoles	Indoles	Indoles	553	C1=CC=C2C(=C1)C(=CN2)C=O		C08493		10256		OLNJUISKUQQNIM-UHFFFAOYSA-N	0.512869	0.801621	0.837084	0.000647795	0.00754219	0.715392	0.10362	0.318679	0.586396	0.988321	1	1.03681	0.801286	0.917939	0.737131	0.671189	0.842309	1.22462	0.709073	0.852531	0.751395	0.29865	0.463618	1.3217	0.278467	0.842786
2.656_184.0973	184.097	2.656	5-Oxo-1-propyl-2-pyrrolidineacetic acid	[M-H]-		2	negHILIC	-	OLNRYIJLDVURDG-UHFFFAOYSA-N	C9H15NO3	185.105	Pyrrolidines	N-alkylpyrrolidines	N-alkylpyrrolidines	N-alkylpyrrolidines	628	CCCN1C(CCC1=O)CC(=O)O				71751384		OLNRYIJLDVURDG-UHFFFAOYSA-N	0.0136441	0.172977	0.415685	0.131615	0.365435	0.858558	0.0839476	0.280071	0.813704	0.000418904	0.00487246	0.254681	0.0235034	0.179982	1.42718	0.0232703	0.122357	2.24627	0.656921	0.822774	0.901514	0.0481324	0.11836	0.422355	0.14031	0.711282
1.182_347.2221	347.222	1.182	Corticosterone	[M+H]+		1	posHILIC	Corticosterone	OMFXVFTZEKFJBZ-HJTSIMOOSA-N	C21H30O4	346.214	Sterol Lipids	Steroids	C21 steroids	Steroids	987	C[C@]12CCC(=O)C=C1CC[C@@H]3[C@@H]2[C@H](C[C@]4([C@H]3CC[C@@H]4C(=O)CO)C)O		C02140	LMST02030186	5753		OMFXVFTZEKFJBZ-HJTSIMOOSA-N	0.00794522	0.143897	2.55103	0.587739	0.811362	1.99288	0.923932	0.98951	1.26213	0.906186	0.966316	0.915671	0.688403	0.891841	1.44793	0.209903	0.475197	1.78655	0.00889154	0.0363229	5.42244	0.000943645	0.00395845	4.6009	0.108263	0.711282
11.77_894.85	894.849	11.773	TG 53:0|TG 16:0_18:0_19:0	[M+NH4]+		2	posCSH	TG 16:0_18:0_19:0	OMGUWQWBDLPKCU-UHFFFAOYSA-N	C56H108O6		Triradylcglycerols	Triacylglycerols	Triacylglycerols_saturated_	TAG_saturated	1074	O=C(OCC(OC(=O)CCCCCCCCCCCCCCCCC)COC(=O)CCCCCCCCCCCCCCCCCC)CCCCCCCCCCCCCCC						OMGUWQWBDLPKCU-UHFFFAOYSA-N	0.163726	0.483967	0.770372	0.000418904	0.00575867	0.497542	0.356091	0.610059	1.16663	0.0337888	0.126819	1.37038	0.602962	0.850407	1.1563	0.548387	0.777279	1.16774	0.00238067	0.0138589	0.380877	0.000267406	0.0013682	0.420946	0.53405	0.928427
7.762_116.0705	116.07	7.762	Proline	[M+H]+		3	posHILIC	Proline	ONIBWKKTOPOVIA-BYPYZUCNSA-N	C5H9NO2	115.063	Organic acids	Amino acids and peptides	Amino acids	Amino acids	75	C1C[C@H](NC1)C(=O)O		C00148		145742		ONIBWKKTOPOVIA-BYPYZUCNSA-N	0.450219	0.773644	1.02801	0.420752	0.694786	0.86315	0.174118	0.41737	0.882896	0.895185	0.957269	0.953559	0.775459	0.907486	0.93594	0.872075	0.95037	0.880319	0.0848212	0.2097	1.14043	0.247501	0.406914	1.10361	0.0344947	0.62303
2.375_194.0454	194.045	2.375	o-Hydroxyhippuric acid	[M-H]-		2	negHILIC	Salicyluric acid	ONJSZLXSECQROL-UHFFFAOYSA-N	C9H9NO4	195.053	Benzenoids	Benzamides	Hippuric acids	Benzenoids	156	C1=CC=C(C(=C1)C(=O)NCC(=O)O)O		C07588		10253		ONJSZLXSECQROL-UHFFFAOYSA-N	0.0839476	0.356075	0.815466	0.155627	0.406339	0.511429	0.322196	0.577222	1.12069	0.895185	0.957269	0.821996	0.356091	0.679431	1.26848	0.272254	0.547868	1.3014	0.0562981	0.153675	0.346073	0.155627	0.292056	0.440063	0.557673	0.928427
8.561_229.1182	229.118	8.561	Proline-hydroxyproline	[M+H]+		1	posHILIC	Pro-hydroxyPro	ONPXCLZMBSJLSP-CSMHCCOUSA-N	C10H16N2O4	228.111	Organic acids	Amino acids and peptides	Dipeptides	Dipeptides	391	C1C[C@H]([NH2+]C1)C(=O)N2C[C@@H](C[C@H]2C(=O)[O-])O				11902892		ONPXCLZMBSJLSP-CSMHCCOUSA-N	0.144355	0.463969	0.879058	0.0067665	0.0402113	0.659881	0.557028	0.762955	1.00935	0.312468	0.535325	1.21854	0.906502	0.971191	1.06296	0.736354	0.8761	1.04285	0.789853	0.899037	0.997229	0.629046	0.765182	0.817892	0.488371	0.928427
10.29_865.73_10.29_860.77	865.7263_860.7711	10.2865	TG 51:3|TG 16:0_17:1_18:2	[M+Na]+_[M+NH4]+		3	posCSH	TG 16:0_17:1_18:2	OOBFBGMNWGVDHN-UHFFFAOYSA-N	C54H98O6_C54H98O6		Triradylcglycerols	Triacylglycerols	Triacylglycerols_unsaturated_	TAG_unsaturated	1075	O=C(OCC(OC(=O)CCCCCCCC=CCCCCCCC)COC(=O)CCCCCCCCCCCCCCC)CCCCCCCC=CCC=CCCCCC						OOBFBGMNWGVDHN-UHFFFAOYSA-N	0.0279465	0.222986	0.677513	3.9e-05	0.00293635	0.57097	0.534718	0.748606	0.941497	0.371885	0.58709	1.06399	0.00106833	0.0393213	0.662262	0.00221746	0.0294201	0.742674	4.19e-06	0.000139868	0.148538	5.14e-07	1.53e-05	0.163573	0.682808	0.970216
10.50_888.80	888.8	10.502	TG 53:3|TG 17:0_17:1_19:2	[M+NH4]+		3	posCSH	TG 17:0_17:1_19:2	OOEZSTJXUMDNLX-UHFFFAOYSA-N	C56H102O6		Triradylcglycerols	Triacylglycerols	Triacylglycerols_unsaturated_	TAG_unsaturated	1076	O=C(OCC(OC(=O)CCCCCCCC=CCCCCCCC)COC(=O)CCCCCCCCCCCCCCCC)CCCCCCCC=CCC=CCCCCCC						OOEZSTJXUMDNLX-UHFFFAOYSA-N	0.0102532	0.155985	0.893966	2.05e-05	0.00293635	0.815715	0.000840801	0.0122994	0.884309	0.0113265	0.0595555	0.867748	0.135353	0.430188	0.993633	0.000238536	0.00504018	0.89461	3.48e-05	0.000466924	0.300179	8.09e-07	1.53e-05	0.428796	0.423999	0.928427
5.59_820.58	820.582	5.592	PC 37:3	[M+Na]+		5	posCSH	PC 37:3	OOYQEEUUQRMQKL-JUUDQZDJSA-N	C45H84NO8P	797.593	Glycerophospholipids	Glycerophosphocholines	PC	PC	744	O=C(OCC(OC(=O)CCCCCCCCCCCCCCC=CCC=CCC=CCCCCCCC)COP(=O)([O-])OCC[N+](C)(C)C)CCCCCC						OOYQEEUUQRMQKL-JUUDQZDJSA-N	0.0495869	0.283144	0.731278	0.131615	0.365435	0.92688	0.0117505	0.0757477	0.733216	0.341349	0.557195	0.945325	0.00210088	0.0518725	0.796437	0.00149036	0.0220844	0.853856	0.000808275	0.00644924	0.392068	8.22e-05	0.000499169	0.658237	0.685523	0.971654
7.782_72.0808	72.0808	7.782	1,2-Diamino-2-methylpropane_1,2-Diamino-2-methylpropane	[M+H-NH3]+		2	posHILIC	-	OPCJOXGBLDJWRM-UHFFFAOYSA-N	C4H12N2	88.1	Organonitrogen compounds	Amines	Primary amines	Amides	5	CC(C)(CN)N				13128		OPCJOXGBLDJWRM-UHFFFAOYSA-N	0.959854	0.991125	0.997482	0.259673	0.541658	0.942523	0.906502	0.977617	0.99918	0.29865	0.522637	1.05732	0.144355	0.445159	1.11643	0.110579	0.325182	1.17222	0.328485	0.53088	1.2157	0.988321	1	0.942005	0.122176	0.711282
5.802_112.0505	112.05	5.802	Cytosine	[M+H]+		1	posHILIC	Cytosine	OPTASPLRGRRNAP-UHFFFAOYSA-N	C4H5N3O	111.043	Nucleic acids	Pyrimidines	Pyrimidones	Pyrimidines	926	C1=C(NC(=O)N=C1)N		C00380		597		OPTASPLRGRRNAP-UHFFFAOYSA-N	0.674871	0.886108	1.05184	0.147278	0.393547	0.541272	0.62655	0.820774	0.827959	0.139277	0.322343	0.54216	0.356091	0.679431	1.17554	0.00357904	0.0364615	0.448707	0.0785935	0.197958	0.688064	0.117274	0.237672	0.653751	0.278467	0.842786
7.936_303.0836	303.084	7.936	N-Acetylaspartylglutamic acid	[M-H]-		3	negHILIC	N-Acetyl-Asp-Glu	OPVPGKGADVGKTG-BQBZGAKWSA-N	C11H16N2O8	304.091	Organic acids	Amino acids and peptides	Dipeptides	Dipeptide	366	CC(=O)N[C@@H](CC(=O)O)C(=O)N[C@@H](CCC(=O)O)C(=O)O				188803		OPVPGKGADVGKTG-BQBZGAKWSA-N	0.735689	0.914402	0.861788	0.964972	0.997312	1.0423	0.775459	0.917736	0.784841	0.780911	0.898206	1.1477	0.724571	0.901565	1.07925	0.420752	0.675215	1.3767	0.249303	0.437622	0.679352	0.000168496	0.000928764	0.378582	0.328485	0.883963
1.795_183.0113	183.011	1.795	4-Fluorobenzene-1,3-dicarboxylic acid	[M-H]-		2	negHILIC	-	OPWLKVOLSUNGEI-UHFFFAOYSA-N	C8H5FO4	184.017	Benzene and substituted derivatives	Benzoic acids and derivatives	Phthalic acid and derivatives	Phthalic acid	836	C1=CC(=C(C=C1C(=O)O)C(=O)O)F				242256		OPWLKVOLSUNGEI-UHFFFAOYSA-N	0.879968	0.965426	1.01661	0.988321	1	0.995971	0.208241	0.454307	0.89979	0.629046	0.807358	1.03328	0.430341	0.747365	0.911289	0.285245	0.561146	1.34347	0.985825	1	1.1887	0.649977	0.774947	0.972925	0.488371	0.928427
11.39_810.79	810.791	11.387	TG O-48:0|TG O-17:0_15:0_16:0	[M+NH4]+		3	posCSH	TG O-17:0_15:0_16:0*	OPZKDQAUFSPNJK-UHFFFAOYSA-N	C51H100O5		Triradylcglycerols	oxTriacylglycerols	oxTriacylglycerols_saturated_	O-TAG	712	O=C(OCC(OC(=O)CCCCCCCCCCCCCCC)COCCCCCCCCCCCCCCCCC)CCCCCCCCCCCCCC						OPZKDQAUFSPNJK-UHFFFAOYSA-N	0.0781057	0.349485	0.784444	0.000168496	0.00369719	0.642247	0.93314	0.98951	0.975521	0.259673	0.484129	1.15359	0.0279465	0.198056	0.75854	0.0314084	0.151852	1.22964	0.105927	0.240285	0.63661	0.00121596	0.00491991	0.719155	0.278467	0.842786
1.62_315.23	315.233	1.624	FA 21:5	[M-H]-		3	negCSH	Heneicosapentaenoic acid	OQOCQFSPEWCSDO-UHFFFAOYSA-N	C21H32O2	316.24	Fatty Acyls	Fatty acids	Unsaturated FA	FA	456	O=C(O)CCCCC=CCC=CCC=CCC=CCC=CCC				54164269		OQOCQFSPEWCSDO-UHFFFAOYSA-N	0.674871	0.886108	0.979732	0.423711	0.695617	0.90598	0.150121	0.389291	1.26362	0.000374892	0.00455055	1.76163	0.0485974	0.265863	1.3571	0.0630144	0.228252	1.60502	0.00486506	0.0219408	0.410729	0.0108692	0.0339774	0.538796	0.1713	0.771992
2.385_219.1225	219.123	2.385	3-Hydroxysebacic acid	[M+H]+		3	posHILIC	3-Hydroxysebacic acid	OQYZCCKCJQWHIE-UHFFFAOYSA-N	C10H18O5	218.115	Fatty Acyls	Fatty acids	Hydroxy FA	Hydroxy FA	531	C(CCCC(=O)O)CCC(CC(=O)O)O			LMFA01170092	3017884		OQYZCCKCJQWHIE-UHFFFAOYSA-N	0.62655	0.863478	1.0631	0.608408	0.819591	1.21863	0.0625386	0.2355	1.29558	0.00269189	0.0196888	1.84666	0.0966911	0.370217	1.24666	0.0363219	0.166439	1.63212	0.220235	0.401418	0.665214	0.236327	0.394225	0.6995	0.557673	0.928427
1667	227	610734	3-phosphoglycerate	[*]+		MSI 1	GC-TOF MS	3-Phosphoglyceric acid	OSJPPGNTCRNQQC-UHFFFAOYSA-N	C3H7O7P	185.993	Organic acids	Short-chain acids	Short-chain acids	Short-chain acids	950	C(C(C(=O)O)O)OP(=O)(O)O		C00597		724		OSJPPGNTCRNQQC-UHFFFAOYSA-N	0.39215	0.724019	0.925847	0.939695	0.981211	0.938581	0.985825	1	1.16525	0.348165	0.567509	0.907439	0.687155	0.891841	0.952331	0.340419	0.617242	0.927336	0.901025	0.962612	1	0.05463	0.131504	0.788062	0.488371	0.928427
4.37_888.56	888.559	4.373	PC 36:4;3O|PC 18:2_18:2;3O	[M+CH3COO]-		2	negCSH	-	OSKLKXMHEYBAGA-UHFFFAOYSA-N	C44H80NO11P		Glycerophospholipids	Glycerophosphocholines	PC	PC	785	O=C(OCC(OC(=O)CCCCCCCC(O)C=CC(O)C(O)CC=CCC)COP(=O)([O-])OCC[N+](C)(C)C)CCCCCCCC=CCC=CCCCCC						OSKLKXMHEYBAGA-UHFFFAOYSA-N	0.557028	0.829602	1.154	0.0289171	0.122829	1.19183	0.488371	0.718047	1.02167	0.918384	0.970256	0.988263	0.724571	0.901565	0.989841	0.312468	0.586392	0.964806	0.461104	0.652753	1.08395	0.987057	1	1.05712	0.233901	0.816274
6.14_833.65	833.651	6.14	SM 42:3;2O	[M+Na]+		2	posCSH	SM 42:3;O2	OSQDHYJRSISFIL-UHFFFAOYSA-N	C47H91N2O6P	810.662	Sphingolipids	Sphingomyelins	SM	SM	967	O=C(NC(COP(=O)([O-])OCC[N+](C)(C)C)C(O)C=CCCCCCCC)CCCCCCCCCCCCCCCCCC=CCC=CCCCCCCC						OSQDHYJRSISFIL-UHFFFAOYSA-N	0.827331	0.957388	0.971372	0.473197	0.729619	1.03028	0.491494	0.718047	0.877054	0.780911	0.898206	0.995747	0.153809	0.464274	0.825611	0.529051	0.762181	0.91562	0.709073	0.852531	0.890501	0.00149036	0.00580374	1.26745	0.311202	0.868169
16	218	671252	tyrosine	[*]+		MSI 1	GC-TOF MS	Tyrosine	OUYCCCASQSFEME-QMMMGPOBSA-N	C9H11NO3	181.074	Organic acids	Amino acids and peptides	Amino acids	Amino acids	76	C1=CC(=CC=C1C[C@@H](C(=O)O)N)O		C00082		6057		OUYCCCASQSFEME-QMMMGPOBSA-N	0.135353	0.442515	0.993546	0.00212965	0.0171122	0.610705	0.872959	0.974605	0.954412	0.963795	0.991029	1.01195	0.153809	0.464274	1.19707	0.0717735	0.245936	1.16626	0.762626	0.887009	0.897555	0.0328897	0.0856784	1.21138	0.233901	0.816274
4.146_186.076	186.076	4.146	N-Acetyl-D-glucosamine	[M+H-2H2O]+		2	posHILIC	N-Acetyl-D-glucosamine	OVRNDRQMDRJTHS-PVFLNQBWSA-N	C8H15NO6	221.09	Carbohydrates	Monosaccharides	Acylaminosugars	Carbohydrates	260	CC(=O)N[C@@H]1[C@H]([C@@H]([C@H](O[C@@H]1O)CO)O)O		C20328		82313		OVRNDRQMDRJTHS-PVFLNQBWSA-N	0.0423314	0.268334	1.07798	0.131615	0.365435	1.19644	0.118656	0.341886	1.12117	0.0270765	0.108783	1.18819	0.0235034	0.179982	1.10333	0.124283	0.339251	1.1699	0.0410353	0.122249	1.13913	0.692666	0.805639	1.01043	0.0727431	0.663999
7.128_220.0825	220.083	7.128	N-Acetylmannosamine	[M-H]-		2	negHILIC	N-Acetyl-mannosamine	OVRNDRQMDRJTHS-ZTVVOAFPSA-N	C8H15NO6	221.09	Carbohydrates	Monosaccharides	Acylaminosugars	Carbohydrates	261	CC(=O)N[C@H]1[C@H]([C@@H]([C@H](OC1O)CO)O)O		C00645		439281		OVRNDRQMDRJTHS-ZTVVOAFPSA-N	0.762626	0.932349	0.951702	0.147278	0.393547	1.0164	0.174118	0.41737	1.16811	0.00201018	0.0162668	1.23038	0.0496309	0.265863	1.19697	0.000267406	0.00544839	1.26256	0.131	0.280433	1.10658	0.00517468	0.0178378	1.17582	0.872959	1
1.214_307.1919	307.192	1.214	3-Cyclopentene-1-octanoic acid, 2-(3-hydroxy-1-penten-1-yl)-5-oxo-	[M-H]-		2	negHILIC	-	OXXJZDJLYSMGIQ-ZRDIBKRKSA-N	C18H28O4	308.199	Fatty Acyls	Eicosanoids	Prostaglandins and related compounds	Prostaglandins	878	CCC(/C=C/C1C=CC(=O)C1CCCCCCCC(=O)O)O				24978539		OXXJZDJLYSMGIQ-ZRDIBKRKSA-N	0.000453546	0.073342	0.684902	0.0418759	0.158739	0.748286	0.00690476	0.0528747	1.23263	9.29e-05	0.00153586	1.51213	0.275436	0.605535	1.12568	0.0215479	0.118202	1.34271	1.58e-05	0.000253815	1.9847	0.000890742	0.00375032	1.89385	0.346379	0.900269
0.987_279.2332	279.233	0.987	Linoleic acid	[M-H]-		2	negHILIC	Linoleic acid	OYHQOLUKZRVURQ-HZJYTTRNSA-N	C18H32O2	280.24	Fatty Acyls	Fatty acids	Unsaturated FA	FA	457	CCCCC/C=C\C/C=C\CCCCCCCC(=O)O		C01595	LMFA01030120	5280450		OYHQOLUKZRVURQ-HZJYTTRNSA-N	0.724571	0.904524	0.971733	0.0630144	0.214625	1.34908	0.512869	0.733312	1.22785	0.0199375	0.0848832	1.28708	0.674871	0.883059	1.15239	0.0215479	0.118202	1.57612	0.021911	0.07553	0.557728	0.124283	0.24705	0.546791	0.488371	0.928427
8.403_160.0605	160.06	8.403	2-Aminoadipic acid	[M-H]-		2	negHILIC	alpha-Aminoadipic acid	OYIFNHCXNCRBQI-UHFFFAOYSA-N	C6H11NO4	161.069	Organic acids	Amino acids and peptides	Amino acids	Amino acids	77	C(CC(C(=O)O)N)CC(=O)O			LMFA01170098	469		OYIFNHCXNCRBQI-UHFFFAOYSA-N	0.0536597	0.294354	0.79031	0.529051	0.769958	0.931186	0.275436	0.534478	0.915048	0.0980969	0.2579	1.07097	0.0496309	0.265863	1.42665	0.00201018	0.027634	1.4779	0.606389	0.787133	0.978336	0.510068	0.668214	0.86505	0.067254	0.650312
3.10_578.42	578.419	3.102	LPC 22:1/0:0	[M+H]+		2	posCSH	LPC 22:1/0:0*	PAFOXYLFALKPOE-UHFFFAOYSA-N	C30H60NO7P		Glycerophospholipids	Glycerophosphocholines	LPC	LPC	587	O=C(OCC(O)COP(=O)([O-])OCC[N+](C)(C)C)CCCCCCCCCCCC=CCCCCCCCC						PAFOXYLFALKPOE-UHFFFAOYSA-N	0.306065	0.666451	1.06107	0.117274	0.339618	0.845682	0.534718	0.748606	1.02028	0.988321	1	0.926829	0.0966911	0.370217	0.871561	0.0314084	0.151852	0.772284	0.581792	0.763017	0.981204	2.65e-05	0.000180282	0.555895	0.845053	1
4.964_100.112	100.112	4.964	Cyclohexanamine	[M+H]+		1	posHILIC	Cyclohexylamine	PAFZNILMFXTMIY-UHFFFAOYSA-N	C6H13N	99.1048	Organic nitrogen compounds	Cyclohexylamines	Cyclohexylamines	Cyclohexyls	335	C1CCC(CC1)N		C00571		7965		PAFZNILMFXTMIY-UHFFFAOYSA-N	0.986613	1	1.00006	0.671189	0.854717	1.03309	1	1	1.02049	0.988321	1	1.02209	0.135353	0.430188	0.952199	0.671189	0.842309	1.01665	0.466347	0.656106	1.0588	0.849074	0.92354	1.02333	0.510944	0.928427
6.60_824.65	824.653	6.598	PC O-40:4	[M+H]+		3	posCSH	PC O-40:4	PCRPQEYUJVWWPG-UHFFFAOYSA-N	C48H90NO7P	823.645	Glycerophospholipids	Glycerophosphocholines	O-PC	O-PC	655	O=C(OC(COCCCCCCCCCCCC)COP(=O)([O-])OCC[N+](C)(C)C)CCCCCCCCCCCCCCC=CCC=CCC=CCC=CCC						PCRPQEYUJVWWPG-UHFFFAOYSA-N	0.373852	0.722991	0.878992	0.437843	0.702643	1.06925	0.959854	1	0.849017	0.803473	0.912202	0.975774	0.491494	0.796583	0.861629	0.0215479	0.118202	1.20316	0.0984723	0.232142	0.690459	2.33e-05	0.000160252	0.734452	0.845053	1
0.90_542.32	542.324	0.9	LPC 20:5/0:0	[M+H]+		2	posCSH	LPC 20:5/0:0*	PDIGSOAOQOXRDU-UHFFFAOYSA-N	C28H48NO7P		Glycerophospholipids	Glycerophosphocholines	LPC	LPC	588	O=C(OCC(O)COP(=O)([O-])OCC[N+](C)(C)C)CCCC=CCC=CCC=CCC=CCC=CCC						PDIGSOAOQOXRDU-UHFFFAOYSA-N	0.0839476	0.356075	0.854779	0.0867669	0.27631	0.87442	0.853568	0.961869	0.957487	0.736354	0.874277	1.01495	0.93314	0.984023	1.03733	0.173393	0.413895	0.920365	0.00528097	0.023355	0.730895	0.164329	0.303398	0.941548	0.872959	1
4.32_835.54	835.535	4.323	PI 34:1|PI 16:0_18:1	[M-H]-		3	negCSH	PI 16:0_18:1	PDLAMJKMOKWLAJ-UHFFFAOYSA-N	C43H81O13P	836.541	Glycerophospholipids	Glycerophosphoinositols	PI	PI	852	O=C(OCC(OC(=O)CCCCCCCC=CCCCCCCCC)COP(=O)(O)OC1C(O)C(O)C(O)C(O)C1O)CCCCCCCCCCCCCCC				17754123		PDLAMJKMOKWLAJ-UHFFFAOYSA-N	1	1	1.0966	0.441756	0.704957	0.895895	0.762626	0.915954	0.902653	0.964972	0.991029	0.956282	0.901025	0.971191	0.997546	0.649977	0.829557	0.928828	0.985825	1	1.09355	0.0130652	0.0395421	0.515754	0.63144	0.949239
30	205	344466	glycerol	[*]+		MSI 1	GC-TOF MS	Glycerol	PEDCQBHIVMGVHV-UHFFFAOYSA-N	C3H8O3	92.0473	Carbohydrates	Monosaccharides	Sugar alcohols	Carbohydrates	262	C(C(CO)O)O		C00116		753		PEDCQBHIVMGVHV-UHFFFAOYSA-N	0.534718	0.813485	0.967449	0.372012	0.6524	0.908468	0.00187609	0.0227726	0.623512	0.00156521	0.0135296	0.717464	0.174118	0.492974	0.797979	0.639033	0.829557	0.998817	0.00211462	0.0130421	0.647119	0.134149	0.263904	0.8918	0.656921	0.955322
7.367_160.0607	160.061	7.367	Acetyl-threonine	[M-H]-		2	negHILIC	-	PEDXUVCGOLSNLQ-WUJLRWPWSA-N	C6H11NO4	161.069	Carboxylic acids and derivatives	Amino acids, peptides, and analogues	Amino acids and derivatives	Amino acids	78	C[C@H]([C@@H](C(=O)O)NC(=O)C)O				152204		PEDXUVCGOLSNLQ-WUJLRWPWSA-N	0.0725992	0.338105	0.846402	0.918384	0.972056	0.924968	0.749879	0.906368	0.993365	0.0337888	0.126819	1.21068	0.174118	0.492974	1.27096	0.0215479	0.118202	1.18996	0.901025	0.962612	1.00244	0.895185	0.952804	0.868572	0.957493	1
1743	154	245118	maleimide	[*]+		MSI 1	GC-TOF MS	Maleimide	PEEHTFAAVSWFBL-UHFFFAOYSA-N	C4H3NO2	97.0164	Organoheterocyclic compounds	Pyrrolidones	Maleimides	Pyrrolidones	934	C1=CC(=O)NC1=O		C07272		10935		PEEHTFAAVSWFBL-UHFFFAOYSA-N	0.674851	0.886108	0.927419	0.879727	0.95597	0.972573	0.182664	0.424705	0.823062	0.750679	0.888511	0.99684	0.373821	0.688008	0.918031	0.891682	0.960871	0.955511	0.789839	0.899037	1.06765	0.78534	0.879365	0.878792	0.789839	1
6.684_169.0759	169.076	6.684	2-(4-Fluorophenyl)acetohydrazide	[M+H]+		2	posHILIC	-	PFBNINAURUGQRR-UHFFFAOYSA-N	C8H9FN2O	168.07	Benzene and substituted derivatives	Phenylacetamides	Phenylacetamides	Benzenoids	157	C1=CC(=CC=C1CC(=O)NN)F				3771612		PFBNINAURUGQRR-UHFFFAOYSA-N	0.669463	0.886108	0.785474	0.0687438	0.230696	0.759366	0.011054	0.073188	1.61971	0.190985	0.401086	1.97346	0.475068	0.789015	1.2792	0.670231	0.842309	1.18357	0.0486318	0.138376	1.94128	0.629967	0.765487	1.36563	0.349444	0.906173
7.051_203.2231	203.223	7.051	Spermine	[M+H]+		1	posHILIC	Spermine	PFNFFQXMRSDOHW-UHFFFAOYSA-N	C10H26N4	202.216	Organic nitrogen compounds	Amines	Dialkylamines	Dialkylamines	363	C(CCNCCCN)CNCCCN		C00750		1103		PFNFFQXMRSDOHW-UHFFFAOYSA-N	0.570029	0.842714	0.950958	0.832975	0.932703	1.03886	0.796648	0.92819	1.05253	0.872075	0.947655	1.03716	0.658669	0.882091	1.08663	0.0867669	0.27672	0.722145	0.0271917	0.090191	0.608171	0.372228	0.545272	0.877774	0.397168	0.921237
12.09_972.93	972.932	12.091	TG O-60:3|TG O-22:1_18:1_20:1	[M+NH4]+		3	posCSH	TG O-22:1_18:1_20:1*	PFUZODUHLMDMCK-UHFFFAOYSA-N	C63H118O5		Triradylcglycerols	oxTriacylglycerols	oxTriacylglycerols_unsaturated_long-chain	O-TAG	713	O=C(OCC(OC(=O)CCCCCCCCCC=CCCCCCCCC)COCCCCCCCCCCCCC=CCCCCCCCC)CCCCCCCC=CCCCCCCCC						PFUZODUHLMDMCK-UHFFFAOYSA-N	0.208241	0.550006	0.74528	0.00517468	0.032264	0.40306	0.674871	0.8518	0.881567	0.356411	0.570357	1.28396	0.00623877	0.0857643	0.64556	0.608408	0.809083	1.12042	0.0914421	0.220117	0.758058	0.510068	0.668214	0.905218	0.789853	1
2.714_156.0658	156.066	2.714	3-Methylcrotonylglycine	[M-H]-		1	negHILIC	3-Methylcrotonylglycine	PFWQSHXPNKRLIV-UHFFFAOYSA-N	C7H11NO3	157.074	Organic acids	Amino acids and peptides	Amino acids	Amino acids	79	CC(=CC(=O)NCC(=O)O)C				169485		PFWQSHXPNKRLIV-UHFFFAOYSA-N	0.338872	0.694169	1.12138	0.01572	0.0773125	1.32431	0.0966911	0.306457	1.38042	0.173393	0.376125	1.15872	0.0013517	0.0451904	1.75866	0.0270765	0.136098	1.24288	0.00377981	0.0185097	2.22567	0.202823	0.353855	1.199	0.985825	1
5.46_632.52	632.525	5.458	DG 36:5|DG 18:2_18:3	[M+NH4]+		2	posCSH	DG 18:2_18:3	PGXBELQFNRPKBC-UHFFFAOYSA-N	C39H66O5		Glycerolipids	Diradylglycerols	DAG	DAG	354	O=C(OCC(OC(=O)CCCCCCCC=CCC=CCC=CCC)CO)CCCCCCCC=CCC=CCCCCC						PGXBELQFNRPKBC-UHFFFAOYSA-N	0.00369902	0.11407	0.454162	0.000890742	0.00941052	0.637715	0.0196866	0.112877	1.25062	0.000212611	0.00292276	1.67345	0.93314	0.984023	1.00111	0.110579	0.325182	1.47657	4.08e-05	0.000529027	0.174896	1.59e-06	2.01e-05	0.229294	0.985825	1
5.45_637.48	637.481	5.454	DG 36:5	[M+Na]+		3	posCSH	DG 36:5	PGXBELQFNRPKBC-WBVIKXMWSA-N	C39H66O5	614.491	Glycerolipids	Diradylglycerols	DAG	DAG	347	O=C(OCC(OC(=O)CCCCCCCCCCCC=CCC=CCC=CCC=CCC=CCC)CO)CCCCCCC						PGXBELQFNRPKBC-WBVIKXMWSA-N	0.0013517	0.0962269	0.597114	0.0481324	0.172701	0.816369	0.0029793	0.0306251	1.84972	1.57e-05	0.000527526	2.45847	0.322196	0.658944	1.16876	0.00244416	0.0313347	1.94596	1.85e-05	0.000293813	0.187886	5.02e-05	0.000321552	0.364029	0.488371	0.928427
7.73_162.1124	162.112	7.73	Carnitine	[M+H]+		1	posHILIC	Carnitine	PHIQHXFUZVPYII-ZCFIWIBFSA-N	C7H15NO3	161.105	Organic nitrogen compounds	Carnitines	Carnitines	Carnitines	302	C[N+](C)(C)C[C@@H](CC(=O)[O-])O		C00318		10917		PHIQHXFUZVPYII-ZCFIWIBFSA-N	0.69956	0.890412	1.0069	0.568066	0.800606	0.982068	0.986613	1	1.03071	0.895185	0.957269	0.996786	0.0196866	0.158186	0.847785	0.00566309	0.0482208	0.764394	0.423999	0.610837	0.904038	0.588077	0.738982	0.970344	0.682808	0.970216
7.318_126.1026	126.103	7.318	N-alpha-methylhistamine	[M+H]+		3	posHILIC	-	PHSPJQZRQAJPPF-UHFFFAOYSA-N	C6H11N3	125.095	Organonitrogen compounds	Amines	Aralkylamines	Aralkylamines	131	CNCCC1=CN=CN1				912		PHSPJQZRQAJPPF-UHFFFAOYSA-N	0.39215	0.724019	1.06163	0.548387	0.788048	1.05426	0.322196	0.577222	0.787696	0.29865	0.522637	1.13462	0.275436	0.605535	1.22774	0.849074	0.944243	0.960706	0.53405	0.72198	0.807221	0.124283	0.24705	1.46303	0.53405	0.928427
10.90_907.77	907.772	10.903	TG 54:3|TG 18:1_18:1_18:1	[M+Na]+		3	posCSH	TG 18:1_18:1_18:1	PHYFQTYBJUILEZ-UHFFFAOYSA-N	C57H104O6	884.783	Triradylcglycerols	Triacylglycerols	Triacylglycerols_unsaturated_	TAG_unsaturated	1077	O=C(OCC(OC(=O)CCCCCCCC=CCCCCCCCC)COC(=O)CCCCCCCC=CCCCCCCCC)CCCCCCCC=CCCCCCCCC				31207		PHYFQTYBJUILEZ-UHFFFAOYSA-N	0.0304277	0.22992	0.891527	0.00201018	0.0162668	0.863333	0.118656	0.341886	0.915041	0.0291733	0.114387	1.12964	0.00623877	0.0857643	0.863635	0.629046	0.818405	1.01677	2.55e-05	0.000358591	0.256295	2.61e-06	2.76e-05	0.460229	0.263011	0.835919
5.43_882.60	882.599	5.426	PC 42:7	[M+Na]+		2	posCSH	PC 42:7	PITKKHDNYABNRU-UHFFFAOYSA-N	C50H86NO8P	859.609	Glycerophospholipids	Glycerophosphocholines	PC	PC	786	O=C(OCC(OC(=O)CCCCCCCCCCCCCC=CCC=CCC=CCC=CCC=CCC=CCC=CCC)COP(=O)([O-])OCC[N+](C)(C)C)CCCCC						PITKKHDNYABNRU-UHFFFAOYSA-N	0.557028	0.829602	0.910477	0.0133645	0.0671755	0.781049	0.39215	0.648469	0.857091	0.0418759	0.141782	0.828994	0.0330957	0.217024	0.727247	0.00164798	0.0232142	0.698272	0.0042305	0.0198642	0.483565	3.48e-06	3.36e-05	0.463532	0.581792	0.928427
6.15_807.63	807.635	6.148	SM 40:2;2O	[M+Na]+		2	posCSH	SM 40:2;O2	PJNPQSJGQGUEKZ-UHFFFAOYSA-N	C45H89N2O6P	784.646	Sphingolipids	Sphingomyelins	SM	SM	968	O=C(NC(COP(=O)([O-])OCC[N+](C)(C)C)C(O)C=CCCCCCCC)CCCCCCCCCCCCCCCC=CCCCCCCCCCC						PJNPQSJGQGUEKZ-UHFFFAOYSA-N	0.879968	0.965426	0.882613	0.247501	0.527847	0.903869	0.184994	0.424705	0.791324	0.0184332	0.0796679	0.804135	0.275436	0.605535	0.763692	0.341349	0.617242	1.09861	0.845053	0.928907	0.985817	0.173393	0.316547	0.897385	0.263011	0.835919
4.79_828.55	828.551	4.795	PC 38:6	[M+Na]+		2	posCSH	PC 38:6	PLZBTDKJYHXIEW-DZUXOTHRSA-N	C46H80NO8P	805.562	Glycerophospholipids	Glycerophosphocholines	PC	PC	775	O=C(OCC(OC(=O)CCCCCCCCCCCCC=CCC=CCC=CCC=CCC=CCC=CCC)COP(=O)([O-])OCC[N+](C)(C)C)CCCCC						PLZBTDKJYHXIEW-DZUXOTHRSA-N	0.512869	0.801621	1.0342	0.164329	0.418526	1.04031	0.0625386	0.2355	0.91707	0.0067665	0.0395927	0.94507	0.260934	0.584923	0.966021	0.872075	0.95037	1.01304	0.0315731	0.099792	0.836159	0.01572	0.045991	0.943733	0.328485	0.883963
5.188_380.0951	380.095	5.188	(2R)-7-Methoxy-3-oxo-3,4-dihydro-2H-1,4-benzoxazin-2-yl .beta.-D-glucopyranoside	[M+Na]+		2	posHILIC	-	PMBZSEOAOIYRMW-XFWGRBSCSA-N	C15H19NO9	357.106	Organooxygen compounds	Carbohydrates and carbohydrate conjugates	Glycosyl compounds	Carbohydrates	263	COC1=CC2=C(C=C1)NC(=O)[C@H](O2)O[C@H]3[C@@H]([C@H]([C@@H]([C@H](O3)CO)O)O)O				11035692		PMBZSEOAOIYRMW-XFWGRBSCSA-N	0.572761	0.842714	3.19213	0.547619	0.788048	0.770578	0.460606	0.701911	1.86294	0.536797	0.742406	0.568285	0.460606	0.782743	0.490259	0.125541	0.341867	0.235646	0.95913	0.993074	1.40292	0.523699	0.682123	1.38005	0.949717	1
97	140	484934	trans-4-hydroxyproline	[*]+		MSI 1	GC-TOF MS	trans-4-Hydroxyproline	PMMYEEVYMWASQN-DMTCNVIQSA-N	C5H9NO3	131.058	Organic acids	Amino acids and peptides	Amino acids	Amino acids	80	C1[C@H](CN[C@@H]1C(=O)O)O		C01157		5810		PMMYEEVYMWASQN-DMTCNVIQSA-N	0.196366	0.532193	1.1335	0.00740341	0.0433194	0.750249	0.403697	0.656152	0.823268	0.0990974	0.259335	0.871504	0.579733	0.836322	1.04144	0.42257	0.675324	0.847684	0.346379	0.542137	1.11153	0.0441797	0.110546	0.726705	0.131	0.711282
5.08_746.51	746.514	5.075	PE O-38:7|PE O-16:1_22:6	[M-H]-		2	negCSH	PE O-16:1/22:6	PMUXXFUNXMXIFC-OOPCQFHCSA-N	C43H74NO7P		Glycerophospholipids	Glycerophosphoethanolamines	PE ether lipid	O-PE	681	O=C(OC(COC=CCCCCCCCCCCCCCC)COP(=O)(O)OCCN)CCC=CCC=CCC=CCC=CCC=CCC=CCC						PMUXXFUNXMXIFC-OOPCQFHCSA-N	0.512869	0.801621	0.962503	0.340162	0.619204	0.832268	0.0785935	0.272569	1.28435	0.692666	0.839885	0.969442	0.450219	0.769011	0.951215	0.404059	0.660503	1.08739	0.207151	0.384324	1.24868	0.987057	1	0.991405	0.510944	0.928427
1.418_146.06	146.06	1.418	4-Hydroxyquinoline	[M+H]+		3	posHILIC	-	PMZDQRJGMBOQBF-UHFFFAOYSA-N	C9H7NO	145.053	Quinolines and derivatives	Quinolones and derivatives	Hydroquinolones	Quinolones	940	C1=CC=C2C(=C1)C(=O)C=CN2		C06343		69141		PMZDQRJGMBOQBF-UHFFFAOYSA-N	0.290479	0.652435	1.30593	0.147278	0.393547	0.634493	0.0496309	0.202971	0.505515	0.124283	0.299803	0.497337	0.0359615	0.220602	1.65422	0.124283	0.339251	1.25921	0.0515927	0.146218	0.78766	0.000212611	0.0011231	0.316203	0.00999	0.54279
1.48_692.46	692.461	1.477	PC O-31:7	[M+H]+		3	posCSH	PC O-31:7*	PNHCMEXDUVYLOI-UHFFFAOYSA-N	C39H66NO7P		Glycerophospholipids	Glycerophosphocholines	O-PC	O-PC	656	O=C(OC(COCCCCCC=CCC=CCC=CCC)COP(=O)([O-])OCC[N+](C)(C)C)CCC=CCC=CCC=CCC=CCC						PNHCMEXDUVYLOI-UHFFFAOYSA-N	0.853568	0.96092	1.02568	0.8262	0.928763	0.851175	0.557028	0.762955	1.80162	0.877731	0.952894	0.756801	0.335141	0.666195	1.89967	0.803473	0.920445	0.861747	0.122176	0.266035	1.93138	0.0826047	0.181603	0.609427	0.609875	0.94291
3.982_208.0604	208.06	3.982	(3-Oxo-2,3-dihydro-4H-1,4-benzoxazin-4-yl)acetic acid	[M+H]+		2	posHILIC	-	POGLODLVBYOXAO-UHFFFAOYSA-N	C10H9NO4	207.053	Benzoxazines	Benzoxazinones	Benzoxazinones	Benzenoids	158	C1C(=O)N(C2=CC=CC=C2O1)CC(=O)O				2735705		POGLODLVBYOXAO-UHFFFAOYSA-N	0.373852	0.722991	1.31745	0.714467	0.874685	0.814038	0.00020879	0.00554454	2.70305	1.85e-05	0.000555847	2.83771	0.00843141	0.0971816	1.73736	0.0051233	0.0468596	2.65437	0.395092	0.590825	1.25937	0.220628	0.379121	1.45835	0.0848212	0.67679
11.79_916.87	916.87	11.785	TG O-56:3|TG O-20:0_18:1_18:2	[M+NH4]+		3	posCSH	TG O-20:0_18:1_18:2*	POHRBOPNDJYTDB-UHFFFAOYSA-N	C59H110O5		Triradylcglycerols	oxTriacylglycerols	oxTriacylglycerols_unsaturated_long-chain	O-TAG	714	O=C(OCC(OC(=O)CCCCCCCC=CCC=CCCCCC)COCCCCCCCCCCCCCCCCCCCC)CCCCCCCC=CCCCCCCCC						POHRBOPNDJYTDB-UHFFFAOYSA-N	0.0674146	0.324557	0.661786	0.00269189	0.0196888	0.576503	0.126791	0.359872	0.673333	0.649977	0.816767	1.41847	0.00690476	0.087537	0.543259	0.192634	0.443136	1.32261	0.0135274	0.0501127	0.470111	0.0123082	0.0375498	0.741751	0.985825	1
5.593_157.0357	157.036	5.593	Allantoin	[M-H]-		2	negHILIC	Allantoin	POJWUDADGALRAB-UHFFFAOYSA-N	C4H6N4O3	158.044	Organoheterocyclic compounds	Ureas	Ureides	Isoureas	564	C1(C(=O)NC(=O)N1)NC(=O)N		C01551		204		POJWUDADGALRAB-UHFFFAOYSA-N	0.0901382	0.363419	0.912312	0.692666	0.864696	0.959474	0.00151804	0.0190339	1.18239	0.0199375	0.0848832	1.13084	0.0536597	0.279569	1.09049	0.00878546	0.0655177	1.16653	0.105927	0.240285	1.12088	0.247501	0.406914	1.10921	0.00656165	0.467928
1.042_299.2591	299.259	1.042	3-Hydroxyoctadecanoic acid	[M-H]-		2	negHILIC	3-Hydroxy stearic acid	POMQYTSPMKEQNB-UHFFFAOYSA-N	C18H36O3	300.266	Fatty Acyls	Octadecanoids	Other Octadecanoids	Octadecanoids	633	CCCCCCCCCCCCCCCC(CC(=O)O)O			LMFA02000121	5282907		POMQYTSPMKEQNB-UHFFFAOYSA-N	0.290479	0.652435	1.36697	0.736354	0.8844	1.02503	0.430341	0.672629	0.869112	0.341349	0.557195	0.872249	0.69956	0.891841	1.03888	0.692666	0.859057	1.04939	0.1713	0.344108	1.16712	0.0133645	0.0401285	1.61032	0.53405	0.928427
5.67_824.56	824.556	5.673	PC O-41:11	[M+H]+		3	posCSH	PC O-41:11*	POUGFOMGZOSCQV-UHFFFAOYSA-N	C49H78NO7P		Glycerophospholipids	Glycerophosphocholines	O-PC	O-PC	657	O=C(OC(COCCC=CCC=CCC=CCC=CCC)COP(=O)([O-])OCC[N+](C)(C)C)CCCC=CCC=CCC=CCC=CCC=CCC=CCC=CCC						POUGFOMGZOSCQV-UHFFFAOYSA-N	0.650527	0.872057	0.993718	0.104189	0.315332	1.04522	0.246968	0.497864	1.03518	0.0551562	0.170551	0.960594	0.557028	0.828521	0.986482	0.736354	0.8761	1.0085	0.311202	0.509442	0.960505	0.0922923	0.195735	1.06828	0.901025	1
49	117	547906	lauric acid	[*]+		MSI 1	GC-TOF MS	Lauric acid	POULHZVOKOAJMA-UHFFFAOYSA-N	C12H24O2	200.178	Fatty Acyls	Fatty acids	Saturated FA	FA	459	CCCCCCCCCCCC(=O)O		C02679	LMFA01010012	3893		POULHZVOKOAJMA-UHFFFAOYSA-N	0.775459	0.932349	0.998928	0.372012	0.6524	1.01	0.656921	0.840299	1.1327	0.727836	0.867775	1.00212	0.579782	0.836322	1.07506	0.555126	0.78294	0.998029	0.182694	0.355118	1.10338	1	1	1.05511	0.581792	0.928427
9.206_229.0116	229.012	9.206	Ribose-5-phosphate	[M-H]-		4	negHILIC	Ribose 5-phosphate	PPQRONHOSHZGFQ-LMVFSUKVSA-N	C5H11O8P	230.019	Carbohydrates	Monosaccharides	Monosaccharide phosphates	Carbohydrates	252	C([C@@H]1[C@H]([C@H]([C@H](O1)O)O)O)OP(=O)(O)O		C03736		440101		PPQRONHOSHZGFQ-LMVFSUKVSA-N	0.0625386	0.318556	0.555016	0.803473	0.92137	0.949321	0.208241	0.454307	1.21784	0.0270765	0.108783	1.52388	0.220628	0.542536	1.29367	0.0145001	0.0929472	1.46976	0.929214	0.976274	0.802889	0.0067665	0.0228419	1.51146	0.444886	0.928427
6.97_810.68	810.682	6.97	HexCer 42:2;2O|HexCer 18:1;2O/24:1	[M+H]+		2	posCSH	HexCer 18:1;O2/24:1	PPSREVDUNDPZIG-UHFFFAOYSA-N	C48H91NO8		Sphingolipids	Glycosphingolipids	Glycosphingolipids	HexCer	514	O=C(NC(COC1OC(CO)C(O)C(O)C1O)C(O)C=CCCCCCCCCCCCCC)CCCCCCCCCCCC=CCCCCCCCCCC						PPSREVDUNDPZIG-UHFFFAOYSA-N	0.00213673	0.0976738	1.60606	4e-06	0.0015232	2.0067	0.000159845	0.00521096	0.481082	0.000521768	0.00551239	0.47953	0.00020879	0.0216572	0.487455	2.05e-05	0.00106116	0.281537	9.69e-06	0.000175548	0.460219	0.173393	0.316547	0.815198	0.194641	0.810531
1.423_205.0976	205.098	1.423	alpha.-Methylkynurenine	[M+H-H2O]+		2	posHILIC	-	PQEUTGZYJPUCNX-UHFFFAOYSA-N	C11H14N2O3		Organooxygen compounds	Carbonyl compounds	Ketones	Ketones	570							PQEUTGZYJPUCNX-UHFFFAOYSA-N	0.193939	0.532193	2.98477	1	1		0.444444	0.687824	0.591434	0.333333	0.557195	0.124415	0.177778	0.498389	71.7768	0.333333	0.613441	0.532222	0.109091	0.246481	22.504	1	1	2.23042	0.4	0.921237
9.19_161.1283	161.128	9.19	N-Methyllysine	[M+H]+		3	posHILIC	N(6)-Methyllysine	PQNASZJZHFPQLE-UHFFFAOYSA-N	C7H16N2O2	160.121	Organic acids	Amino acids and peptides	Amino acids	Amino acids	81	CNCCCC[C@@H](C(=O)O)N		C02728		164795		PQNASZJZHFPQLE-UHFFFAOYSA-N	0.0164227	0.189276	1.24932	6.43e-05	0.00293635	1.63983	0.000238242	0.0056632	1.60294	3.43e-05	0.000799275	1.6456	0.0966911	0.370217	1.1936	0.00805946	0.0621341	1.3063	0.000177697	0.0017038	1.81392	0.000801672	0.00343875	1.60677	0.346379	0.900269
7.46_766.65	766.655	7.46	TG 43:2;1O|TG 10:0_16:0_17:2;1O	[M+NH4]+		3	posCSH	-	PRGFMNAFJNLDFP-UHFFFAOYSA-N	C46H84O7		Triradylcglycerols	oxTriacylglycerols	oxTriacylglycerols_unsaturated_mid-chain	TAG_unsaturated	1078	O=C(OCC(OC(=O)CCCCCCCCCCCCCCC)COC(=O)CCCCCCC(O)C=CCC=CCCCC)CCCCCCCCC						PRGFMNAFJNLDFP-UHFFFAOYSA-N	0.557028	0.829602	0.850648	0.110579	0.325182	0.713805	0.0235034	0.125903	0.528712	0.01572	0.071746	0.419716	0.220235	0.542536	0.59569	0.0145001	0.0929472	0.403474	0.444324	0.630577	1.14921	0.000402466	0.00186672	0.194553	0.466347	0.928427
7.885_127.0501	127.05	7.885	4-Imidazoleacetic acid	[M+H]+		2	posHILIC	Imidazoleacetic acid	PRJKNHOMHKJCEJ-UHFFFAOYSA-N	C5H6N2O2	126.043	Organoheterocyclic compounds	Imidazoles	Imidazolyl carboxylic acids	Carboxylic acids	293	C1=C(NC=[NH+]1)CC(=O)[O-]		C02835		28305488		PRJKNHOMHKJCEJ-UHFFFAOYSA-N	0.69956	0.890412	1.09953	0.455327	0.716357	1.10321	0.906502	0.977617	0.945366	0.491447	0.702683	0.989843	0.534718	0.813485	1.18126	0.387768	0.648744	1.19448	0.929214	0.976274	1.11647	0.00149036	0.00580374	0.624081	0.488371	0.928427
2.942_372.3107	372.311	2.942	Myristoyl-L-carnitine	[M+H]+		2	posHILIC	-	PSHXNVGSVNEJBD-LJQANCHMSA-N	C21H41NO4	371.304	Fatty Acyls	Fatty acid esters	Acyl carnitines	CAR	210	CCCCCCCCCCCCCC(=O)O[C@H](CC(=O)[O-])C[N+](C)(C)C				53477791		PSHXNVGSVNEJBD-LJQANCHMSA-N	0.552565	0.829602	0.91886	0.0842175	0.272216	1.48525	0.00337054	0.0325914	0.561898	0.0460094	0.150853	0.707268	0.217697	0.542536	1.45917	0.147232	0.378539	1.89036	0.333854	0.537074	0.634599	0.162512	0.301506	0.832541	0.947385	1
0.99_372.31	372.31	0.991	CAR 14:0	[M+H]+		3	posCSH	CAR 14:0	PSHXNVGSVNEJBD-UHFFFAOYSA-N	C21H41NO4	371.304	Fatty Acyls	Fatty esters	Acyl carnitines	CAR	211	O=C([O-])CC(OC(=O)CCCCCCCCCCCCC)C[N+](C)(C)C				6426854		PSHXNVGSVNEJBD-UHFFFAOYSA-N	0.0781057	0.349485	0.830625	0.420752	0.694786	1.3146	0.00332145	0.0323912	0.635803	0.0867669	0.236845	0.836823	0.986613	1	0.983589	0.202823	0.460998	1.49738	0.182694	0.355118	0.666652	0.736354	0.842708	1.38751	0.929214	1
3.571_810.6002	810.6	3.571	1-Stearoyl-2-arachidonyl-sn-glycero-3-phosphocholine	[M+H]+		2	posHILIC	-	PSVRFUPOQYJOOZ-RYIOQAQXSA-N	C46H84NO8P		Glycerophospholipids	Glycerophosphocholines	PC	PC	788							PSVRFUPOQYJOOZ-RYIOQAQXSA-N	0.482223	0.801621	0.878353	0.241511	0.521901	0.685484	0.583106	0.785507	0.886683	0.63798	0.814678	0.732708	0.601292	0.850407	0.940235	0.0787167	0.261092	0.748209	0.00632295	0.0271221	0.349907	0.0787167	0.175765	0.71783	0.729663	0.978346
9.50_994.79	994.786	9.499	TG 62:13|TG 18:1_22:6_22:6	[M+NH4]+		2	posCSH	TG 18:1_22:6_22:6	PTACBPKQWASVGS-UHFFFAOYSA-N	C65H100O6		Triradylcglycerols	Triacylglycerols	Triacylglycerols_PUFA_long-chain	TAG_unsaturated	1079	O=C(OCC(OC(=O)CCC=CCC=CCC=CCC=CCC=CCC=CCC)COC(=O)CCCCCCCC=CCCCCCCCC)CCC=CCC=CCC=CCC=CCC=CCC=CCC						PTACBPKQWASVGS-UHFFFAOYSA-N	0.0966911	0.376534	1.34272	0.000890742	0.00941052	1.45382	0.00332145	0.0323912	1.64406	4.42e-05	0.000952412	1.81965	0.135353	0.430188	1.11913	0.259673	0.53098	1.15661	0.0135274	0.0501127	0.596436	0.131615	0.259365	1.23864	0.81734	1
6.954_243.0624	243.062	6.954	Pseudouridine	[M-H]-		1	negHILIC	Pseudouridine	PTJWIQPHWPFNBW-GBNDHIKLSA-N	C9H12N2O6	244.07	Nucleic acids	Pyrimidines	Pyrimidine ribonucleosides	Pyrimidine ribonucleosides	917	C1=C(C(=O)NC(=O)N1)[C@H]2[C@@H]([C@@H]([C@H](O2)CO)O)O		C02067		15047		PTJWIQPHWPFNBW-GBNDHIKLSA-N	0.724571	0.904524	1.04955	0.692666	0.864696	0.986391	0.534718	0.748606	1.17621	0.671189	0.830615	1.0657	0.827331	0.925475	0.99836	0.312468	0.586392	1.04978	0.488371	0.67955	1.58936	0.259673	0.421461	1.11752	0.0485974	0.62303
5.87_854.63	854.629	5.868	PC O-38:4|PC O-18:0_20:4	[M+CH3COO]-		2	negCSH	PC O-18:0/20:4	PTKWWHCMNOQBSL-UHFFFAOYSA-N	C46H86NO7P		Glycerophospholipids	Glycerophosphocholines	O-PC	O-PC	658	O=C(OC(COCCCCCCCCCCCCCCCCCC)COP(=O)([O-])OCC[N+](C)(C)C)CCCCCCC=CCC=CCC=CCC=CCC						PTKWWHCMNOQBSL-UHFFFAOYSA-N	0.021911	0.211868	0.478013	0.492186	0.736987	0.940191	0.929214	0.98951	0.948389	0.895185	0.957269	0.983238	0.762626	0.907486	1.11976	0.8262	0.935213	1.00705	0.508332	0.699864	0.855923	0.291682	0.457155	0.654243	0.55798	0.928427
10.05_867.68	867.684	10.053	TG O-53:9|TG O-19:5_17:2_17:2	[M+Na]+		3	posCSH	TG O-19:5_17:2_17:2*	PUIAHOUSWJVWBO-UHFFFAOYSA-N	C56H92O5		Triradylcglycerols	oxTriacylglycerols	oxTriacylglycerols_PUFA_	O-TAG	715	O=C(OCC(OC(=O)CCCCCCCC=CCC=CCCCC)COCCCC=CCC=CCC=CCC=CCC=CCC)CCCCCCCC=CCC=CCCCC						PUIAHOUSWJVWBO-UHFFFAOYSA-N	0.00151804	0.0962269	0.811885	0.00109702	0.0108843	0.792795	3.41e-05	0.00204466	0.604105	8.09e-07	0.000102568	0.690843	0.00051423	0.0293368	0.767464	4.61e-06	0.000478057	0.737745	5.88e-06	0.000139868	0.37885	1.09e-06	1.64e-05	0.47066	0.444886	0.928427
327312	180	353428	nicotinic acid	[*]+		MSI 1	GC-TOF MS	Nicotinic acid	PVNIIMVLHYAWGP-UHFFFAOYSA-N	C6H5NO2	123.032	Organoheterocyclic compounds	Pyridines	Pyridinecarboxylic acids	Pyridines	906	C1=CC(=CN=C1)C(=O)O		C00253		938		PVNIIMVLHYAWGP-UHFFFAOYSA-N	0.853559	0.96092	0.98268	0.750679	0.899711	0.786431	1	1	0.919951	0.38844	0.599744	0.800277	0.246968	0.570427	1.11358	0.963795	0.992816	1.02896	0.466347	0.656106	0.848229	0.91565	0.969358	0.865697	0.488371	0.928427
12.13_824.77_10.82_829.73	824.7704_829.7258	11.4795	TG 48:0|TG 16:0_16:0_16:0	[M+NH4]+_[M+Na]+		1	posCSH	TG 16:0_16:0_16:0	PVNIQBQSYATKKL-UHFFFAOYSA-N	C51H98O6_C51H98O6	806.736	Triradylcglycerols	Triacylglycerols	Triacylglycerols_saturated_	TAG_saturated	1080	O=C(OCC(OC(=O)CCCCCCCCCCCCCCC)COC(=O)CCCCCCCCCCCCCCC)CCCCCCCCCCCCCCC			LMGL03010001	11147		PVNIQBQSYATKKL-UHFFFAOYSA-N	0.338872	0.694169	0.828124	0.00244416	0.0183473	0.749867	4.56e-05	0.00207968	1.70062	1.79e-05	0.000555847	1.64628	0.0023896	0.0534615	1.38878	0.000374892	0.00737503	1.51412	0.0149313	0.0537432	0.836915	0.0314084	0.0823839	0.672557	0.656921	0.955322
2.40_454.39	454.389	2.397	CAR 20:1	[M+H]+		3	posCSH	CAR 20:1	PVOQPLSKYNZHOT-UHFFFAOYSA-N	C27H51NO4	453.382	Fatty Acyls	Fatty esters	Acyl carnitines	CAR	212	O=C([O-])CC(OC(=O)CCCCCCCCCC=CCCCCCCCC)C[N+](C)(C)C						PVOQPLSKYNZHOT-UHFFFAOYSA-N	0.93314	0.986759	0.963069	0.00431036	0.0282651	1.48859	0.0579579	0.226473	0.888387	0.758532	0.890417	1.02348	0.470606	0.782743	0.970929	0.067278	0.23766	1.41112	0.220235	0.401418	0.768906	0.671189	0.789512	1.16694	0.606389	0.940067
4.72_816.59	816.591	4.717	PC O-40:8	[M+H]+		3	posCSH	PC O-40:8	PWAHARWXEAMNGK-VCDFOAEJSA-N	C48H82NO7P	815.583	Glycerophospholipids	Glycerophosphocholines	O-PC	O-PC	642	O=C(OC(COCCCCCCCCC=CCCCC)COP(=O)([O-])OCC[N+](C)(C)C)CCCC=CCC=CCC=CCC=CCC=CCC=CCC=CCC						PWAHARWXEAMNGK-VCDFOAEJSA-N	0.169839	0.498167	1.23631	0.988321	1	1.00697	0.00462115	0.0408739	1.20994	0.000267406	0.00350701	1.27439	0.357082	0.679672	0.884676	0.00134673	0.0207651	1.46265	1	1	0.946649	0.224368	0.379265	1.05484	0.131218	0.711282
5.073_162.0221	162.022	5.073	N-Acetylcysteine	[M-H]-		1	negHILIC	N-Acetylcysteine	PWKSKIMOESPYIA-BYPYZUCNSA-N	C5H9NO3S	163.03	Organic acids	Amino acids and peptides	Amino acids	Amino acids	82	CC(=O)N[C@@H](CS)C(=O)O		C06809		12035		PWKSKIMOESPYIA-BYPYZUCNSA-N	0.0235034	0.218027	0.765877	0.803473	0.92137	0.996046	0.163726	0.401745	0.821241	0.0291733	0.114387	1.19165	0.0901382	0.364708	0.761479	0.736354	0.8761	1.00952	0.789853	0.899037	0.994324	0.0184332	0.0526932	1.20856	0.1713	0.771992
1.693_171.0655	171.065	1.693	1,4-Cyclohexanedicarboxylic acid	[M-H]-		1	negHILIC	-	PXGZQGDTEZPERC-UHFFFAOYSA-N	C8H12O4	172.074	Carboxylic acids and derivatives	Dicarboxylic acids and derivatives	Dicarboxylic acids and derivatives	Carboxylic acids	294	C1CC(CCC1C(=O)O)C(=O)O				14106		PXGZQGDTEZPERC-UHFFFAOYSA-N	0.879968	0.965426	1.08631	0.00878546	0.0493803	1.45433	0.0102532	0.0696362	1.48701	0.00472466	0.0301164	1.70883	0.959854	0.99563	1.05498	0.039015	0.173891	1.64177	1	1	1.06263	0.758532	0.860324	1.17428	0.929214	1
7.354_155.009	155.009	7.354	Orotic acid	[M-H]-		1	negHILIC	Orotic acid	PXQPEWDEAKTCGB-UHFFFAOYSA-N	C5H4N2O4	156.017	Nucleic acids	Pyrimidines	Pyrimidine carboxylic acids	Carboxylic acids	295	C1=C(NC(=O)NC1=O)C(=O)O		C00295		967		PXQPEWDEAKTCGB-UHFFFAOYSA-N	0.338872	0.694169	0.904003	0.455327	0.716357	0.925512	0.0423314	0.182955	0.845999	0.872075	0.947655	1.02304	0.775459	0.907486	0.962773	0.736354	0.8761	1.02387	0.150121	0.311432	1.12656	0.803473	0.891793	0.954443	0.0263617	0.589779
7.07_669.54	669.544	7.072	DG 38:3	[M+Na]+		3	posCSH	DG 38:3	PXVGXGWCFYFAHT-UHFFFAOYSA-N	C41H74O5	646.554	Glycerolipids	Diradylglycerols	DAG	DAG	356	O=C(OCC(OC(=O)CCCCCCCCCCCCCCC=CCC=CCC=CCCCCCCC)CO)CCCCCCC						PXVGXGWCFYFAHT-UHFFFAOYSA-N	0.0124174	0.172977	0.738748	0.00878546	0.0493803	0.705299	0.0966911	0.306457	0.778243	0.387768	0.599517	0.956586	0.00369902	0.0669933	0.614251	0.0067665	0.05399	0.788684	0.000216734	0.00201051	0.089346	3.24e-07	1.53e-05	0.228487	0.789853	1
7.729_149.0446	149.045	7.729	Ribose	[M-H]-		2	negHILIC	Ribose	PYMYPHUHKUWMLA-LMVFSUKVSA-N	C5H10O5	150.053	Carbohydrates	Monosaccharides	Pentoses	Carbohydrates	264	C([C@H]([C@H]([C@H](C=O)O)O)O)O				5311110		PYMYPHUHKUWMLA-LMVFSUKVSA-N	0.306065	0.666451	0.974188	0.780911	0.91293	1.00358	0.602962	0.798027	0.97631	0.0133645	0.0654457	1.09797	0.959854	0.99563	0.999792	0.312468	0.586392	1.0353	0.383989	0.576489	0.971585	0.8262	0.906437	1.01184	0.606389	0.940067
3.913_176.0378	176.038	3.913	N-Formylmethionine	[M-H]-		2	negHILIC	N-Formylmethionine	PYUSHNKNPOHWEZ-YFKPBYRVSA-N	C6H11NO3S	177.046	Organic acids	Amino acids and peptides	Amino acids	Amino acids	83	CSCC[C@@H](C(=O)O)NC=O		C03145		439750		PYUSHNKNPOHWEZ-YFKPBYRVSA-N	0.174118	0.501142	0.925197	0.872075	0.949463	0.908905	0.208241	0.454307	0.916773	0.8262	0.925117	0.837052	0.724571	0.901565	0.957655	0.285245	0.561146	1.13769	0.63144	0.806029	0.927106	0.491447	0.65892	0.90794	0.0727431	0.663999
5.715_480.3084	480.308	5.715	1-Oleoyl-sn-glycero-3-phosphoethanolamine	[M+H]+		2	posHILIC	-	PYVRVRFVLRNJLY-MZMPXXGTSA-N	C23H46NO7P	479.301	Glycerophospholipids	Glycerophosphoethanolamines	Lysophosphatidylethanolamines	LPE	615	CCCCCCCC/C=C\CCCCCCCC(=O)OC[C@H](COP(=O)([O-])OCC[NH3+])O			LMGP02050004	58177709		PYVRVRFVLRNJLY-MZMPXXGTSA-N	0.602962	0.855696	0.953227	0.0418759	0.158739	0.751142	0.906502	0.977617	1.0073	0.780911	0.898206	0.938476	0.470606	0.782743	0.968606	0.067278	0.23766	0.8425	0.294529	0.493072	0.910906	0.224368	0.379265	0.793335	0.709073	0.977116
1.54_478.29	478.294	1.536	LPE 18:1	[M-H]-		2	negCSH	LPE 18:1	PYVRVRFVLRNJLY-UHFFFAOYSA-N	C23H46NO7P	479.301	Glycerophospholipids	Glycerophosphoethanolamines	LPE	LPE	616	O=C(OCC(O)COP(=O)(O)OCCN)CCCCCCCC=CCCCCCCCC						PYVRVRFVLRNJLY-UHFFFAOYSA-N	0.93314	0.986759	1.07904	0.0289171	0.122829	0.785192	0.789853	0.928139	0.987549	0.437843	0.649648	1.14693	0.290479	0.621833	0.819761	0.139277	0.365322	0.690445	0.508332	0.699864	1.07541	0.615044	0.757028	0.784589	0.762626	0.995602
6.08_784.58	784.583	6.078	PC 34:0	[M+Na]+		2	posCSH	PC 34:0	PZNPLUBHRSSFHT-RRHRGVEJSA-N	C42H84NO8P	761.593	Glycerophospholipids	Glycerophosphocholines	PC	PC	762	O=C(OCC(OC(=O)CCCCC)COP(=O)([O-])OCC[N+](C)(C)C)CCCCCCCCCCCCCCCCCCCCCCCCCCC						PZNPLUBHRSSFHT-RRHRGVEJSA-N	0.260934	0.618972	0.944135	0.895185	0.957269	0.973242	0.000582414	0.00991842	0.726517	0.0314084	0.120663	0.822187	0.000453546	0.0287498	0.800623	0.0363219	0.166439	0.820577	0.000605858	0.00493774	0.590473	1.38e-05	0.000102625	0.688732	0.656921	0.955322
1.71_179.0341	179.034	1.71	Caffeic acid	[M-H]-		1	negHILIC	Caffeic acid	QAIPRVGONGVQAS-DUXPYHPUSA-N	C9H8O4	180.042	Polyketides	Cinnamic acids	Hydroxycinnamic acids	Cinnamic acids	330	C1=CC(=C(C=C1/C=C/C(=O)O)O)O		C01197		689043		QAIPRVGONGVQAS-DUXPYHPUSA-N	0.233535	0.579268	0.757702	0.0589767	0.203301	0.381675	0.184994	0.424705	0.813982	0.213399	0.429433	1.46009	0.749879	0.907476	1.00769	0.404059	0.660503	0.832236	0.63144	0.806029	1.12342	0.803473	0.891793	0.81589	0.294529	0.863903
11.79_960.93	960.933	11.791	TG O-59:2|TG O-19:0_18:2_22:0	[M+NH4]+		3	posCSH	TG O-19:0_18:2_22:0*	QBSJGKUCSATORC-UHFFFAOYSA-N	C62H118O5		Triradylcglycerols	oxTriacylglycerols	oxTriacylglycerols_unsaturated_long-chain	O-TAG	716	O=C(OCC(OC(=O)CCCCCCCC=CCC=CCCCCC)COCCCCCCCCCCCCCCCCCCC)CCCCCCCCCCCCCCCCCCCCC						QBSJGKUCSATORC-UHFFFAOYSA-N	0.10362	0.387639	0.582256	0.00296237	0.0208646	0.602569	0.260934	0.515989	0.687958	0.371885	0.58709	1.6688	0.0235034	0.179982	0.554505	0.0337888	0.158655	1.48735	0.00377981	0.0185097	0.431269	0.010415	0.032647	0.705816	0.957493	1
5.87_746.61	746.606	5.868	PC O-34:1	[M+H]+		3	posCSH	PC O-34:1	QCGUXAIDEOWPBV-SNKLRXETSA-N	C42H84NO7P	745.598	Glycerophospholipids	Glycerophosphocholines	O-PC	O-PC	654	O=C(OC(COCCCCCCCC)COP(=O)([O-])OCC[N+](C)(C)C)CCCCCCCCCCCCCC=CCCCCCCCCCC						QCGUXAIDEOWPBV-SNKLRXETSA-N	0.118656	0.411511	1.1547	0.491447	0.736987	1.03265	0.0359615	0.164128	0.865446	0.010415	0.0563199	0.860291	0.0901382	0.364708	0.872048	0.895185	0.960871	0.97267	0.789853	0.899037	0.988627	0.00134673	0.00529868	0.905845	0.929214	1
4.118_102.0548	102.055	4.118	3-Aminoisobutyric acid	[M-H]-		2	negHILIC	3-Aminoisobutanoic acid	QCHPKSFMDHPSNR-UHFFFAOYSA-N	C4H9NO2	103.063	Carboxylic acids and derivatives	Amino acids, peptides, and analogues	Amino acids and derivatives	Amino acids	84	C[C@@H](CN)C(=O)O		C03284	LMFA01100050	439434		QCHPKSFMDHPSNR-UHFFFAOYSA-N	0.0164227	0.189276	0.743777	0.139277	0.380414	0.757402	0.906502	0.977617	0.982745	0.247501	0.46988	0.876496	0.512869	0.801621	0.858295	0.872075	0.95037	1.07671	0.182694	0.355118	0.894084	0.104189	0.216146	0.655504	0.0572968	0.650312
4.84_794.57	794.568	4.841	PC 37:5|PC 17:0_20:5	[M+H]+		2	posCSH	PC 17:0_20:5	QCLMKIDSCGHEET-UHFFFAOYSA-N	C45H80NO8P		Glycerophospholipids	Glycerophosphocholines	PC	PC	789	O=C(OCC(OC(=O)CCCC=CCC=CCC=CCC=CCC=CCC)COP(=O)([O-])OCC[N+](C)(C)C)CCCCCCCCCCCCCCCC						QCLMKIDSCGHEET-UHFFFAOYSA-N	0.208241	0.550006	0.865218	0.247501	0.527847	0.956202	0.0966911	0.306457	1.17519	0.000467705	0.00518108	1.46071	0.62655	0.858822	1.01303	0.192634	0.443136	1.1992	0.0344947	0.106663	0.618572	3.43e-05	0.000229032	0.649036	0.105927	0.711282
1.454_360.3625	360.363	1.454	Benzyldimethylstearylammonium	[Cat-C2H4]+		2	posHILIC	-	QDYLMAYUEZBUFO-UHFFFAOYSA-N	C25H46N	360.362	Benzene and substituted derivatives	Phenylmethylamines	Phenylmethylamines	Phenylmethylamines	829	CCCCCCCCCCCCCCCC[N+](C)(C)CC1=CC=CC=C1				31203		QDYLMAYUEZBUFO-UHFFFAOYSA-N	0.930766	0.986759	1.02237	0.718744	0.878979	0.855748	0.439484	0.684109	1.4425	0.814308	0.923584	0.888048	0.169839	0.492974	0.791842	0.510092	0.744264	0.944347	0.580819	0.763017	0.797188	0.81767	0.903157	0.976082	0.484278	0.928427
7.28_873.71	873.708	7.275	SM 42:1;2O|SM 18:1;2O/24:0	[M+CH3COO]-		3	negCSH	SM 18:1;O2/24:0	QEDPUVGSSDPBMD-UHFFFAOYSA-N	C47H95N2O6P		Sphingolipids	Sphingomyelins	SM	SM	969	O=C(NC(COP(=O)([O-])OCC[N+](C)(C)C)C(O)C=CCCCCCCCCCCCCC)CCCCCCCCCCCCCCCCCCCCCCC						QEDPUVGSSDPBMD-UHFFFAOYSA-N	0.430341	0.76127	0.84186	0.267995	0.551953	1.32275	0.985825	1	0.957192	0.0363219	0.132831	1.38471	0.775459	0.907486	1.01227	0.192634	0.443136	1.19748	0.335141	0.537074	1.029	0.00216954	0.00814292	1.64572	0.872959	1
8.516_166.0532	166.053	8.516	Methioninesulfoxide	[M+H]+		1	posHILIC	Methionine sulfoxide	QEFRNWWLZKMPFJ-YGVKFDHGSA-N	C5H11NO3S	165.046	Organic acids	Amino acids and peptides	Amino acids	Amino acids	85	C[S@@](=O)CC[C@@H](C(=O)O)N		C15998		10062737		QEFRNWWLZKMPFJ-YGVKFDHGSA-N	0.0458589	0.276852	0.542318	0.00738764	0.0433194	0.440163	0.0390362	0.17197	0.686353	0.895185	0.957269	0.840463	0.674871	0.883059	0.973541	0.803473	0.920445	0.682539	0.423999	0.610837	0.597554	0.104189	0.216146	0.376726	0.233901	0.816274
1.02_179.0708	179.071	1.02	4-Hydroxybenzoic acid propyl ester	[M-H]-		2	negHILIC	-	QELSKZZBTMNZEB-UHFFFAOYSA-N	C10H12O3	180.079	Benzene and substituted derivatives	Benzoic acids and derivatives	Benzoic acid esters	Benzenoids	159	CCCOC(=O)C1=CC=C(C=C1)O		D01422		7175		QELSKZZBTMNZEB-UHFFFAOYSA-N	0.906502	0.975772	0.94138	0.758532	0.901547	1.04466	0.0674146	0.246538	1.33896	0.341349	0.557195	0.795187	0.306065	0.644318	1.32319	0.736354	0.8761	0.82678	0.067254	0.176002	1.52867	0.988321	1	0.881567	0.122176	0.711282
3.77_856.57	856.572	3.775	PC 36:4;O|PC 16:0_20:4;O	[M+CH3COO]-		2	negCSH	PC 16:0_20:4;O	QEPXBKQLDTWFAT-UHFFFAOYSA-N	C44H80NO9P		Glycerophospholipids	Glycerophosphocholines	PC	PC	790	O=C(OCC(OC(=O)CCCCCC(O)C=CCC=CCC=CCC=CCC)COP(=O)([O-])OCC[N+](C)(C)C)CCCCCCCCCCCCCCC						QEPXBKQLDTWFAT-UHFFFAOYSA-N	0.444587	0.773644	2977.5	0.794417	0.92137	1	0.284503	0.54466	7979	1	1	1	0.136793	0.433559	4978	0.0770349	0.256259	2	0.352381	0.550776	8297	1	1		1	1
6.553_387.2025	387.202	6.553	(3E)-4-(1-Hydroxy-2,2,6-trimethyl-4-oxocyclohexyl)but-3-en-2-yl hexopyranoside	[M-H]-		2	negHILIC	-	QFTPTUOKFIIFJH-AATRIKPKSA-N	C19H32O8	388.21	Fatty Acyls	Fatty acyl glycosides	Fatty acyl glycosides of mono- and disaccharides	Carbohydrates	265	CC1CC(=O)CC(C1(/C=C/C(C)OC2C(C(C(C(O2)CO)O)O)O)O)(C)C				16196969		QFTPTUOKFIIFJH-AATRIKPKSA-N	0.879547	0.965426	1.03991	0.48917	0.736987	0.921788	0.00113538	0.0156081	5.18838	0.0319394	0.122291	1.70147	0.00843206	0.0971816	2.0939	0.00675143	0.05399	2.48141	0.444444	0.630577	2.6608	0.000269462	0.00137257	0.231931	0.227268	0.816274
10.23_953.76_10.22_948.80	953.7563_948.8015	10.2255	TG 58:8|TG 18:1_18:1_22:6	[M+Na]+_[M+NH4]+		3	posCSH	TG 18:1_18:1_22:6	QFVBKJOYLFHVKV-UHFFFAOYSA-N	C61H102O6_C61H102O6		Triradylcglycerols	Triacylglycerols	Triacylglycerols_PUFA_long-chain	TAG_unsaturated	1081	O=C(OCC(OC(=O)CCCCCCCC=CCCCCCCCC)COC(=O)CCCCCCCC=CCCCCCCCC)CCC=CCC=CCC=CCC=CCC=CCC=CCC						QFVBKJOYLFHVKV-UHFFFAOYSA-N	0.879968	0.965426	1.07054	0.192634	0.468647	0.904894	0.322196	0.577222	1.10399	0.0113265	0.0595555	1.30386	0.0390362	0.233195	0.857963	0.0922923	0.285381	0.864242	2.98e-05	0.000409316	0.251202	1.69e-06	2.01e-05	0.454343	0.735689	0.978346
5.95_843.66	843.661	5.949	SM 40:2;2O|SM 15:1;2O/25:1	[M+CH3COO]-		2	negCSH	-	QGVRVWSOQDJPDO-UHFFFAOYSA-N	C45H89N2O6P		Sphingolipids	Sphingomyelins	SM	SM	970	O=C(NC(COP(=O)([O-])OCC[N+](C)(C)C)C(O)C=CCCCCCCCCCC)CCCCCCCCCCCCC=CCCCCCCCCCC						QGVRVWSOQDJPDO-UHFFFAOYSA-N	0.724571	0.904524	0.902969	0.340162	0.619204	0.867339	0.0914421	0.296408	0.659575	0.039015	0.136973	0.656658	0.39215	0.710228	0.819138	0.039015	0.173891	0.605514	0.894757	0.962612	0.969276	0.338514	0.51294	0.612861	0.789853	1
11.12_873.73	873.731	11.12	TG O-53:6|TG O-15:0_19:3_19:3	[M+Na]+		3	posCSH	TG O-15:0_19:3_19:3*	QHDOJTBPWYEDQQ-UHFFFAOYSA-N	C56H98O5		Triradylcglycerols	oxTriacylglycerols	oxTriacylglycerols_PUFA_	O-TAG	717	O=C(OCC(OC(=O)CCCCCCCCC=CCC=CCC=CCC)COCCCCCCCCCCCCCCC)CCCCCCCCC=CCC=CCC=CCC						QHDOJTBPWYEDQQ-UHFFFAOYSA-N	0.585187	0.848409	1	0.573427	0.806757	1.21739	1	1	1	0.290375	0.51527	5.13043	0.026018	0.191526	17.5	0.624346	0.818405	3.91304	0.954489	0.992279	1.375	0.571184	0.721729	0.565217	0.304597	0.868169
3.093_115.039	115.039	3.093	Ketoisovaleric acid	[M-H]-		3	negHILIC	Ketoisovaleric acid	QHKABHOOEWYVLI-UHFFFAOYSA-N	C5H8O3	116.047	Fatty Acyls	Fatty acids	Branched FA	FA	460	CC(C)C(=O)C(=O)O		C00141	LMFA01020274	49		QHKABHOOEWYVLI-UHFFFAOYSA-N	0.153809	0.46924	0.881109	0.780911	0.91293	0.97725	0.906502	0.977617	1.02427	0.0589767	0.179447	0.845084	0.00763394	0.0907326	1.32711	0.139277	0.365322	1.2393	0.845053	0.928907	1.04287	0.988321	1	0.982276	0.709073	0.977116
8.44_722.67	722.668	8.442	Cer 43:1;2O|Cer 18:1;2O/25:0	[M+CH3COO]-		2	negCSH	Cer 18:1;O2/25:0	QHPYSHVSWAOLHS-UHFFFAOYSA-N	C43H85NO3	663.653	Sphingolipids	Ceramides	Ceramides	Cer	315	O=C(NC(CO)C(O)C=CCCCCCCCCCCCCC)CCCCCCCCCCCCCCCCCCCCCCCC				54228626		QHPYSHVSWAOLHS-UHFFFAOYSA-N	0.205092	0.548034	0.795161	0.796238	0.92137	1.07844	0.68809	0.861577	1.0397	0.33744	0.557195	1.27482	0.2452	0.570427	0.703834	0.231547	0.502751	0.661324	0.55631	0.745087	0.668162	0.796238	0.890681	1.12832	0.103265	0.711282
8.655_162.076	162.076	8.655	2-Methylglutamic acid	[M+H]+		2	posHILIC	N-Methyl-glutamic acid	QHSCIWIRXWFIGH-UHFFFAOYSA-N	C6H11NO4	161.069	Organic acids	Amino acids and peptides	Amino acids	Amino acids	86	CC(CCC(=O)O)(C(=O)O)N				95440		QHSCIWIRXWFIGH-UHFFFAOYSA-N	0.853568	0.96092	0.981354	0.941653	0.981211	0.959805	0.906502	0.977617	0.958857	0.312468	0.535325	1.03856	0.290479	0.621833	1.03795	0.0337888	0.158655	1.08875	0.81734	0.913404	0.912188	0.235733	0.394225	0.862092	0.263011	0.835919
9.93_884.77	884.77	9.929	TG 53:5|TG 17:1_18:2_18:2	[M+NH4]+		3	posCSH	TG 17:1_18:2_18:2	QHYAATSKYBYSLG-UHFFFAOYSA-N	C56H98O6		Triradylcglycerols	Triacylglycerols	Triacylglycerols_unsaturated_	TAG_unsaturated	1082	O=C(OCC(OC(=O)CCCCCCCC=CCC=CCCCCC)COC(=O)CCCCCCCC=CCCCCCCC)CCCCCCCC=CCC=CCCCCC						QHYAATSKYBYSLG-UHFFFAOYSA-N	0.0579579	0.303349	0.688968	0.000238536	0.00425265	0.654469	0.0215214	0.120372	1.32219	0.000133101	0.00205228	1.65278	0.00563118	0.082374	0.732969	0.803473	0.920445	1.14638	5.88e-06	0.000139868	0.196156	3.78e-07	1.53e-05	0.265672	0.488371	0.928427
391871	371	900644	1-monopalmitin	[*]+		MSI 1	GC-TOF MS	MG 16:0/0:0/0:0	QHZLMUACJMDIAE-UHFFFAOYSA-N	C19H38O4	330.277	Glycerolipids	Monoradylglycerols	MAG	MAG	622	CCCCCCCCCCCCCCCC(=O)OCC(CO)O			LMGL01010001	14900		QHZLMUACJMDIAE-UHFFFAOYSA-N	0.568325	0.842714	1.0712	0.275947	0.56124	0.979395	0.901025	0.977617	1.01988	0.951737	0.989009	0.996137	0.275375	0.605535	1.05773	0.585936	0.795019	1.08564	0.248157	0.436282	0.96857	0.975857	1	1.00451	0.522402	0.928427
3.02_180.0654	180.065	3.02	Hippuric acid	[M+H]+		2	posHILIC	Hippuric acid	QIAFMBKCNZACKA-UHFFFAOYSA-N	C9H9NO3	179.058	Benzenoids	Benzamides	Hippuric acids	Benzenoids	160	C1=CC=C(C=C1)C(=O)NCC(=O)O		C01586		464		QIAFMBKCNZACKA-UHFFFAOYSA-N	0.306065	0.666451	0.793165	0.0481324	0.172701	0.551673	0.220628	0.471417	1.4131	0.224368	0.445999	1.31929	0.00151804	0.0451904	1.67775	0.0717761	0.245936	1.33058	0.294529	0.493072	1.35195	0.0232703	0.0642891	0.662248	0.929214	1
4.90_732.55	732.554	4.901	PC 32:1|PC 16:0_16:1	[M+H]+		2	posCSH	PC 16:0_16:1	QIBZFHLFHCIUOT-UHFFFAOYSA-N	C40H78NO8P	731.547	Glycerophospholipids	Glycerophosphocholines	PC	PC	791	O=C(OCC(OC(=O)CCCCCCCC=CCCCCCC)COP(=O)([O-])OCC[N+](C)(C)C)CCCCCCCCCCCCCCC				186677		QIBZFHLFHCIUOT-UHFFFAOYSA-N	0.470606	0.787334	0.896125	0.510068	0.749983	0.938133	0.000121853	0.00448497	0.481905	6.99e-06	0.000295355	0.52955	0.0136441	0.135373	0.643407	1.05e-05	0.000750245	0.514239	0.00337319	0.0171822	0.568815	0.000335232	0.00160714	0.63549	0.311202	0.868169
5.02_790.57	790.574	5.018	PC O-38:7	[M+H]+		3	posCSH	PC O-38:7	QICWUUGBNFIZAZ-KMPUTSBYSA-N	C46H80NO7P	789.567	Glycerophospholipids	Glycerophosphocholines	O-PC	O-PC	662	O=C(OC(COCCCCCCCCCC)COP(=O)([O-])OCC[N+](C)(C)C)CCCCCC=CCC=CCC=CCC=CCC=CCC=CCC=CCC						QICWUUGBNFIZAZ-KMPUTSBYSA-N	0.906502	0.975772	1.06327	0.326701	0.610092	1.04011	0.430341	0.672629	0.900632	0.692666	0.839885	0.965514	0.0196866	0.158186	0.781231	0.780911	0.906429	1.04177	0.581792	0.763017	1.12107	0.192634	0.34024	1.11926	0.845053	1
13	117	787622	stearic acid	[*]+		MSI 1	GC-TOF MS	Stearic acid	QIQXTHQIDYTFRH-UHFFFAOYSA-N	C18H36O2	284.272	Fatty Acyls	Fatty acids	Saturated FA	FA	461	CCCCCCCCCCCCCCCCCC(=O)O		C01530	LMFA01010018	5281		QIQXTHQIDYTFRH-UHFFFAOYSA-N	0.93314	0.986759	1.00186	0.422595	0.694786	0.996056	0.735689	0.896817	1.00493	0.134149	0.317561	1.11871	0.338872	0.666195	1.15158	0.325364	0.602207	1.08605	0.985825	1	1.06222	0.495947	0.661069	1.04593	0.557673	0.928427
2.087_156.102	156.102	2.087	N-Acetyl-epsilon-caprolactam	[M+H]+		3	posHILIC	-	QISSLHPKTCLLDL-UHFFFAOYSA-N	C8H13NO2	155.095	Lactams	Caprolactams	Caprolactams	Caprolactams	194	CC(=O)N1CCCCCC1=O				15904		QISSLHPKTCLLDL-UHFFFAOYSA-N	0.470606	0.787334	1.05541	0.510068	0.749983	0.943163	0.184994	0.424705	1.11001	0.0133645	0.0654457	1.47226	0.0023896	0.0534615	1.36908	0.0815117	0.264971	1.17442	0.0621105	0.166748	1.24781	0.213399	0.368922	1.08431	0.220235	0.816274
14	202	780482	tryptophan	[*]+		MSI 1	GC-TOF MS	Tryptophan	QIVBCDIJIAJPQS-VIFPVBQESA-N	C11H12N2O2	204.09	Organic acids	Amino acids and peptides	Amino acids	Amino acids	87	C1=CC=C2C(=C1)C(=CN2)C[C@@H](C(=O)O)N		C00078		6305		QIVBCDIJIAJPQS-VIFPVBQESA-N	0.39215	0.724019	1.09191	0.18805	0.463423	0.910477	0.709073	0.875598	0.934409	0.555126	0.756748	0.907332	0.69956	0.891841	0.958475	0.310699	0.586392	1.098	0.557673	0.745087	1.00402	0.00424042	0.0150726	1.20026	0.328485	0.883963
4.761_219.068	219.068	4.761	3[(2-Methylbenzyl)sulfanyl]-1H-1,2,4-triazol-5-ylamine	[M-H]-		2	negHILIC	-	QJNPGHVFNSIBFT-UHFFFAOYSA-N	C10H12N4S	220.078	Thioethers	Aryl thioethers	Aryl thioethers	Thioether	1137	CC1=CC=CC=C1CSC2=NNC(=N2)N				4317248		QJNPGHVFNSIBFT-UHFFFAOYSA-N	0.957493	0.991125	0.955978	0.895185	0.957269	1.09471	0.118656	0.341886	0.791162	0.247501	0.46988	0.935792	0.196366	0.516252	0.797862	0.0363219	0.166439	1.19542	0.510944	0.699864	1.02781	0.0922923	0.195735	1.19093	0.66381	0.962398
4.54_756.55	756.554	4.543	PC 34:3|PC 16:1_18:2	[M+H]+		2	posCSH	PC 16:1_18:2	QJWDAOSZZYVBJZ-UHFFFAOYSA-N	C42H78NO8P		Glycerophospholipids	Glycerophosphocholines	PC	PC	792	O=C(OCC(OC(=O)CCCCCCCC=CCC=CCCCCC)COP(=O)([O-])OCC[N+](C)(C)C)CCCCCCCC=CCCCCCC						QJWDAOSZZYVBJZ-UHFFFAOYSA-N	0.724571	0.904524	0.869491	0.8262	0.928763	1.03445	0.174118	0.41737	0.718761	0.872075	0.947655	0.944082	0.0579579	0.286277	0.697148	0.0515442	0.20492	0.803533	0.00589001	0.0253604	0.638309	0.0145001	0.0428617	0.690008	0.656921	0.955322
4.63_911.57	911.566	4.632	PI 40:5|PI 18:0_22:5	[M-H]-		2	negCSH	PI 18:0_22:5	QLABQLNIHHHJCI-UHFFFAOYSA-N	C49H85O13P		Glycerophospholipids	Glycerophosphoinositols	PI	PI	853	O=C(OCC(OC(=O)CCCCCC=CCC=CCC=CCC=CCC=CCC)COP(=O)(O)OC1C(O)C(O)C(O)C(O)C1O)CCCCCCCCCCCCCCCCC						QLABQLNIHHHJCI-UHFFFAOYSA-N	0.875729	0.965426	1.06748	0.10362	0.315332	1.23787	0.796648	0.92819	0.895707	0.0223284	0.0933214	1.32253	1	1	0.928402	0.705232	0.867241	0.965237	0.768912	0.892502	1.02477	0.10362	0.216146	1.36703	0.397168	0.921237
2.534_230.1754	230.175	2.534	Icaridin	[M+H]+		2	posHILIC	-	QLHULAHOXSSASE-UHFFFAOYSA-N	C12H23NO3	229.168	Piperidines	Piperidinecarboxylic acids and derivatives	Piperidinecarboxylic acids	Piperidines	865	CCC(C)OC(=O)N1CCCCC1CCO				125098		QLHULAHOXSSASE-UHFFFAOYSA-N	0.0984723	0.380816	0.619886	0.588077	0.811362	0.853846	0.208241	0.454307	0.636477	0.285245	0.508539	1.26186	0.579782	0.836322	0.9011	0.588077	0.795019	1.11519	0.311202	0.509442	1.35294	0.491447	0.65892	0.912448	0.957493	1
10.66_867.75	867.745	10.659	TG 51:2|TG 16:0_17:1_18:1	[M+Na]+		3	posCSH	TG 16:0_17:1_18:1	QLIUVBJPQMDRHV-UHFFFAOYSA-N	C54H100O6		Triradylcglycerols	Triacylglycerols	Triacylglycerols_unsaturated_	TAG_unsaturated	1083	O=C(OCC(OC(=O)CCCCCCCC=CCCCCCCC)COC(=O)CCCCCCCCCCCCCCC)CCCCCCCC=CCCCCCCCC						QLIUVBJPQMDRHV-UHFFFAOYSA-N	0.00457348	0.115963	0.633226	0.000712781	0.00798621	0.542985	0.0256418	0.130032	0.823823	0.0123082	0.0615308	0.785934	3.41e-05	0.00777526	0.64674	4.27e-05	0.00162441	0.54385	4.19e-06	0.000139868	0.0896103	1.59e-06	2.01e-05	0.12438	0.872959	1
5.09_842.57	842.566	5.09	PC 39:6	[M+Na]+		2	posCSH	PC 39:6	QMCWOGICYCFNBF-BWHZRABLSA-N	C47H82NO8P	819.578	Glycerophospholipids	Glycerophosphocholines	PC	PC	752	O=C(OCC(OC(=O)CCCCCCCCCCCCC=CCC=CCC=CCC=CCC=CCC=CCC)COP(=O)([O-])OCC[N+](C)(C)C)CCCCCC						QMCWOGICYCFNBF-BWHZRABLSA-N	0.724571	0.904524	0.941687	0.568066	0.800606	1.13787	0.00190861	0.0229234	1.27474	0.00472466	0.0301164	1.26837	0.0536597	0.279569	0.82471	0.371885	0.637515	1.07994	0.00300679	0.0159581	0.655773	0.0123082	0.0375498	0.870414	0.606389	0.940067
8.077_90.055	90.055	8.077	Alanine	[M+H]+		1	posHILIC	Alanine	QNAYBMKLOCPYGJ-REOHCLBHSA-N	C3H7NO2	89.0477	Organic acids	Amino acids and peptides	Amino acids	Amino acids	88	C[C@@H](C(=O)O)N		C00041		5950		QNAYBMKLOCPYGJ-REOHCLBHSA-N	0.373852	0.722991	1.114	0.629046	0.829758	0.949165	0.00332145	0.0323912	0.760882	0.0515442	0.163367	0.876565	0.196366	0.516252	0.84409	0.259673	0.53098	0.821434	0.423999	0.610837	0.964364	0.491447	0.65892	0.932374	0.263011	0.835919
9.572_216.1352	216.135	9.572	Lys-Ala	[M-H]-		2	negHILIC	Lys-Ala	QOOWRKBDDXQRHC-BQBZGAKWSA-N	C9H19N3O3	217.143	Organic acids	Amino acids and peptides	Dipeptides	Dipeptides	392	C[C@@H](C(=O)O)NC(=O)[C@H](CCCCN)N				7010504		QOOWRKBDDXQRHC-BQBZGAKWSA-N	0.434256	0.767007	2.3918	1	1	0.891403	0.00154613	0.0190658	5.30086	0.0341311	0.127684	2.8908	0.394528	0.713402	1.4701	0.407113	0.662647	0.527903	0.502471	0.696621	1.33847	0.644125	0.774173	0.626998	0.15277	0.751338
1.172_285.2072	285.207	1.172	Hexadecanedioic acid	[M-H]-		2	negHILIC	Hexadecanedioic acid	QQHJDPROMQRDLA-UHFFFAOYSA-N	C16H30O4	286.214	Fatty Acyls	Fatty acids	Dicarboxylic acids	Carboxylic acids	296	C(CCCCCCCC(=O)O)CCCCCCC(=O)O		C19615	LMFA01170022	10459		QQHJDPROMQRDLA-UHFFFAOYSA-N	0.373852	0.722991	0.892234	0.529051	0.769958	0.906762	0.430341	0.672629	1.09387	0.247501	0.46988	1.07496	0.356091	0.679431	0.856546	0.155627	0.389408	1.06339	0.845053	0.928907	0.97715	0.758532	0.860324	0.984194	0.311202	0.868169
5.07_850.60	850.598	5.067	PC O-38:6|PC O-16:0_22:6	[M+CH3COO]-		2	negCSH	PC O-16:0/22:6	QQQQNYAHSSIZBU-UHFFFAOYSA-N	C46H82NO7P	791.583	Glycerophospholipids	Glycerophosphocholines	O-PC	O-PC	659	O=C(OC(COCCCCCCCCCCCCCCCC)COP(=O)([O-])OCC[N+](C)(C)C)CCC=CCC=CCC=CCC=CCC=CCC=CCC				2961		QQQQNYAHSSIZBU-UHFFFAOYSA-N	0.872959	0.965426	1.06079	0.600921	0.819591	1.17684	0.985825	1	0.962365	0.437843	0.649648	0.961397	0.650527	0.874265	0.971124	0.124283	0.339251	1.26286	0.0297581	0.0951091	1.35576	0.807748	0.893929	0.878199	0.0163917	0.571622
1.305_181.0532	181.053	1.305	Homovanillic acid	[M-H]-		3	negHILIC	Homovanillic acid	QRMZSPFSDQBLIX-UHFFFAOYSA-N	C9H10O4	182.058	Benzenoids	Phenylacetic acids	Phenylacetic acids	Benzenoids	161	COC1=C(C=CC(=C1)CC(=O)O)O		C05582		1738		QRMZSPFSDQBLIX-UHFFFAOYSA-N	0.491494	0.801621	0.926619	0.124283	0.353633	1.09529	0.220628	0.471417	0.774153	0.529051	0.736155	0.890774	0.579782	0.836322	0.986986	0.341349	0.617242	1.04393	0.105927	0.240285	1.16875	0.025111	0.0680562	1.15108	0.985825	1
2.04_267.23	267.233	2.038	FA 17:1	[M-H]-		2	negCSH	Heptadecenoic acid	QSBYPNXLFMSGKH-UHFFFAOYSA-N	C17H32O2	268.24	Fatty Acyls	Fatty acids	Unsaturated FA	FA	462	O=C(O)CCCCCCCC=CCCCCCCC				3014063		QSBYPNXLFMSGKH-UHFFFAOYSA-N	0.579782	0.842714	1.01135	0.267995	0.551953	1.09617	1	1	1.05785	0.0922923	0.246617	1.24413	0.184994	0.500186	0.898305	0.588077	0.795019	0.94464	0.0149313	0.0537432	0.683672	0.0947453	0.200193	0.659165	0.113823	0.711282
9.81_934.79	934.786	9.806	TG 57:8|TG 18:1_18:2_21:5	[M+NH4]+		2	posCSH	TG (18:1_18:2_21:5)*	QTOOMPLSKKKIPS-UHFFFAOYSA-N	C60H100O6		Triradylcglycerols	Triacylglycerols	Triacylglycerols_PUFA_long-chain	TAG_unsaturated	1084	O=C(OCC(OC(=O)CCCCCCCC=CCC=CCCCCC)COC(=O)CCCCCCCC=CCCCCCCCC)CCCCC=CCC=CCC=CCC=CCC=CCC						QTOOMPLSKKKIPS-UHFFFAOYSA-N	0.0536597	0.294354	0.846443	0.00134673	0.0122929	0.750557	0.0279465	0.137444	1.23925	0.00164798	0.0139285	1.29352	0.724571	0.901565	1.09656	0.0815117	0.264971	1.14721	4.97e-06	0.000139868	0.181274	8.09e-07	1.53e-05	0.285215	0.81734	1
9.79_913.73	913.727	9.794	TG 55:7|TG 16:0_18:2_21:5	[M+Na]+		3	posCSH	TG (16:0_18:2_21:5)*	QTSSTSCQCNNCAZ-UHFFFAOYSA-N	C58H98O6		Triradylcglycerols	Triacylglycerols	Triacylglycerols_PUFA_long-chain	TAG_unsaturated	1085	O=C(OCC(OC(=O)CCCCCCCC=CCC=CCCCCC)COC(=O)CCCCCCCCCCCCCCC)CCCCC=CCC=CCC=CCC=CCC=CCC						QTSSTSCQCNNCAZ-UHFFFAOYSA-N	0.000271558	0.0705605	0.687304	8.02e-06	0.00228671	0.749874	0.233535	0.480001	0.926818	0.548387	0.752055	1.07882	0.801286	0.917939	0.952515	0.117274	0.331211	1.27224	2.97e-06	0.000139868	0.283211	3.02e-06	3.02e-05	0.464394	0.0288663	0.598845
9.342_189.1346	189.135	9.342	Homoarginine	[M+H]+		1	posHILIC	Homoarginine	QUOGESRFPZDMMT-YFKPBYRVSA-N	C7H16N4O2	188.127	Organic acids	Amino acids and peptides	Amino acids	Amino acids	89	C(CCN=C(N)N)C[C@@H](C(=O)O)N		C01924		9085		QUOGESRFPZDMMT-YFKPBYRVSA-N	0.0725992	0.338105	0.867129	0.941653	0.981211	1.02493	0.00690476	0.0528747	0.669474	0.872075	0.947655	1.02763	0.135353	0.430188	0.843637	0.312468	0.586392	0.862703	0.000531195	0.00439198	0.45054	0.000133101	0.000770905	0.564232	0.581792	0.928427
9.40_1020.80_9.40_1025.76	1020.8015_1025.7576	9.4035	TG 64:14|TG 18:2_22:6_24:6	[M+NH4]+_[M+Na]+		2	posCSH	TG (18:2_22:6_24:6)*	QUQXTWAEIACTEP-UHFFFAOYSA-N	C67H102O6_C67H102O6		Triradylcglycerols	Triacylglycerols	Triacylglycerols_PUFA_long-chain	TAG_unsaturated	1086	O=C(OCC(OC(=O)CCC=CCC=CCC=CCC=CCC=CCC=CCC)COC(=O)CCCCCCCC=CCC=CCCCCC)CCCCC=CCC=CCC=CCC=CCC=CCC=CCC						QUQXTWAEIACTEP-UHFFFAOYSA-N	0.0235034	0.218027	1.49943	2.65e-05	0.00293635	1.92139	1.39e-05	0.00141883	2.43127	1.26e-06	0.000120178	2.90302	0.118656	0.409024	1.36363	0.00121596	0.0195411	1.64045	0.000942372	0.00726518	0.405978	0.0215479	0.0602601	0.838824	0.581792	0.928427
5.88_824.62	824.616	5.877	PC 39:4|PC 19:0_20:4	[M+H]+		3	posCSH	PC 19:0_20:4	QUWIPEXOTVGONJ-UHFFFAOYSA-N	C47H86NO8P		Glycerophospholipids	Glycerophosphocholines	PC	PC	794	O=C(OCC(OC(=O)CCCCCCC=CCC=CCC=CCC=CCC)COP(=O)([O-])OCC[N+](C)(C)C)CCCCCCCCCCCCCCCCCC						QUWIPEXOTVGONJ-UHFFFAOYSA-N	0.290479	0.652435	0.887258	0.000467705	0.00620524	0.654586	0.906502	0.977617	1.01373	0.371885	0.58709	1.02168	0.126791	0.421774	0.834133	0.0481324	0.196843	0.721025	0.0527975	0.146218	0.453982	8.02e-06	6.44e-05	0.492083	0.067254	0.650312
9.68_996.80	996.801	9.682	TG 62:12|TG 18:1_22:5_22:6	[M+NH4]+		2	posCSH	TG 18:1_22:5_22:6	QUWRGMOSPKXQJN-UHFFFAOYSA-N	C65H102O6		Triradylcglycerols	Triacylglycerols	Triacylglycerols_PUFA_long-chain	TAG_unsaturated	1087	O=C(OCC(OC(=O)CCCCCC=CCC=CCC=CCC=CCC=CCC)COC(=O)CCCCCCCC=CCCCCCCCC)CCC=CCC=CCC=CCC=CCC=CCC=CCC						QUWRGMOSPKXQJN-UHFFFAOYSA-N	0.39215	0.724019	1.21508	0.202823	0.486179	1.19298	0.00266961	0.0282039	1.77002	0.000168496	0.00240318	1.87111	0.196366	0.516252	1.21832	0.588077	0.795019	1.08624	4.73e-05	0.000606402	0.37821	0.000467705	0.00210929	0.709623	0.985825	1
1.336_165.0548	165.055	1.336	3-(3-Hydroxyphenyl)propionic acid	[M-H]-		1	negHILIC	3-(3-Hydroxyphenyl)propanoic acid	QVWAEZJXDYOKEH-UHFFFAOYSA-N	C9H10O3	166.063	Polyketides	Phenylpropanoids	Phenylpropanoic acids	Phenylpropanoic acids	833	C1=CC(=CC(=C1)O)CCC(=O)O		C11457		91		QVWAEZJXDYOKEH-UHFFFAOYSA-N	0.118656	0.411511	0.568205	0.0363219	0.142908	0.603099	0.0235034	0.125903	1.62968	0.608408	0.795181	0.782807	0.0124174	0.125382	1.82802	0.491447	0.732038	1.19883	0.00377981	0.0185097	0.388592	1.79e-05	0.000128749	0.32674	0.985825	1
5.669_232.1543	232.154	5.669	(R)-Butyrylcarnitine	[M+H]+		2	posHILIC	CAR 4:0	QWYFHHGCZUCMBN-SECBINFHSA-N	C11H21NO4	231.147	Fatty Acyls	Fatty esters	Acyl carnitines	CAR	213	CCCC(=O)O[C@H](CC(=O)[O-])C[N+](C)(C)C			LMFA07070003	213144		QWYFHHGCZUCMBN-SECBINFHSA-N	0.322196	0.682051	0.757003	0.341349	0.619204	0.879327	0.000582414	0.00991842	0.574539	0.0184332	0.0796679	0.726421	0.00690476	0.087537	0.649201	0.0133645	0.0896991	0.663691	0.00101317	0.00745822	0.568755	0.0067665	0.0228419	0.595684	0.207151	0.812232
0.42_232.15	232.155	0.418	CAR 4:0	[M+H]+		3	posCSH	CAR 4:0	QWYFHHGCZUCMBN-UHFFFAOYSA-N	C11H21NO4	231.147	Fatty Acyls	Fatty esters	Acyl carnitines	CAR	214	O=C([O-])CC(OC(=O)CCC)C[N+](C)(C)C		C02862		439829		QWYFHHGCZUCMBN-UHFFFAOYSA-N	0.39215	0.724019	0.971378	0.326701	0.610092	0.749932	0.0901382	0.294405	0.728071	0.0145001	0.0686498	0.703681	0.0124174	0.125382	0.569927	0.00517468	0.0468596	0.68219	0.00528097	0.023355	0.63825	0.0515442	0.125399	0.693566	0.364881	0.91501
5.92_461.1081	461.108	5.92	Oroxyloside	[M+H]+		2	posHILIC	-	QXIPXNZUEQYPLZ-QSUZLTIMSA-N	C22H20O11	460.101	Flavonoids	Flavonoid glycosides	Flavonoid O-glycosides	Flavonoids	507	COC1=C(C=C2C(=C1O)C(=O)C=C(O2)C3=CC=CC=C3)O[C@H]4[C@@H]([C@H]([C@@H]([C@H](O4)C(=O)O)O)O)O				14655552		QXIPXNZUEQYPLZ-QSUZLTIMSA-N	0.222222	0.56851	0.660392	1	1		0.888889	0.977617	2.46241	0.605841	0.795181	1.10723	0.0938617	0.370217	1.94944	0.011988	0.0849585	2.52127	0.921212	0.976274	0.979315	0.0363636	0.0934896	3.11422	0.222222	0.816274
1683	292	599680	ribonic acid	[*]+		MSI 1	GC-TOF MS	Ribonic acid	QXKAIJAYHKCRRA-BXXZVTAOSA-N	C5H10O6	166.048	Carbohydrates	Monosaccharides	Sugar acids	Carbohydrates	266	C([C@H]([C@H]([C@H](C(=O)O)O)O)O)O		C01685		5460677		QXKAIJAYHKCRRA-BXXZVTAOSA-N	0.39215	0.724019	1.15254	0.355995	0.637176	0.934513	0.0596455	0.232271	1.20185	0.951734	0.989009	1.08584	0.0359615	0.220602	1.31895	0.340445	0.617242	1.2469	0.789853	0.899037	0.90755	0.42257	0.597499	1.16903	0.131	0.711282
9.105_530.7877	530.788	9.105	Bradykinin	[M+2H]2+		2	posHILIC	Bradykinin	QXZGBUJJYSLZLT-FDISYFBBSA-N	C50H73N15O11	1059.56	Organic acids	Amino acids and peptides	Peptides	Peptides	825	C1C[C@H](N(C1)C(=O)[C@@H]2CCCN2C(=O)[C@H](CCCN=C(N)N)N)C(=O)NCC(=O)N[C@@H](CC3=CC=CC=C3)C(=O)N[C@@H](CO)C(=O)N4CCC[C@H]4C(=O)N[C@@H](CC5=CC=CC=C5)C(=O)N[C@@H](CCCN=C(N)N)C(=O)O		C00306		439201		QXZGBUJJYSLZLT-FDISYFBBSA-N	0.943279	0.991125	1.28009	0.149634	0.397051	1.38883	0.189277	0.433666	1.67061	0.287712	0.511338	0.848728	0.694328	0.891841	1.03578	0.619796	0.818405	0.852849	0.851815	0.935439	0.90826	0.0280071	0.0748387	0.326053	0.344988	0.900269
5.873_155.0813	155.081	5.873	3-Propyl-1H-pyrazole-5-carboxylic acid	[M+H]+		2	posHILIC	-	QYPSYPPSHXDFLV-UHFFFAOYSA-N	C7H10N2O2	154.074	Azoles	Pyrazoles	Pyrazole carboxylic acids and derivatives	Pyrazoles	894	CCCC1=CC(=NN1)C(=O)O				676464		QYPSYPPSHXDFLV-UHFFFAOYSA-N	0.879968	0.965426	0.882212	0.629046	0.829758	0.838345	0.119644	0.343863	1.78291	0.356411	0.570357	1.3011	0.93314	0.984023	0.901582	0.110579	0.325182	1.23683	0.311202	0.509442	0.503648	0.000890742	0.00375032	0.393311	0.0199418	0.571622
364413	174	863824	serotonin	[*]+		MSI 1	GC-TOF MS	Serotonin	QZAYGJVTTNCVMB-UHFFFAOYSA-N	C10H12N2O	176.095	Organoheterocyclic compounds	Tryptamines	Serotonins	Tryptamines	1141	C1=CC2=C(C=C1O)C(=CN2)CCN		C00780		5202		QZAYGJVTTNCVMB-UHFFFAOYSA-N	0.579782	0.842714	1.1059	0.159382	0.411436	1.21146	0.656921	0.840299	0.990488	0.534977	0.74085	0.84586	0.579782	0.836322	1.08561	0.671781	0.842309	0.968153	0.067254	0.176002	2.10273	0.17325	0.316547	1.21975	0.63144	0.949239
[truncated: 367 more rows]
[truncated: 276 more columns]

## Sheet: Liver
									inchikey						Unified_class
									comment
									species
									organ
									treatment
									sex
[truncated: 579 more rows]
[truncated: 301 more columns]

## Sheet: Muscle
									inchikey						Unified_class
									comment
									species
									organ
									treatment
[truncated: 1,057 more rows]
[truncated: 261 more columns]

## Sheet: Kidney
									inchikey						Unified_class
[truncated: 953 more rows]
[truncated: 293 more columns]

[truncated: 2 more sheets: Gonadal, Inguinal]
