# Supplementary material for: Drug‐Based Lifespan Extension in Mice Strongly Affects Lipids Across Six Organs
Source: Aging Cell. 2025 Mar 24;24(5):e14465. doi: 10.1111/acel.14465 (PMC12073903; doi:10.1111/acel.14465)
Supplement: Supplementary file 3 — Appendix S3 [file ACEL-24-e14465-s001.xlsx]

## Sheet: figure_1
Gastroc					Gonadal					Inguinal					Kidney					Liver					Plasma
Unified Class	Super Class	Lipid Type	Class_summary	Quantity	Unified Class	Super Class	Lipid Type	Class_summary	Quantity	Unified Class	Super Class	Lipid Type	Class_summary	Quantity	Unified Class	Super Class	Lipid Type	Class_summary	Quantity	Unified Class	Super Class	Lipid Type	Class_summary	Quantity	Unified Class	Super Class	Quantity			Class_summary
Amines	Organic nitrogen compounds	Fatty Acyls	Lipids and Lipid-like Molecules	5	FAHFA	Fatty Acyls	Fatty Acyls	Lipids and Lipid-like Molecules	2	Amino FA	Fatty Acyls	Fatty Acyls	Lipids and Lipid-like Molecules	1	O-PC	Lipids and lipid-like molecules	Ether Lipids	Lipids and Lipid-like Molecules	2	P-PC	Glycerophospholipids	Ether Lipids	Lipids and Lipid-like Molecules	2	O-LPC	Glycerophospholipids	1	LPC	Ether Lipids	Lipids and Lipid-like Molecules
Amines	Organic acids	Fatty Acyls	Lipids and Lipid-like Molecules	1	O-FA	Fatty Acyls	Ether Lipids	Lipids and Lipid-like Molecules	17	FAHFA	Fatty Acyls	Fatty Acyls	Lipids and Lipid-like Molecules	1	P-PE	Lipids and lipid-like molecules	Ether Lipids	Lipids and Lipid-like Molecules	1	P-PE	Glycerophospholipids	Ether Lipids	Lipids and Lipid-like Molecules	4	O-LPE	Glycerophospholipids	2	LPE	Ether Lipids	Lipids and Lipid-like Molecules
Bile acids	Sterol Lipids	Sterol Lipids	Lipids and Lipid-like Molecules	1	Saturated FA	Fatty Acyls	Fatty Acyls	Lipids and Lipid-like Molecules	3	NAE	Fatty Acyls	Fatty Acyls	Lipids and Lipid-like Molecules	4	CAR	Lipids and lipid-like molecules	Fatty Acyls	Lipids and Lipid-like Molecules	31	Amines	Fatty Acyls	Fatty Acyls	Lipids and Lipid-like Molecules	1	O-PC	Glycerophospholipids	38	PC	Ether Lipids	Lipids and Lipid-like Molecules
CAR	Fatty Acyls	Fatty Acyls	Lipids and Lipid-like Molecules	42	Unsaturated FA	Fatty Acyls	Fatty Acyls	Lipids and Lipid-like Molecules	36	ox FA	Fatty Acyls	Oxidized Lipids	Lipids and Lipid-like Molecules	1	FA	Lipids and lipid-like molecules	Fatty Acyls	Lipids and Lipid-like Molecules	36	Amino FA	Fatty Acyls	Fatty Acyls	Lipids and Lipid-like Molecules	3	O-PE	Glycerophospholipids	15	PE	Ether Lipids	Lipids and Lipid-like Molecules
Carnitines	Organic nitrogen compounds	Fatty Acyls	Lipids and Lipid-like Molecules	1	DAG	Glycerolipids	Glycerolipids	Lipids and Lipid-like Molecules	31	Saturated FA	Fatty Acyls	Fatty Acyls	Lipids and Lipid-like Molecules	4	Fatty Acyls	Lipids and lipid-like molecules	Fatty Acyls	Lipids and Lipid-like Molecules	4	CAR	Fatty Acyls	Fatty Acyls	Lipids and Lipid-like Molecules	12	P-PE	Glycerophospholipids	5	PE	Ether Lipids	Lipids and Lipid-like Molecules
Cer	Sphingolipids	Sphingolipids	Lipids and Lipid-like Molecules	4	O-TAG	Glycerolipids	Ether Lipids	Lipids and Lipid-like Molecules	13	Unsaturated FA	Fatty Acyls	Fatty Acyls	Lipids and Lipid-like Molecules	36	Fatty acyls	Lipids and lipid-like molecules	Fatty Acyls	Lipids and Lipid-like Molecules	2	FA	Fatty Acyls	Fatty Acyls	Lipids and Lipid-like Molecules	30	O-TAG	Triradylcglycerols	36	TAG	Ether Lipids	Lipids and Lipid-like Molecules
Cholesterols	Sterol Lipids	Sterol Lipids	Lipids and Lipid-like Molecules	1	O-TG	Glycerolipids	Ether Lipids	Lipids and Lipid-like Molecules	13	Acyl carnitines	Fatty Acyls	Fatty Acyls	Lipids and Lipid-like Molecules	11	Amines	Organic acids and derivatives	Fatty Acyls	Lipids and Lipid-like Molecules	1	Fatty Acyls	Fatty Acyls	Fatty Acyls	Lipids and Lipid-like Molecules	2	CAR	Fatty Acyls	31	CAR	Fatty acyls	Lipids and Lipid-like Molecules
CL	Glycerophospholipids	Glycerophospholipids	Lipids and Lipid-like Molecules	19	TAG	Glycerolipids	Glycerolipids	Lipids and Lipid-like Molecules	191	N-acyl amines	Fatty Acyls	Fatty Acyls	Lipids and Lipid-like Molecules	1	FA	Organic acids and derivatives	Fatty Acyls	Lipids and Lipid-like Molecules	2	Hydroxy FA	Fatty Acyls	Fatty Acyls	Lipids and Lipid-like Molecules	5	Carnitines	Organic nitrogen compounds	1	CAR	Fatty acyls	Lipids and Lipid-like Molecules
DAG	Glycerolipids	Glycerolipids	Lipids and Lipid-like Molecules	44	LPC	Glycerophospholipids	Glycerophospholipids	Lipids and Lipid-like Molecules	5	Primary amides	Fatty Acyls	Fatty Acyls	Lipids and Lipid-like Molecules	2	Hydroxy FA	Organic acids and derivatives	Fatty Acyls	Lipids and Lipid-like Molecules	2	Amines	Organic acids	Fatty Acyls	Lipids and Lipid-like Molecules	1	Amino FA	Fatty Acyls	4	FA	Fatty acyls	Lipids and Lipid-like Molecules
DHCer	Sphingolipids	Sphingolipids	Lipids and Lipid-like Molecules	16	LPE	Glycerophospholipids	Glycerophospholipids	Lipids and Lipid-like Molecules	7	DAG	Glycerolipids	Glycerolipids	Lipids and Lipid-like Molecules	56	Short-chain acids	Organic acids and derivatives	Fatty Acyls	Lipids and Lipid-like Molecules	3	Short-chain acids	Organic acids	Fatty Acyls	Lipids and Lipid-like Molecules	1	Hydroxy FA	Fatty Acyls	21	FA	Fatty acyls	Lipids and Lipid-like Molecules
FA	Lipids and lipid-like molecules	Fatty Acyls	Lipids and Lipid-like Molecules	4	LPI	Glycerophospholipids	Glycerophospholipids	Lipids and Lipid-like Molecules	1	O-TAG	Glycerolipids	Ether Lipids	Lipids and Lipid-like Molecules	21	Amines	Organic nitrogen compounds	Fatty Acyls	Lipids and Lipid-like Molecules	7	Amines	Organic nitrogen compounds	Fatty Acyls	Lipids and Lipid-like Molecules	1	FA	Hydroxy acids and derivatives	1	FA	Fatty acyls	Lipids and Lipid-like Molecules
FA	Fatty Acyls	Fatty Acyls	Lipids and Lipid-like Molecules	44	O-PC	Glycerophospholipids	Ether Lipids	Lipids and Lipid-like Molecules	3	ox TAG	Glycerolipids	Oxidized Lipids	Lipids and Lipid-like Molecules	28	Carnitines	Organic nitrogen compounds	Fatty Acyls	Lipids and Lipid-like Molecules	1	Carnitines	Organic nitrogen compounds	Fatty Acyls	Lipids and Lipid-like Molecules	1	Short-chain acids	Organic acids	5	FA	Fatty acyls	Lipids and Lipid-like Molecules
Fatty acyls	Lipids and lipid-like molecules	Fatty Acyls	Lipids and Lipid-like Molecules	1	O-PE	Glycerophospholipids	Ether Lipids	Lipids and Lipid-like Molecules	13	TAG	Glycerolipids	Glycerolipids	Lipids and Lipid-like Molecules	178	Amides	Organic oxygen compounds	Fatty Acyls	Lipids and Lipid-like Molecules	1	Fatty Acyls		Fatty Acyls	Lipids and Lipid-like Molecules	1	FA	Fatty Acyls	82	FA	Fatty acyls	Lipids and Lipid-like Molecules
Fatty Acyls	Lipids and lipid-like molecules	Fatty Acyls	Lipids and Lipid-like Molecules	1	PC	Glycerophospholipids	Glycerophospholipids	Lipids and Lipid-like Molecules	22	CL	Glycerophospholipids	Glycerophospholipids	Lipids and Lipid-like Molecules	3	CAR		Fatty Acyls	Lipids and Lipid-like Molecules	3	DAG	Glycerolipids	Glycerolipids	Lipids and Lipid-like Molecules	15	Amides	Fatty Acyls	1	Other	Fatty acyls	Lipids and Lipid-like Molecules
Fatty Acyls	Fatty Acyls	Fatty Acyls	Lipids and Lipid-like Molecules	2	PE	Glycerophospholipids	Glycerophospholipids	Lipids and Lipid-like Molecules	24	LPC	Glycerophospholipids	Glycerophospholipids	Lipids and Lipid-like Molecules	7	DAG	Lipids and lipid-like molecules	Glycerolipids	Lipids and Lipid-like Molecules	16	MAG	Glycerolipids	Glycerolipids	Lipids and Lipid-like Molecules	3	Amines	Fatty Acyls	2	Other	Fatty acyls	Lipids and Lipid-like Molecules
Fatty Acyls	Organic oxygen compounds	Fatty Acyls	Lipids and Lipid-like Molecules	1	PG	Glycerophospholipids	Glycerophospholipids	Lipids and Lipid-like Molecules	4	LPE	Glycerophospholipids	Glycerophospholipids	Lipids and Lipid-like Molecules	6	MAG	Lipids and lipid-like molecules	Glycerolipids	Lipids and Lipid-like Molecules	3	TAG	Glycerolipids	Glycerolipids	Lipids and Lipid-like Molecules	80	Fatty Acyls	Fatty Acyls	1	OTher	Fatty acyls	Lipids and Lipid-like Molecules
Fatty acyls	Fatty Acyls	Fatty Acyls	Lipids and Lipid-like Molecules	1	PI	Glycerophospholipids	Glycerophospholipids	Lipids and Lipid-like Molecules	11	LPI	Glycerophospholipids	Glycerophospholipids	Lipids and Lipid-like Molecules	2	TAG	Lipids and lipid-like molecules	Glycerolipids	Lipids and Lipid-like Molecules	104	LPC	Glycerophospholipids	Glycerophospholipids	Lipids and Lipid-like Molecules	19	NAE	Fatty Acyls	3	Other	Fatty acyls	Lipids and Lipid-like Molecules
Gangliosides	Sphingolipids	Sphingolipids	Lipids and Lipid-like Molecules	1	PS	Glycerophospholipids	Glycerophospholipids	Lipids and Lipid-like Molecules	4	LPS	Glycerophospholipids	Glycerophospholipids	Lipids and Lipid-like Molecules	1	DAG		Glycerolipids	Lipids and Lipid-like Molecules	5	LPE	Glycerophospholipids	Glycerophospholipids	Lipids and Lipid-like Molecules	7	DAG	Glycerolipids	26	DAG	Glycerolipids	Lipids and Lipid-like Molecules
HexCer	Sphingolipids	Sphingolipids	Lipids and Lipid-like Molecules	23	Fatty acid esters	Lipids and lipid-like molecules	Other	Lipids and Lipid-like Molecules	8	O-LPE	Glycerophospholipids	Ether Lipids	Lipids and Lipid-like Molecules	3	LPC	Lipids and lipid-like molecules	Glycerophopsholipids	Lipids and Lipid-like Molecules	15	PC	Glycerophospholipids	Glycerophospholipids	Lipids and Lipid-like Molecules	50	MAG	Glycerolipids	2	MAG	Glycerolipids	Lipids and Lipid-like Molecules
Hydroxy FA	Fatty Acyls	Fatty Acyls	Lipids and Lipid-like Molecules	4	Fatty acids and conjugates	Lipids and lipid-like molecules	Other	Lipids and Lipid-like Molecules	7	O-PC	Glycerophospholipids	Ether Lipids	Lipids and Lipid-like Molecules	9	LPE	Lipids and lipid-like molecules	Glycerophopsholipids	Lipids and Lipid-like Molecules	6	PE	Glycerophospholipids	Glycerophospholipids	Lipids and Lipid-like Molecules	8	TAG	Triradylcglycerols	133	TAG	Glycerolipids	Lipids and Lipid-like Molecules
LPC	Glycerophospholipids	Glycerophospholipids	Lipids and Lipid-like Molecules	20	Fatty acyl glycosides	Lipids and lipid-like molecules	Other	Lipids and Lipid-like Molecules	1	O-PE	Glycerophospholipids	Ether Lipids	Lipids and Lipid-like Molecules	24	PC	Lipids and lipid-like molecules	Glycerophopsholipids	Lipids and Lipid-like Molecules	58	PI	Glycerophospholipids	Glycerophospholipids	Lipids and Lipid-like Molecules	1	LPC	Glycerophospholipids	40	LPC	Glycerophospholipids	Lipids and Lipid-like Molecules
LPE	Glycerophospholipids	Glycerophospholipids	Lipids and Lipid-like Molecules	11	Fatty amides	Lipids and lipid-like molecules	Other	Lipids and Lipid-like Molecules	2	ox PE	Glycerophospholipids	Oxidized Lipids	Lipids and Lipid-like Molecules	6	PE	Lipids and lipid-like molecules	Glycerophopsholipids	Lipids and Lipid-like Molecules	20	PS	Glycerophospholipids	Glycerophospholipids	Lipids and Lipid-like Molecules	1	LPE	Glycerophospholipids	9	LPE	Glycerophospholipids	Lipids and Lipid-like Molecules
LPI	Glycerophospholipids	Glycerophospholipids	Lipids and Lipid-like Molecules	2	Glycerophosphocholines	Lipids and lipid-like molecules	Other	Lipids and Lipid-like Molecules	3	PC	Glycerophospholipids	Glycerophospholipids	Lipids and Lipid-like Molecules	30	PI	Lipids and lipid-like molecules	Glycerophopsholipids	Lipids and Lipid-like Molecules	4	PC	Organic acids	Glycerophospholipids	Lipids and Lipid-like Molecules	1	LPI	Glycerophospholipids	2	LPI	Glycerophospholipids	Lipids and Lipid-like Molecules
LPS	Glycerophospholipids	Glycerophospholipids	Lipids and Lipid-like Molecules	2	Glycerophosphoethanolamines	Lipids and lipid-like molecules	Other	Lipids and Lipid-like Molecules	1	PE	Glycerophospholipids	Glycerophospholipids	Lipids and Lipid-like Molecules	23	PC		Glycerophopsholipids	Lipids and Lipid-like Molecules	32	PC		Glycerophospholipids	Lipids and Lipid-like Molecules	1	PC	Glycerophospholipids	67	PC	Glycerophospholipids	Lipids and Lipid-like Molecules
MAG	Glycerolipids	Glycerolipids	Lipids and Lipid-like Molecules	3	Glycerophosphoglycerophosphoglycerols	Lipids and lipid-like molecules	Sterol Lipids	Lipids and Lipid-like Molecules	2	PG	Glycerophospholipids	Glycerophospholipids	Lipids and Lipid-like Molecules	5	PE		Glycerophopsholipids	Lipids and Lipid-like Molecules	13	ox_FA	Fatty Acyls	Oxidized Lipids	Lipids and Lipid-like Molecules	11	PC	Organic acids	1	PC	Glycerophospholipids	Lipids and Lipid-like Molecules
NAE	Fatty Acyls	Fatty Acyls	Lipids and Lipid-like Molecules	6	Amines	Organic nitrogen compounds	Fatty Acyls	Lipids and Lipid-like Molecules	9	PI	Glycerophospholipids	Glycerophospholipids	Lipids and Lipid-like Molecules	12	PI		Glycerophopsholipids	Lipids and Lipid-like Molecules	3	ox_TAG	Glycerolipids	Oxidized Lipids	Lipids and Lipid-like Molecules	13	PE	Glycerophospholipids	11	PE	Glycerophospholipids	Lipids and Lipid-like Molecules
O-LPC	Glycerophospholipids	Ether Lipids	Lipids and Lipid-like Molecules	2	Cer	Sphingolipids	Sphingolipids	Lipids and Lipid-like Molecules	23	PS	Glycerophospholipids	Glycerophospholipids	Lipids and Lipid-like Molecules	6	TAG		Glycerophopsholipids	Lipids and Lipid-like Molecules	21	ox_LPC	Glycerophospholipids	Oxidized Lipids	Lipids and Lipid-like Molecules	8	PI	Glycerophospholipids	24	PI	Glycerophospholipids	Lipids and Lipid-like Molecules
O-LPE	Glycerophospholipids	Ether Lipids	Lipids and Lipid-like Molecules	3	O-Cer	Sphingolipids	Ether Lipids	Lipids and Lipid-like Molecules	6	Fatty acid esters	Lipids and lipid-like molecules	Other	Lipids and Lipid-like Molecules	2	ox_Cer		Oxidized Lipids	Lipids and Lipid-like Molecules	9	ox_PC	Glycerophospholipids	Oxidized Lipids	Lipids and Lipid-like Molecules	16	ox_FA	Fatty Acyls	10	FA	Oxidixed Lipids	Lipids and Lipid-like Molecules
O-MAG	Glycerolipids	Ether Lipids	Lipids and Lipid-like Molecules	1	O-SM	Sphingolipids	Ether Lipids	Lipids and Lipid-like Molecules	1	Fatty acids and conjugates	Lipids and lipid-like molecules	Other	Lipids and Lipid-like Molecules	5	ox_FA		Oxidized Lipids	Lipids and Lipid-like Molecules	10	ox_PE	Glycerophospholipids	Oxidized Lipids	Lipids and Lipid-like Molecules	5	ox_PC	Fatty Acyls	4	PC	Oxidixed Lipids	Lipids and Lipid-like Molecules
O-PC	Glycerophospholipids	Ether Lipids	Lipids and Lipid-like Molecules	30	SM	Sphingolipids	Sphingolipids	Lipids and Lipid-like Molecules	16	ox Fatty acids and conjugates	Lipids and lipid-like molecules	Oxidized Lipids	Lipids and Lipid-like Molecules	15	ox_GlcCer		Oxidized Lipids	Lipids and Lipid-like Molecules	2	ox_Cer	Sphingolipids	Oxidized Lipids	Lipids and Lipid-like Molecules	4	ox_PE	Fatty Acyls	2	PE	Oxidixed Lipids	Lipids and Lipid-like Molecules
O-PE	Glycerophospholipids	Ether Lipids	Lipids and Lipid-like Molecules	28	Monoterpenoids	Lipids and lipid-like molecules	Other	Lipids and Lipid-like Molecules	2	Carnitines	Organic nitrogen compounds	Fatty Acyls	Lipids and Lipid-like Molecules	1	ox_LPC		Oxidized Lipids	Lipids and Lipid-like Molecules	2	ox_GlcCer	Sphingolipids	Oxidized Lipids	Lipids and Lipid-like Molecules	2	Cer	Sphingolipids	16	Cer	Sphingolipids	Lipids and Lipid-like Molecules
O-TAG	Glycerolipids	Ether Lipids	Lipids and Lipid-like Molecules	23	Quinone and hydroquinone lipids	Lipids and lipid-like molecules	Other	Lipids and Lipid-like Molecules	1	Amines	Organic nitrogen compounds	Fatty Acyls	Lipids and Lipid-like Molecules	6	ox_PC		Oxidized Lipids	Lipids and Lipid-like Molecules	15	ox_CE	Sterol Lipids	Oxidized Lipids	Lipids and Lipid-like Molecules	1	HexCer	Sphingolipids	2	Cer	Sphingolipids	Lipids and Lipid-like Molecules
ox_FA	oxFatty Acyls	Oxidized Lipids	Lipids and Lipid-like Molecules	10	Sesquiterpenoids	Lipids and lipid-like molecules	Other	Lipids and Lipid-like Molecules	1	C15 isoprenoids	Prenol Lipids	Other	Lipids and Lipid-like Molecules	1	ox_PE		Oxidized Lipids	Lipids and Lipid-like Molecules	1	DHCer	Sphingolipids	Sphingolipids	Lipids and Lipid-like Molecules	14	SM	Sphingolipids	36	SM	Sphingolipids	Lipids and Lipid-like Molecules
ox_GlcCer	oxSphingolipids	Oxidized Lipids	Lipids and Lipid-like Molecules	1	Aniline and substituted anilines	Benzenoids	Other 2	Benzenoid and Derivatives	1	Cer	Sphingolipids	Sphingolipids	Lipids and Lipid-like Molecules	19	ox_SM		Oxidized Lipids	Lipids and Lipid-like Molecules	2	HexCer	Sphingolipids	Sphingolipids	Lipids and Lipid-like Molecules	4	Bile acids	Steroids and steroid derivatives	1	Bile ACids	Sterol Lipids	Lipids and Lipid-like Molecules
ox_LPC	oxGlycerophospholipids	Oxidized Lipids	Lipids and Lipid-like Molecules	2	Anisoles	Benzenoids	Other 2	Benzenoid and Derivatives	2	DHCer	Sphingolipids	Sphingolipids	Lipids and Lipid-like Molecules	6	ox_TAG		Oxidized Lipids	Lipids and Lipid-like Molecules	21	SM	Sphingolipids	Sphingolipids	Lipids and Lipid-like Molecules	23	Bile acids	Sterol Lipids	10	Bile acids	Sterol Lipids	Lipids and Lipid-like Molecules
ox_PC	oxGlycerophospholipids	Oxidized Lipids	Lipids and Lipid-like Molecules	4	Benzoic acids and derivatives	Benzenoids	Other 2	Benzenoid and Derivatives	2	HexCer	Sphingolipids	Sphingolipids	Lipids and Lipid-like Molecules	15	Cer	Lipids and lipid-like molecules	Sphingolipids	Lipids and Lipid-like Molecules	4	Bile acids	Sterol Lipids	Sterol Lipids	Lipids and Lipid-like Molecules	2	CE	Sterol Lipids	2	CE	Sterol Lipids	Lipids and Lipid-like Molecules
ox_SHexCer	oxSphingolipids	Oxidized Lipids	Lipids and Lipid-like Molecules	3	Benzyl alcohols	Benzenoids	Other 2	Benzenoid and Derivatives	1	ox Cer	Sphingolipids	Oxidized Lipids	Lipids and Lipid-like Molecules	8	DHCer	Lipids and lipid-like molecules	Sphingolipids	Lipids and Lipid-like Molecules	12	CE	Sterol Lipids	Sterol Lipids	Lipids and Lipid-like Molecules	6	Cholesterols	Sterol Lipids	2	Other	Sterol Lipids	Lipids and Lipid-like Molecules
ox_SM	oxSphingolipids	Oxidized Lipids	Lipids and Lipid-like Molecules	2	Benzylamines	Benzenoids	Other 2	Benzenoid and Derivatives	1	PhytoCer	Sphingolipids	Sphingolipids	Lipids and Lipid-like Molecules	1	HexCer	Lipids and lipid-like molecules	Sphingolipids	Lipids and Lipid-like Molecules	13	Cholesterols	Sterol Lipids	Sterol Lipids	Lipids and Lipid-like Molecules	1	SE	Steroids and steroid derivatives	2	SE	Sterol Lipids	Lipids and Lipid-like Molecules
ox_TAG	oxGlycerolipids	Oxidized Lipids	Lipids and Lipid-like Molecules	11	Cyclohexylphenols	Benzenoids	Other 2	Benzenoid and Derivatives	1	SHexCer	Sphingolipids	Sphingolipids	Lipids and Lipid-like Molecules	8	SM	Lipids and lipid-like molecules	Sphingolipids	Lipids and Lipid-like Molecules	21	Carbohydrates	Fatty Acyls	Other	Lipids and Lipid-like Molecules	1	SE	Sterol Lipids	1	SE	Sterol Lipids	Lipids and Lipid-like Molecules
PC	Glycerophospholipids	Glycerophospholipids	Lipids and Lipid-like Molecules	82	Diphenylmethanes	Benzenoids	Other 2	Benzenoid and Derivatives	1	SM	Sphingolipids	Sterol Lipids	Lipids and Lipid-like Molecules	18	SM	Organic nitrogen compounds	Sphingolipids	Lipids and Lipid-like Molecules	1	Carboxylic acid	Fatty Acyls	Other	Lipids and Lipid-like Molecules	1	Carbohydrates	Fatty Acyls	1		Other	Lipids and Lipid-like Molecules
PC	Organic acids	Glycerophospholipids	Lipids and Lipid-like Molecules	1	Halobenzenes	Benzenoids	Other 2	Benzenoid and Derivatives	1	Dicarboxylic acids	Fatty Acyls	Other	Lipids and Lipid-like Molecules	1	Cer	Organic oxygen compounds	Sphingolipids	Lipids and Lipid-like Molecules	4	Carboxylic acids	Fatty Acyls	Other	Lipids and Lipid-like Molecules	3	Carboxylic acid	Fatty Acyls	1		Other	Lipids and Lipid-like Molecules
PE	Glycerophospholipids	Glycerophospholipids	Lipids and Lipid-like Molecules	48	Naphthalenecarboxylic acids and derivatives	Benzenoids	Other 2	Benzenoid and Derivatives	1	Jasmonic acids	Fatty Acyls	Other	Lipids and Lipid-like Molecules	1	DHCer	Organic oxygen compounds	Sphingolipids	Lipids and Lipid-like Molecules	1	Prostaglandins	Fatty Acyls	Other	Lipids and Lipid-like Molecules	1	Carboxylic acids	Fatty Acyls	5		Other	Lipids and Lipid-like Molecules
PG	Glycerophospholipids	Glycerophospholipids	Lipids and Lipid-like Molecules	16	Nitrobenzenes	Benzenoids	Other 2	Benzenoid and Derivatives	1	Monoalkylamines	Fatty Acyls	Other	Lipids and Lipid-like Molecules	2	Cer		Sphingolipids	Lipids and Lipid-like Molecules	11	Isoprenoids	Prenol Lipids	Other	Lipids and Lipid-like Molecules	1	Dicarboxylic acids	Fatty Acyls	2		Other	Lipids and Lipid-like Molecules
PI	Glycerophospholipids	Glycerophospholipids	Lipids and Lipid-like Molecules	24	N-phenylureas	Benzenoids	Other 2	Benzenoid and Derivatives	1	Monoterpenoids	Lipids and lipid-like molecules	Other	Lipids and Lipid-like Molecules	1	DHCer		Sphingolipids	Lipids and Lipid-like Molecules	2	Tropanes	Alkaloids	Other 2	Other	1	Isoprenoids	Prenol Lipids	2		Other	Lipids and Lipid-like Molecules
P-PE	Glycerophospholipids	Glycerophospholipids	Lipids and Lipid-like Molecules	13	Phenylbutylamines	Benzenoids	Other 2	Benzenoid and Derivatives	1	Aminobenzoic acids	Benzenoids	Other 2	Benzenoids and Derivatives	1	HexCer		Sphingolipids	Lipids and Lipid-like Molecules	14	Benzenoids	Benzenoids	Other 2	Benzeniods and Derivatives	2	Jasmonic acids	Fatty Acyls	1		Other	Lipids and Lipid-like Molecules
Prenol lipids	Prenol Lipids	Other	Lipids and Lipid-like Molecules	1	Phenylmethylamines	Benzenoids	Other 2	Benzenoid and Derivatives	1	Anilines	Benzenoids	Other 2	Benzenoids and Derivatives	1	Bile acids	Lipids and lipid-like molecules	Sterol Lipids	Lipids and Lipid-like Molecules	3	Carbohydrates	Carbohydrates	Other 2	Carbohydrates	56	Octadecanoids	Fatty Acyls	1		Other	Lipids and Lipid-like Molecules
PS	Glycerophospholipids	Glycerophospholipids	Lipids and Lipid-like Molecules	17	Phenylpropanes	Benzenoids	Other 2	Benzenoid and Derivatives	2	Anisoles	Benzenoids	Other 2	Benzenoids and Derivatives	1	CE	Lipids and lipid-like molecules	Sterol Lipids	Lipids and Lipid-like Molecules	6	Nucleoside	Carbohydrates	Other 2	Carbohydrates	1	Prostaglandins	Fatty Acyls	2		Other	Lipids and Lipid-like Molecules
SHexCer	Sphingolipids	Sphingolipids	Lipids and Lipid-like Molecules	8	Phenylpropylamines	Benzenoids	Other 2	Benzenoid and Derivatives	1	Benzoic acids and derivatives	Benzenoids	Other 2	Benzenoids and Derivatives	1	Cholesterols	Lipids and lipid-like molecules	Sterol Lipids	Lipids and Lipid-like Molecules	1	Non-metal phosphates	Homogeneous non-metal compounds	Other 2	Other	1	Quinones	Prenol lipids	1		Other	Lipids and Lipid-like Molecules
Short-chain acids	Organic acids	Fatty Acyls	Lipids and Lipid-like Molecules	1	Styrenes	Benzenoids	Other 2	Benzenoid and Derivatives	1	Benzophenones	Benzenoids	Other 2	Benzenoids and Derivatives	1	Prenol lipids	Lipids and lipid-like molecules	Other	Lipids and Lipid-like Molecules	1	pyrophosphates	Mixed metal/non-metal compounds	Other 2	Other	1	Steroids	Sterol Lipids	1		Other	Lipids and Lipid-like Molecules
SM	Sphingolipids	Sphingolipids	Lipids and Lipid-like Molecules	25	Purine ribonucleosides	Nucleic acids	Other 2	Nucleosides, Nucleotides, and Derivatives	1	Benzyl alcohols	Benzenoids	Other 2	Benzenoids and Derivatives	1	Carbohydrates	Lipids and lipid-like molecules	Other	Lipids and Lipid-like Molecules	3	Flavin nucleotides	Nucleic acids	Other 2	Nucleosides, Nucleotides, and Analogues	1	TCA acids	Fatty Acyls	1		Other	Lipids and Lipid-like Molecules
Sphingoid base analog	Sphingolipids	Sphingolipids	Lipids and Lipid-like Molecules	1	Pyrimidine ribonucleosides	Nucleic acids	Other 2	Nucleosides, Nucleotides, and Derivatives	1	Benzyl cyanides	Benzenoids	Other 2	Benzenoids and Derivatives	1	Carboxylic acids	Lipids and lipid-like molecules	Other	Lipids and Lipid-like Molecules	2	Isoureas	Nucleic acids	Other 2	Nucleosides, Nucleotides, and Analogues	1	Acyl cholines	Organic nitrogen compounds	1			Organonitrogen Compounds
TAG	Glycerolipids	Glycerolipids	Lipids and Lipid-like Molecules	60	Purine 2'-deoxyribonucleosides	Nucleosides, nucleotides, and analogues	Other 2	Nucleosides, Nucleotides, and Derivatives	1	Benzylamines	Benzenoids	Other 2	Benzenoids and Derivatives	1	Dicarboxylic acids	Lipids and lipid-like molecules	Other	Lipids and Lipid-like Molecules	1	Nicotinamide dinucleotides	Nucleic acids	Other 2	Nucleosides, Nucleotides, and Analogues	1	Acetanilides	Benzene and substituted derivatives	2			Benzenoid and Derivatives
Amines	Fatty Acyls	Other	Lipids and Lipid-like Molecules	2	Pyrimidine 2',3'-dideoxyribonucleosides	Nucleosides, nucleotides, and analogues	Other 2	Nucleosides, Nucleotides, and Derivatives	1	Chlorobenzenes	Benzenoids	Other 2	Benzenoids and Derivatives	1	Monoalkyl phosphates	Lipids and lipid-like molecules	Other	Lipids and Lipid-like Molecules	1	Purine nucleosides	Nucleic acids	Other 2	Nucleosides, Nucleotides, and Analogues	15	Amides	Organonitrogen compounds	2			Organonitrogen Compounds
Carboxylic acid	Fatty Acyls	Other	Lipids and Lipid-like Molecules	1	Amino acids, peptides, and analogues	Organic acids and derivatives	Other 2	Organic Acids	43	Methoxybenzenes	Benzenoids	Other 2	Benzenoids and Derivatives	1	PS	Lipids and lipid-like molecules	Other	Lipids and Lipid-like Molecules	4	Purines	Nucleic acids	Other 2	Nucleosides, Nucleotides, and Analogues	1	Amines	Organic nitrogen compounds	3			Organonitrogen Compounds
Carboxylic acids	Fatty Acyls	Other	Lipids and Lipid-like Molecules	4	Carboxylic acid derivatives	Organic acids and derivatives	Other 2	Organic Acids	1	Naphthalenecarboxylic acids and derivatives	Benzenoids	Other 2	Benzenoids and Derivatives	1	Alkaloids	Alkaloids and derivatives	Other 2	Other	1	Pyrimidine ribonucleosides	Nucleic acids	Other 2	Nucleosides, Nucleotides, and Analogues	1	Amines	Organonitrogen compounds	1			Organonitrogen Compounds
Dicarboxylic acids	Fatty Acyls	Other	Lipids and Lipid-like Molecules	1	Carboxylic acids	Organic acids and derivatives	Other 2	Organic Acids	1	Nitrobenzenes	Benzenoids	Other 2	Benzenoids and Derivatives	1	Benzenoids	Benzenoids	Other 2	Benzenoids and Derivatives	14	Pyrimidine rNDP	Nucleic acids	Other 2	Nucleosides, Nucleotides, and Analogues	4	Amines	Organic acids	1			Organic Acids
Acyl cholines	Organic nitrogen compounds	Other 2	Organonitrogen Compounds	1	Cyclopropanecarboxylic acids and derivatives	Organic acids and derivatives	Other 2	Organic Acids	1	N-phenylureas	Benzenoids	Other 2	Benzenoids and Derivatives	1	Non-metal phosphates	Homogeneous non-metal compounds	Other 2	Other	1	Pyrimidine rNMP	Nucleic acids	Other 2	Nucleosides, Nucleotides, and Analogues	1	Amino acids	Carboxylic acids and derivatives	21			Carboxylic Acids and Derivatives
Alcohols and polyols	Organic oxygen compounds	Other 2	Organooxygen Compounds	1	Dicarboxylic acids and derivatives	Organic acids and derivatives	Other 2	Organic Acids	1	Phenethylamines	Benzenoids	Other 2	Benzenoids and Derivatives	2	pyrophosphates	Homogeneous non-metal compounds	Other 2	Other	1	Pyrimidines	Nucleic acids	Other 2	Nucleosides, Nucleotides, and Analogues	5	Amino acids	Organic acids	86			Organic Acids
Amino acids	Organic acids	Other 2	Organic Acids	49	Hybrid peptides	Organic acids and derivatives	Other 2	Organic Acids	1	Phenylacetamides	Benzenoids	Other 2	Benzenoids and Derivatives	1	Alkanes	Hydrocarbons	Other 2	Other	2	Amino acids	Organic acids	Other 2	Organic Acids	43	Amino Acids	Organonitrogen compounds	1			Organonitrogen Compounds
Amino acids	Organic acids and derivatives	Other 2	Organic Acids	12	Medium-chain keto acids and derivatives	Organic acids and derivatives	Other 2	Organic Acids	1	Phenylbutylamines	Benzenoids	Other 2	Benzenoids and Derivatives	1	Flavin nucleotides	Nucleosides, nucleotides, and analogues	Other 2	Nucleosides, Nucleotides, and Analogues	2	Carbohydrates	Organic acids	Other 2	Organic Acids	1	Amino acids	Organoheterocyclic compounds	1			Organoheterocyclic Compounds
Amino acids	Organoheterocyclic compounds	Other 2	Organoheterocyclic compounds	1	Organosulfonic acids and derivatives	Organic acids and derivatives	Other 2	Organic Acids	2	Phenylmethylamines	Benzenoids	Other 2	Benzenoids and Derivatives	5	Imidazoles	Nucleosides, nucleotides, and analogues	Other 2	Nucleosides, Nucleotides, and Analogues	1	Dipeptides	Organic acids	Other 2	Organic Acids	30	Amino acids	Organonitrogen compounds	1			Organonitrogen Compounds
Aralkylamines	Organic oxygen compounds	Other 2	Organooxygen Compounds	1	Ureas	Organic acids and derivatives	Other 2	Organic Acids	2	Phenylphosphines and derivatives	Benzenoids	Other 2	Benzenoids and Derivatives	1	Nucleoside	Nucleosides, nucleotides, and analogues	Other 2	Nucleosides, Nucleotides, and Analogues	4	Isoureas	Organic acids	Other 2	Organic Acids	1	Aralkylamines	Organonitrogen compounds	3			Organonitrogen Compounds
Aralkylamines	Organic nitrogen compounds	Other 2	Organonitrogen Compounds	3	Aminoxides	Organic nitrogen compounds	Other 2	Organonitrogen Compounds	2	Disaccharides	Carbohydrates	Other 2	Carbohydrates	1	Purine nucleosides	Nucleosides, nucleotides, and analogues	Other 2	Nucleosides, Nucleotides, and Analogues	12	Monoalkyl phosphates	Organic acids	Other 2	Organic Acids	2	Aralkylamines	Organic oxygen compounds	1			Organooxygen Compounds
Benzenoids	Benzenoids	Other 2	Benzenoids and Derivatives	5	Guanidines	Organic nitrogen compounds	Other 2	Organonitrogen Compounds	1	Glycosylamines	Carbohydrates	Other 2	Carbohydrates	1	Purines	Nucleosides, nucleotides, and analogues	Other 2	Nucleosides, Nucleotides, and Analogues	4	Peptides	Organic acids	Other 2	Organic Acids	3	Azobenzenes	Azobenzenes	1			Other
Carbohydrates	Carbohydrates	Other 2	Carbohydrates	36	Quaternary ammonium salts	Organic nitrogen compounds	Other 2	Organonitrogen Compounds	5	Monosaccharide phosphates	Carbohydrates	Other 2	Carbohydrates	1	Pyridines	Nucleosides, nucleotides, and analogues	Other 2	Nucleosides, Nucleotides, and Analogues	1	TCA acids	Organic acids	Other 2	Organic Acids	4	Benzenoids	Benzenoids	24			Benzenoid and Derivatives
Carbohydrates	Organic acids	Other 2	Organic Acids	1	Alcohols and polyols	Organic oxygen compounds	Other 2	Organooxygen Compounds	2	Hypoxanthines	Nucleic acids	Other 2	Nucleosides, Nucleotides, and Analogues	1	Pyrimidine deoxyribonucleosides	Nucleosides, nucleotides, and analogues	Other 2	Nucleosides, Nucleotides, and Analogues	1	Tripeptides	Organic acids	Other 2	Organic Acids	1	Benzenoids	Benzothiazoles	1			Benzenoid and Derivatives
Carbohydrates	Organic oxygen compounds	Other 2	Organooxygen Compounds	9	Carbohydrates and carbohydrate conjugates	Organic oxygen compounds	Other 2	Organooxygen Compounds	1	Purine ribonucleosides	Nucleic acids	Other 2	Nucleosides, Nucleotides, and Analogues	1	Pyrimidine ribonucleosides	Nucleosides, nucleotides, and analogues	Other 2	Nucleosides, Nucleotides, and Analogues	2	Cholines	Organic nitrogen compounds	Other 2	Organonitrogen Compounds	2	Benzenoids	Benzoxazines	3			Benzenoid and Derivatives
Carboxylic acids	Organic acids and derivatives	Other 2	Organic Acids	2	Carbonyl compounds	Organic oxygen compounds	Other 2	Organooxygen Compounds	1	Pyrimidine ribonucleosides	Nucleic acids	Other 2	Nucleosides, Nucleotides, and Analogues	1	Pyrimidine rNDP	Nucleosides, nucleotides, and analogues	Other 2	Nucleosides, Nucleotides, and Analogues	6	Carbohydrates	Organic oxygen compounds	Other 2	Organooxygen Compounds	4	Benzenoids	Benzene and substituted derivatives	9			Benzenoid and Derivatives
Carboxylic acids	Organoheterocyclic compounds	Other 2	Organoheterocyclic compounds	2	Ethers	Organic oxygen compounds	Other 2	Organooxygen Compounds	4	Pyrimidines	Nucleic acids	Other 2	Nucleosides, Nucleotides, and Analogues	1	Pyrimidine rNMP	Nucleosides, nucleotides, and analogues	Other 2	Nucleosides, Nucleotides, and Analogues	1	Cyclitols	Organic oxygen compounds	Other 2	Organooxygen Compounds	1	Benzenoids	Organic sulfuric acids and derivatives	1			Other
Carboxylic acids	Organic acids	Other 2	Organic Acids	1	1,3,5-triazines	Organoheterocyclic compounds	Other 2	Organoheterocyclic Compounds	1	Pyrimidones	Nucleic acids	Other 2	Nucleosides, Nucleotides, and Analogues	1	Pyrimidines	Nucleosides, nucleotides, and analogues	Other 2	Nucleosides, Nucleotides, and Analogues	3	Pyridines	Organic oxygen compounds	Other 2	Organooxygen Compounds	1	Benzenoids	Organic acids	2			Organic Acids
Cholines	Organic nitrogen compounds	Other 2	Organonitrogen Compounds	1	Aminopiperidines	Organoheterocyclic compounds	Other 2	Organoheterocyclic Compounds	5	Thiamines	Nucleic acids	Other 2	Nucleosides, Nucleotides, and Analogues	1	Acetamides	Organic acids and derivatives	Other 2	Organic Acids	1	Amino acids	Organoheterocyclic compounds	Other 2	Organoheterocyclic Compounds	1	Benzenoids	Phenol ethers	1			Other
Cyclitols	Organic oxygen compounds	Other 2	Organooxygen Compounds	2	Aminopyridines and derivatives	Organoheterocyclic compounds	Other 2	Organoheterocyclic Compounds	1	Xanthines	Nucleic acids	Other 2	Nucleosides, Nucleotides, and Analogues	1	Amino acids	Organic acids and derivatives	Other 2	Organic Acids	79	Biopterins	Organoheterocyclic compounds	Other 2	Organoheterocyclic Compounds	1	Benzenoids	Benzoxadiazoles	1			Benzenoid and Derivatives
Delta valerolactones	Organoheterocyclic compounds	Other 2	Organoheterocyclic compounds	1	Imidazoles	Organoheterocyclic compounds	Other 2	Organoheterocyclic Compounds	2	1-pyranosylindoles	Nucleosides, nucleotides, and analogues	Other 2	Nucleosides, Nucleotides, and Analogues	1	Carbohydrates	Organic acids and derivatives	Other 2	Organic Acids	2	Carbonylimidazoles	Organoheterocyclic compounds	Other 2	Organoheterocyclic Compounds	1	Benzimidazoles	Benzimidazoles	1			Benzenoid and Derivatives
Dialkylamines	Organic nitrogen compounds	Other 2	Organonitrogen Compounds	1	Imidolactams	Organoheterocyclic compounds	Other 2	Organoheterocyclic Compounds	1	Amino acids	Organic acids	Other 2	Organic Acids	39	Carboxylic acid	Organic acids and derivatives	Other 2	Organic Acids	3	Flavins	Organoheterocyclic compounds	Other 2	Organoheterocyclic Compounds	1	Benzoic acids	Benzene and substituted derivatives	3			Benzenoid and Derivatives
Dipeptides	Organic acids	Other 2	Organic Acids	71	Indoles	Organoheterocyclic compounds	Other 2	Organoheterocyclic Compounds	1	Dipeptides	Organic acids	Other 2	Organic Acids	9	Carboxylic acids	Organic acids and derivatives	Other 2	Organic Acids	1	Imidazolines	Organoheterocyclic compounds	Other 2	Organoheterocyclic Compounds	1	Benzoic acids	Keto acids and derivatives	1			Other
Flavans	Polyketides	Other 2	Polyketides	1	Indolyl carboxylic acids and derivatives	Organoheterocyclic compounds	Other 2	Organoheterocyclic Compounds	2	Hybrid peptides	Organic acids	Other 2	Organic Acids	2	Dicarboxylic acids	Organic acids and derivatives	Other 2	Organic Acids	1	Oxepanes	Organoheterocyclic compounds	Other 2	Organoheterocyclic Compounds	1	Biopterins	Pteridines and derivatives	1
Flavonoids	Phenylpropanoids and polyketides	Other 2	Polyketides	1	Naphthopyranones	Organoheterocyclic compounds	Other 2	Organoheterocyclic Compounds	1	Isoureas	Organic acids	Other 2	Organic Acids	1	Dipeptides	Organic acids and derivatives	Other 2	Organic Acids	90	Porphyrins	Organoheterocyclic compounds	Other 2	Organoheterocyclic Compounds	1	Butenolides	Organoheterocyclic compounds	1
Gamma butyrolactones	Organoheterocyclic compounds	Other 2	Organoheterocyclic compounds	1	Purines and purine derivatives	Organoheterocyclic compounds	Other 2	Organoheterocyclic Compounds	4	Organic phosphoric acids	Organic acids	Other 2	Organic Acids	1	Isoureas	Organic acids and derivatives	Other 2	Organic Acids	1	Pterins	Organoheterocyclic compounds	Other 2	Organoheterocyclic Compounds	1	Butyrophenones	Organic oxygen compounds	1
Imidazoles	Organoheterocyclic compounds	Other 2	Organoheterocyclic compounds	1	Pyrazoles	Organoheterocyclic compounds	Other 2	Organoheterocyclic Compounds	1	Sulfonic acids	Organic acids	Other 2	Organic Acids	1	Peptides	Organic acids and derivatives	Other 2	Organic Acids	5	Pyrazines	Organoheterocyclic compounds	Other 2	Organoheterocyclic Compounds	1	Caprolactams	Lactams	1
Imidazolines	Organoheterocyclic compounds	Other 2	Organoheterocyclic compounds	2	Pyridinecarboxylic acids and derivatives	Organoheterocyclic compounds	Other 2	Organoheterocyclic Compounds	3	Tripeptides	Organic acids	Other 2	Organic Acids	2	Phosphate esters	Organic acids and derivatives	Other 2	Organic Acids	1	Pyridines	Organoheterocyclic compounds	Other 2	Organoheterocyclic Compounds	3	Carbohydrates	Carbohydrates	47
Isoureas	Nucleic acids	Other 2	Nucleosides, Nucleotides, and Analogues	1	Pyridines	Organoheterocyclic compounds	Other 2	Organoheterocyclic Compounds	1	Amino acids, peptides, and analogues	Organic acids and derivatives	Other 2	Organic Acids	13	Sulfinic acids	Organic acids and derivatives	Other 2	Organic Acids	1	Pyridoxals	Organoheterocyclic compounds	Other 2	Organoheterocyclic Compounds	1	Carbohydrates	Organic acids	1
Isoureas	Organic acids and derivatives	Other 2	Organic Acids	1	Pyridoxamines	Organoheterocyclic compounds	Other 2	Organoheterocyclic Compounds	1	Beta-keto acids and derivatives	Organic acids and derivatives	Other 2	Organic Acids	1	TCA acids	Organic acids and derivatives	Other 2	Organic Acids	6	Pyridoxamines	Organoheterocyclic compounds	Other 2	Organoheterocyclic Compounds	1	Carbohydrates	Organic oxygen compounds	2
Isoureas	Organic acids	Other 2	Organic Acids	1	Pyrrolidones	Organoheterocyclic compounds	Other 2	Organoheterocyclic Compounds	1	Carboxylic acids	Organic acids and derivatives	Other 2	Organic Acids	1	Tripeptide	Organic acids and derivatives	Other 2	Organic Acids	2	Flavones	Polyketides	Other 2	Polyketides	1	Carbohydrates	Organooxygen compounds	7
Monoalkyl phosphates	Organic acids	Other 2	Organic Acids	1	Quinolones and derivatives	Organoheterocyclic compounds	Other 2	Organoheterocyclic Compounds	2	Cyclopropanecarboxylic acids and derivatives	Organic acids and derivatives	Other 2	Organic Acids	1	Tripeptides	Organic acids and derivatives	Other 2	Organic Acids	6	Flavonoids	Polyketides	Other 2	Polyketides	1	Carboxylic acids	Organoheterocyclic compounds	3
Nicotinamide dinucleotides	Nucleic acids	Other 2	Nucleosides, Nucleotides, and Analogues	1	Thiazoles	Organoheterocyclic compounds	Other 2	Organoheterocyclic Compounds	2	Medium-chain keto acids and derivatives	Organic acids and derivatives	Other 2	Organic Acids	1	Acyl cholines	Organic nitrogen compounds	Other 2	Organonitrogen Compounds	1	Amino acids		Other 2	Other	1	Carboxylic acids	Organic acids	3
Non-metal phosphates	Homogeneous non-metal compounds	Other 2	Other	1	Thiomorpholines	Organoheterocyclic compounds	Other 2	Organoheterocyclic Compounds	1	Phosphate esters	Organic acids and derivatives	Other 2	Organic Acids	1	Amino Acids	Organic nitrogen compounds	Other 2	Organonitrogen Compounds	1	Benzenoids		Other 2	Other	3	Carboxylic acids	Carboxylic acids and derivatives	5
Nucleoside	Carbohydrates	Other 2	Carbohydrates	2	Triazolopyrimidines	Organoheterocyclic compounds	Other 2	Organoheterocyclic Compounds	1	Organooxygen compounds	Organic compounds	Other 2	Other	1	Alcohols and polyols	Organic oxygen compounds	Other 2	Organooxygen Compounds	1	Carbohydrates		Other 2	Other	2	Carboxylic acids	Nucleic acids	1
Oxanes	Organoheterocyclic compounds	Other 2	Organoheterocyclic compounds	1	Aryl thioethers	Organosulfur compounds	Other 2	Other	1	1,2-aminoalcohols	Organic nitrogen compounds	Other 2	Organonitrogen Compounds	1	Carbohydrates	Organic oxygen compounds	Other 2	Organooxygen Compounds	65	Morpholines		Other 2	Other	1	Cholines	Organic nitrogen compounds	2
Oxepanes	Organoheterocyclic compounds	Other 2	Organoheterocyclic compounds	1	Sulfoxides	Organosulfur compounds	Other 2	Other	1	Acyl cholines	Organic nitrogen compounds	Other 2	Organonitrogen Compounds	1	Carbonyl compounds	Organic oxygen compounds	Other 2	Organooxygen Compounds	2	Pyridines		Other 2	Other	1	Cholines	Organonitrogen compounds	1
Peptides	Organic acids	Other 2	Organic Acids	5						Aminoxides	Organic nitrogen compounds	Other 2	Organonitrogen Compounds	1	Hydroxybenzaldehydes	Organic oxygen compounds	Other 2	Organooxygen Compounds	1	Quinolones		Other 2	Other	1	Cinnamic acids	Cinnamic acids and derivatives	2
Phenylpropanoic acids	Polyketides	Other 2	Polyketides	1						Aralkylamines	Organic nitrogen compounds	Other 2	Organonitrogen Compounds	1	Pyridines	Organic oxygen compounds	Other 2	Organooxygen Compounds	1						Cinnamic acids	Polyketides	4
Piperidines	Organoheterocyclic compounds	Other 2	Organoheterocyclic compounds	1						Biguanides	Organic nitrogen compounds	Other 2	Organonitrogen Compounds	1	TCA acids	Organic oxygen compounds	Other 2	Organooxygen Compounds	1						Coumarins	Coumarins and derivatives	1
Purine nucleosides	Nucleic acids	Other 2	Nucleosides, Nucleotides, and Analogues	8						Cholines	Organic nitrogen compounds	Other 2	Organonitrogen Compounds	1	Amino acids	Organoheterocyclic compounds	Other 2	Organoheterocyclic Compounds	3						Cyclitols	Organic oxygen compounds	1
Purines	Nucleic acids	Other 2	Nucleosides, Nucleotides, and Analogues	1						Quaternary ammonium salts	Organic nitrogen compounds	Other 2	Organonitrogen Compounds	4	Azoles	Organoheterocyclic compounds	Other 2	Organoheterocyclic Compounds	1						Cyclohexyls	Organic oxgen compounds	1
Pyrazines	Organoheterocyclic compounds	Other 2	Organoheterocyclic compounds	1						Tertiary amines	Organic nitrogen compounds	Other 2	Organonitrogen Compounds	1	Benzothiazepines	Organoheterocyclic compounds	Other 2	Organoheterocyclic Compounds	1						Cyclohexyls	Organic nitrogen compounds	1
Pyrazoles	Organoheterocyclic compounds	Other 2	Organoheterocyclic compounds	4						Alcohols and polyols	Organic oxygen compounds	Other 2	Organooxygen Compounds	2	Benzothiazoles	Organoheterocyclic compounds	Other 2	Organoheterocyclic Compounds	1						Dialkylamines	Organic nitrogen compounds	2
Pyridines	Organoheterocyclic compounds	Other 2	Organoheterocyclic compounds	9						Carbohydrates and carbohydrate conjugates	Organic oxygen compounds	Other 2	Organooxygen Compounds	1	Carbohydrates	Organoheterocyclic compounds	Other 2	Organoheterocyclic Compounds	1						Dipeptide	Organic acids	1
Pyridines	Organic oxygen compounds	Other 2	Organooxygen Compounds	1						Carbonyl compounds	Organic oxygen compounds	Other 2	Organooxygen Compounds	3	Cyclitols	Organoheterocyclic compounds	Other 2	Organoheterocyclic Compounds	1						Dipeptides	Organic acids	44
Pyridoxals	Organoheterocyclic compounds	Other 2	Organoheterocyclic compounds	1						Ethers	Organic oxygen compounds	Other 2	Organooxygen Compounds	5	Delta valerolactones	Organoheterocyclic compounds	Other 2	Organoheterocyclic Compounds	1						Dipeptides	Carboxylic acids and derivatives	1
Pyrimidine deoxyribonucleosides	Nucleic acids	Other 2	Nucleosides, Nucleotides, and Analogues	2						Polyethylene glycols	Organic oxygen compounds	Other 2	Organooxygen Compounds	1	Flavins	Organoheterocyclic compounds	Other 2	Organoheterocyclic Compounds	2						Flavans	Flavonoids	2
Pyrimidine ribonucleosides	Nucleic acids	Other 2	Nucleosides, Nucleotides, and Analogues	1						1,4-diazepanes	Organoheterocyclic compounds	Other 2	Organoheterocyclic Compounds	1	Gamma butyrolactones	Organoheterocyclic compounds	Other 2	Organoheterocyclic Compounds	2						Flavans	Polyketides	1
Pyrimidine rNDP	Nucleic acids	Other 2	Nucleosides, Nucleotides, and Analogues	1						Aminopiperidines	Organoheterocyclic compounds	Other 2	Organoheterocyclic Compounds	3	Imidazolines	Organoheterocyclic compounds	Other 2	Organoheterocyclic Compounds	1						Flavins	Organoheterocyclic compounds	1
Pyrimidines	Nucleic acids	Other 2	Nucleosides, Nucleotides, and Analogues	6						Aminopyridines and derivatives	Organoheterocyclic compounds	Other 2	Organoheterocyclic Compounds	1	Indoles	Organoheterocyclic compounds	Other 2	Organoheterocyclic Compounds	2						Flavonoids	Polyketides	4
pyrophosphates	Mixed metal/non-metal compounds	Other 2	Other	1						Benzodiazines	Organoheterocyclic compounds	Other 2	Organoheterocyclic Compounds	1	Indolizidines	Organoheterocyclic compounds	Other 2	Organoheterocyclic Compounds	1						Flavonoids	Isoflavonoids	3
Sulfinic acids	Organic acids	Other 2	Organic Acids	1						Furanones	Organoheterocyclic compounds	Other 2	Organoheterocyclic Compounds	1	Isoindolines	Organoheterocyclic compounds	Other 2	Organoheterocyclic Compounds	1						Flavonoids	Flavonoids	3
Sulfoxides	Organosulfur compounds	Other 2	Other	1						Imidazoles	Organoheterocyclic compounds	Other 2	Organoheterocyclic Compounds	2	Isoquinolines	Organoheterocyclic compounds	Other 2	Organoheterocyclic Compounds	1						Gamma butyrolactones	Organoheterocyclic compounds	1
										Imidazolines	Organoheterocyclic compounds	Other 2	Organoheterocyclic Compounds	1	Isoureas	Organoheterocyclic compounds	Other 2	Organoheterocyclic Compounds	1						Gamma butyrolactones	Lactones	3
										Imidazolyl carboxylic acids	Organoheterocyclic compounds	Other 2	Organoheterocyclic Compounds	2	Oxepanes	Organoheterocyclic compounds	Other 2	Organoheterocyclic Compounds	1						Hydroxybenzaldehydes	Organic oxygen compounds	2
										Indolecarboxylic acids and derivatives	Organoheterocyclic compounds	Other 2	Organoheterocyclic Compounds	1	Piperidines	Organoheterocyclic compounds	Other 2	Organoheterocyclic Compounds	3						Hydroxybenzoic acids	Benzene and substituted derivatives	1
										Indolines	Organoheterocyclic compounds	Other 2	Organoheterocyclic Compounds	1	Pterins	Organoheterocyclic compounds	Other 2	Organoheterocyclic Compounds	2						Imidazoles	Azolidines	1
										Nicotinamides	Organoheterocyclic compounds	Other 2	Organoheterocyclic Compounds	2	Purines	Organoheterocyclic compounds	Other 2	Organoheterocyclic Compounds	5						Imidazoles	Azoles	2
										Piperidinecarboxamides	Organoheterocyclic compounds	Other 2	Organoheterocyclic Compounds	1	Pyrazines	Organoheterocyclic compounds	Other 2	Organoheterocyclic Compounds	1						Imidazoles	Organoheterocyclic compounds	1
										Piperidinecarboxylic acids and derivatives	Organoheterocyclic compounds	Other 2	Organoheterocyclic Compounds	1	Pyrazoles	Organoheterocyclic compounds	Other 2	Organoheterocyclic Compounds	1						Imidazolines	Organoheterocyclic compounds	2
										Purines and purine derivatives	Organoheterocyclic compounds	Other 2	Organoheterocyclic Compounds	3	Pyridines	Organoheterocyclic compounds	Other 2	Organoheterocyclic Compounds	9						Indoles	Organoheterocyclic compounds	11
										Pyrazoles	Organoheterocyclic compounds	Other 2	Organoheterocyclic Compounds	3	Pyridoxals	Organoheterocyclic compounds	Other 2	Organoheterocyclic Compounds	1						Indoles	Indoles and derivatives	1
										Pyridines	Organoheterocyclic compounds	Other 2	Organoheterocyclic Compounds	1	Pyridoxamines	Organoheterocyclic compounds	Other 2	Organoheterocyclic Compounds	1						Isoquinolines	Isoquinolines and derivatives	1
										Pyridinium derivatives	Organoheterocyclic compounds	Other 2	Organoheterocyclic Compounds	1	Pyrimidine deoxyribonucleosides	Organoheterocyclic compounds	Other 2	Organoheterocyclic Compounds	1						Isoureas	Organic acids	2
										Pyridoxamines	Organoheterocyclic compounds	Other 2	Organoheterocyclic Compounds	1	Pyrimidines	Organoheterocyclic compounds	Other 2	Organoheterocyclic Compounds	4						Isoureas	Nucleic acids	1
										Pyrimidines and pyrimidine derivatives	Organoheterocyclic compounds	Other 2	Organoheterocyclic Compounds	1	Pyrrolidones	Organoheterocyclic compounds	Other 2	Organoheterocyclic Compounds	2						Isoureas	Organoheterocyclic compounds	2
										Pyrroline carboxylic acids	Organoheterocyclic compounds	Other 2	Organoheterocyclic Compounds	1	Flavonoids	Phenylpropanoids and polyketides	Other 2	Polyketides	2						Keto acids	Organic acids	2
										Thiadiazoles	Organoheterocyclic compounds	Other 2	Organoheterocyclic Compounds	1	Amino acids			Other	2						Ketones	Organooxygen compounds	2
										Thiazoles	Organoheterocyclic compounds	Other 2	Organoheterocyclic Compounds	2											Monoalkyl phosphates	Organic acids	1
											Organoheterocyclic compounds	Other 2	Organoheterocyclic Compounds	4											N-alkylpyrrolidines	Pyrrolidines	1
										Aryl thioethers	Organosulfur compounds	Other 2	Other	1											Nitrophenyl ethers	Benzene and substituted derivatives	1
										Sulfones	Organosulfur compounds	Other 2	Other	1											Non-metal phosphates	Homogeneous non-metal compounds	1
											Organosulfur compounds	Other 2	Other	1											Nucleoside	5'-deoxyribonucleosides	2
											Phenylpropanoids and polyketides	Other 2	Polyketides	1											Organosulfonic acids	Organic acids	1
																									Organosulfonic acids	Organic sulfonic acids and derivatives	1
																									Peptides	Carboxylic acids and derivatives	1
																									Peptides	Organic acids	3
																									Phenethylamines	Benzene and substituted derivatives	2
																									Phenylmethylamines	Benzene and substituted derivatives	1
																									Phenylpropanoic acids	Phenylpropanoic acids	2
																									Phenylpropanoic acids	Polyketides	3
																									Phosphate esters	Organic acids	1
																									Phthalic acid	Benzene and substituted derivatives	2
																									Piperidines	Piperidines	5
																									p-Methylbenzenesulfonates	Benzene and substituted derivatives	2
																									Polyethylene glycols	Organic oxygen compounds	2
																									Primary alcohols	Organic oxygen compounds	1
																									Pterins	Organoheterocyclic compounds	1
																									Purine nucleosides	Purine nucleosides	1
																									Purine nucleosides	Nucleic acids	10
																									Purine nucleosides	Purine nucleotides	1
																									Purines	Nucleic acids	1
																									Pyranones	Pyrans	1
																									Pyrazoles	Azoles	3
																									Pyrazoles	Organoheterocyclic compounds	1
																									Pyridines	Pyridines and derivatives	5
																									Pyridines	Organoheterocyclic compounds	7
																									Pyridoxals	Organoheterocyclic compounds	2
																									Pyridoxamines	Organoheterocyclic compounds	1
																									Pyrimidine deoxyribonucleosides	Nucleic acids	3
																									Pyrimidine ribonucleosides	Nucleic acids	2
																									Pyrimidine rNDP	Nucleic acids	1
																									Pyrimidines	Nucleic acids	10
																									Pyrimidines	Diazines	3
																									Pyrimidines	Pyrimidine nucleosides	1
																									pyrophosphates	Mixed metal/non-metal compounds	1
																									Pyrrolidones	Organoheterocyclic compounds	1
																									Quinazolines	Diazanaphthalenes	1
																									Quinolines	Organoheterocyclic compounds	1
																									Quinolines	Quinolines and derivatives	2
																									Quinolones	Organoheterocyclic compounds	1
																									Quinolones	Quinolines and derivatives	2
																									Steroids	Steroids and steroid derivatives	1
																									Stilbenes	Stilbenes	1
																									Sulfoxides	Organosulfur compounds	1
																									Sulfuric acid monoesters	Organic sulfuric acids and derivatives	1
																									TCA acids	Organic acids	8
																									TCA acids	Carboxylic acids and derivatives	1
																									Tetraalkylammonium salts	Organonitrogen compounds	2
																									Thioether	Thioethers	1
																									TMAO	Organic nitrogen compounds	1
																									Toluenes	Benzene and substituted derivatives	1
																									Tryptamines	Organoheterocyclic compounds	2

## Sheet: figure_2
MALE
	young_m			rapa_m					cana_m				17ae2_m				aca_m				cr_m
	Carbohydrates	Lipids	Other	Carbohydrates	Lipids	Other	Peptides	Peptides	Carbohydrates	Lipids	Other	Peptides	Carbohydrates	Lipids	Other	Peptides	Carbohydrates	Lipids	Other	Peptides	Carbohydrates	Lipids	Other	Peptides
Plasma	0.00701139	0.063979	0.0175285	0.00525855	0.0297984	0.00788782	0.00613497	0.0105171	0.0131464	0.12007	0.0166521	0.00964067	0.00175285	0.177914	0.0236635	0.0175285	0.0175285	0.176161	0.0297984	0.0184049	0.022787	0.295355	0.0446976	0.0341805
Liver	0.0138648	0.0277296	0.0155979	0.0138648	0.0138648	0.0103986	0.00866551	0.0363951	0.0155979	0.0259965	0.0155979	0.017331	0.0190641	0.0103986	0	0.0259965	0.0190641	0.0450607	0.0207972	0.0415945	0.0398614	0.0363951	0.0242634	0.0467938
Gastroc	0.00948767	0.0550285	0.00664137	0.0104364	0.0455408	0.0113852	0.016129	0.0104364	0.00759013	0.0170778	0.012334	0.0170778	0.000948767	0.0227704	0.0028463	0.00379507	0.00189753	0.0142315	0.00189753	0.00664137	0.00759013	0.0303605	0.00664137	0.0151803
Kidney	0.0147992	0.0718816	0.0147992	0.00634249	0.0327696	0.00634249	0.0169133	0.0570825	0.00422833	0.0369979	0.00845666	0.00528541	0.00528541	0.0221987	0.00634249	0.012685	0.00422833	0.038055	0.00739958	0.0232558	0.0116279	0.0443975	0.012685	0.0306554
Gonadal	0	0.0641447	0.00657895	0	0.00164474	0	0	0	0	0.0345395	0.00164474	0	0	0.0263158	0.00164474	0	0	0.0296053	0	0	0.00657895	0.0740132	0.0148026	0.0411184
Inguinal	0.00266312	0.081225	0.00399467	0	0.0279627	0	0.00133156	0.0106525	0.00266312	0.115846	0.00665779	0.0279627	0	0.0998668	0.00665779	0.0279627	0.00133156	0.105193	0.00932091	0.0346205	0.00532623	0.125166	0.0106525	0.0412783
FEMALE
	young_f				17ae2_f				cana_f				aca_f				rapa_f				cr_f
	Carbohydrates	Lipids	Other	Peptides	Carbohydrates	Lipids	Other	Peptides	Carbohydrates	Lipids	Other	Peptides	Carbohydrates	Lipids	Other	Peptides	Carbohydrates	Lipids	Other	Peptides	Carbohydrates	Lipids	Other	Peptides
Plasma	0.613497	8.32603	1.84049	0.788782	0.175285	1.84049	0.35057	0.0876424	0.438212	6.74847	0.876424	0.613497	0.964067	11.1306	2.97984	1.57756	0.175285	0	0	0.0876424	1.13935	24.5399	3.76862	2.19106
Liver	1.38648	1.90641	0.866551	1.7331	0.17331	0.519931	0.17331	0.17331	0.17331	1.21317	0.17331	0.34662	1.38648	2.42634	1.21317	1.38648	0.693241	1.90641	0.866551	1.03986	2.59965	3.63951	0.693241	1.03986
Gastroc	0.948767	7.11575	0.948767	1.89753	0.28463	1.2334	0	0.759013	0.28463	2.27704	0.379507	0.189753	0.0948767	0.189753	0	0	0.664137	3.51044	0.28463	1.04364	0.189753	0.664137	0	0.474383
Kidney	2.21987	7.29387	1.2685	5.28541	0.317125	1.58562	0.317125	0.634249	1.05708	3.59408	1.2685	2.64271	1.05708	4.12262	0.528541	1.05708	0.739958	3.8055	0.739958	1.90275	0.211416	2.32558	0.739958	2.32558
Gonadal	0.164474	13.4868	0.657895	2.46711	0	0	0	0	0.164474	9.375	0.493421	0.986842	0	2.79605	0.164474	0	0	0	0	0	0.164474	0	0.164474	0.657895
Inguinal	0.266312	6.9241	1.06525	3.19574	0	0	0	0	0.266312	9.98668	1.46471	3.86152	0.133156	5.7257	0.399467	0.532623	0	0	0	0	0.266312	9.72037	0.665779	1.46471

## Sheet: figure3_up&down
Cluster name	plasma_young_f	plasma_17ae2_f	plasma_cana_f	plasma_aca_f	plasma_rapa_f	plasma_cr_f	plasma_young_m	plasma_rapa_m	plasma_cana_m	plasma_17ae2_m	plasma_aca_m	plasma_cr_m	liver_young_f	liver_17ae2_f	liver_cana_f	liver_aca_f	liver_rapa_f	liver_cr_f	liver_young_m	liver_rapa_m	liver_cana_m	liver_17ae2_m	liver_aca_m	liver_cr_m	gastroc_young_f	gastroc_17ae2_f	gastroc_cana_f	gastroc_aca_f	gastroc_rapa_f	gastroc_cr_f	gastroc_young_m	gastroc_rapa_m	gastroc_cana_m	gastroc_17ae2_m	gastroc_aca_m	gastroc_cr_m	kidney_young_f	kidney_17ae2_f	kidney_cana_f	kidney_aca_f	kidney_rapa_f	kidney_cr_f	kidney_young_m	kidney_rapa_m	kidney_cana_m	kidney_17ae2_m	kidney_aca_m	kidney_cr_m	gonadal_young_f
TAG_saturated	-0.642857	-0.285714				-0.785714	-0.642857	-0.214286		-0.785714	0.357143	-0.785714	-0.75		-0.25	-0.875	-0.75	-0.5	-0.5	-0.5		-0.625	-0.75	-0.125							0.125	0.125				-0.125	-0.666667						-0.75		0.0833333			0.0833333
TAG_unsaturated	-0.546218	-0.420168	-0.285714	0.0756303		-0.907563	-0.0336134	-0.495798	-0.10084	-0.655462	0.336134	-0.848739	-0.625	-0.361111	-0.541667	-0.722222	-0.347222	-0.875	-0.902778	-0.583333	-0.916667	-0.847222	-0.944444	-0.958333	-0.14094	0.174497	0	-0.187919	0.0805369	-0.194631	-0.100671	0.0604027	-0.107383	-0.0469799	-0.00671141	-0.147651	-0.380531	-0.00884956		0.00884956		-0.477876	-0.159292	0.0619469	0.115044	0.19469	0.212389	0.079646	0.157303
DAG	-0.461538	-0.730769	-0.269231	0.0769231		-0.807692	0.0769231		-0.0384615	-0.653846	0.0769231	-0.884615	-0.533333	-0.133333	-0.6	-0.4	-0.266667	-0.933333	-0.666667	-0.733333	-0.6	-0.533333	-0.466667	-0.8	-0.681818	-0.181818	-0.272727	-0.204545	-0.636364	-0.159091	-0.363636	-0.363636	-0.204545	-0.409091	0.0681818	-0.0681818	0.380952	0.0952381	0.428571	0.52381	-0.190476		0.333333	-0.0952381	0.809524	0.238095	0.428571	0.52381	0.387097
MAG																	-0.333333		0													0.333333					0.333333	0.333333	-0.333333		0.333333	0.333333	0	0		0		0
PC			-0.205882	-0.161765		-0.617647	-0.191176	-0.0882353	-0.352941	-0.308824	-0.0147059	-0.764706	0.134615	0.0384615	-0.173077	0.0576923	-0.0384615	-0.211538	-0.134615	-0.288462	-0.173077	0.25	0.269231	0.173077	0.626506		0.168675	0.0481928			0.421687	0.385542	0.493976	0.421687	0.421687	0.0481928	0.0888889	0.3	0.0666667	0.2	0.111111	-0.166667	0.0333333	0.144444	0.166667	0.222222	0.211111	-0.188889	0.84
PE	-0.0909091								-0.454545	-0.818182		-0.818182	0.5	0.375	0.75	0.25	0	0.625	0.5		0.375		0.375	0.875	0.729167		0.270833	-0.104167		0.1875	0.479167	0.375	0.416667	0.541667	0.0833333	0.25	0.030303	0.424242	0.272727	0.121212	0.151515	0.242424	0.30303	0.363636	0.212121	0.393939	0.30303	0.515152	0.75
PI				-0.0833333		-0.208333			-0.208333		-0.0416667	-0.541667													0.25	0			-0.208333		0.375	0.208333	0.291667	0.333333			0.285714						0.285714		0			-0.571429	0.636364
PS																									0.470588					0.294118	0.117647	0.235294	0.352941	0.529412	0.294118	0.352941	-1	0.75	1	0.75	0.75	1	-1	0.75	0.75	0.75	0.75	1	1
PG																									0.625	-0.1875		-0.3125	-0.25		0.3125	0.5	0.75	0.3125	-0.0625	0.625													0.75
CL																									0.421053						0.578947	0.736842	0.315789	0.894737		0.315789
LPC				-0.05		-0.55	-0.05	-0.125	-0.3		0	-0.625			-0.473684	0.157895		-0.368421	-0.421053	-0.210526	-0.368421	0.0526316	0.368421	0	-0.3	-0.75	-0.25		-0.8	-0.35	-0.6	-0.2	0.15	-0.7	0.4	-0.55	0.533333		-0.0666667	-0.0666667		-0.333333	0.6		-0.266667		0.2	-0.2	1
LPE										-0.777778			-0.428571	-0.142857			-0.428571		-0.428571				0.142857	0.857143	-0.363636	-0.363636			-0.363636		-0.545455			-0.636364		-0.363636	-0.166667	0.166667	0.333333	0.5	0.5		0.166667	0.666667	0.5	0.5	0.5	0.5	1
SM	0.0833333					0.333333	0.0833333	0.166667	0.111111	0.222222	0.388889	0.361111	-0.0434783		-0.0869565	0		0.347826		-0.0434783		-0.0434783	0.565217	0.826087	0.6		0.16	0.04		0.24		0.4	0.44		0.52	0.48	-0.0454545	0.227273	0.272727	-0.0909091	0.318182	0.0909091	-0.136364	0.318182	0.318182	0.0909091	-0.136364	0.0909091	0.9375
DHCer													0.428571		0.0714286	-0.142857		0.214286	0.357143	0.5		0.571429	0.5	0.785714	0.5625					0.125	0.3125	0.4375	0.5	0.375	0.375	0.375	-0.333333		0.133333		0.666667	-0.2	-0.4	0.6	0.266667	0.0666667	0.0666667	0	1
HexCer														1	-0.75	-0.75	0.5		-0.75		-0.75	1	-1	0.5	0.26087						0	0.0869565			0.304348		-0.185185	0.259259			0.259259		-0.37037	0.333333	0.481481	0.333333	0.222222	0.148148
SHexCer																															0.125	0.125			0.25
Cer		-0.3125	-0.375			-0.3125		0.0625				-0.375													0.75							0.5			0.25		0	0.105263		-0.105263	0.473684	0	-0.315789	0.421053	0.421053	0.315789	0.0526316	-0.105263
CE													0.166667		-0.166667	0.666667		0.166667		-0.166667	0.666667	0.5	1	0.833333																			-0.333333					-0.166667
SE				1							1
Bile acids			0.363636	0.545455		0.636364					0.363636																																-0.333333
O-PE		-0.133333		0		0						0													0.857143		0.392857	-0.0714286		0.178571	0.357143	0.678571	0.571429	0.464286	0.285714	0.428571													0.916667
O-TAG	-0.416667	-0.222222	-0.666667	-0.166667		-0.611111			0.25	-0.861111	0.0833333	-0.444444													-0.304348	0.173913					-0.565217	0.26087		0.173913	0.217391	0.0434783													-0.333333
P-PE								0.2	0		0.6				0.5	0.25		0.5	0.25	-0.25	0.25	0.5		1	0.846154		0.384615				0.461538	0.615385	0.538462	0.461538	0.307692	0.384615
O-PC	0.184211					-0.0789474	-0.0263158	0.421053	0.236842		-0.210526	-0.552632													0.8		0.533333			0.266667	0.466667	0.6	0.533333	0.4	0.166667	0.0666667													1
O-LPE																									-1	-1		-1	0				0.333333			0.333333
ox_FA												-0.2		-0.0909091	-0.181818			-0.545455		0.181818		-0.0909091		0	-0.6	-0.5	-0.1		-0.8	-0.2	-0.3	-0.6			0.3		0.5	-0.1	0.5	0.5	0.2	0.3	0.3		0.5	0.4	0.4	0.4	0.5625
ox_TAG													-0.307692	0	0.153846	-0.307692		-0.846154	-0.538462	-0.384615	-0.538462	-0.615385	-0.615385	-1	-0.272727	0.181818			0.181818		0.0909091				0		0.380952	0			0.142857	-0.285714	0.52381	0				-0.190476
ox_Cer													0.5			0.5			0.25			0.25		0.75													-0.444444		-0.111111	-0.111111			-0.555556		0.333333		-0.111111	0.111111	0.333333
ox_PC														0.125	-0.0625	-0.0625	0.5	-0.1875	0.0625	0.5625		0.125	0.0625	0	0				0		0	0		-0.25		-0.5	0.866667	0.333333	0.333333		0.0666667	0.466667	0.733333	0.2	0.466667	0.0666667	0.333333	0.4
ox_PE														0.8	0.6		0.8	0.4		1	0.8	0.8		0.6
ox_LPC																	0.5			0.75	-0.125	0.25		0
ox_SHexCer																															0	0.666667				0
FA				0.0481928	0.0843373	-0.0722892			0.0722892		0.228916	-0.0963855	-0.0666667		-0.4	-0.133333	-0.266667	-0.633333	-0.0333333	-0.233333	-0.333333		0.0666667	0	-0.645833	-0.520833	-0.270833		-0.666667	-0.3125	-0.458333	-0.395833		-0.125	0.291667	-0.0625	0.0789474	0.105263	0.5	0.447368	0.368421	0.131579	0.184211	0.289474	0.5	0.368421	0.342105	0.315789	0.76087
CAR				-0.258065		-0.0967742	0.322581	0.193548	0.193548	0.0967742	0.129032			-0.0833333					-0.5		0	0.166667	0.416667	0.0833333	0.714286	0.190476	0.785714		0.452381	0.190476	0.619048	0.738095	0.380952	0.5		0.214286	-0.794118		0.0294118	-0.147059	0.147059	0.0294118	-0.617647	0.0294118	-0.147059	0.0588235	-0.0588235	0.205882	0.75
Fatty Acyls																0			-0.333333		-0.333333						0												0				0.25		0
Short-chain acids																																					0.333333		0.666667						0.666667		0
NAE										0																			-0.666667					-0.166667
Amino acids	-0.0733945	-0.0733945	0.110092	-0.00917431	0.0275229	0.0917431	0.0183486	0.00917431	0.146789	-0.0917431	0.165138	0.137615	-0.0888889			0.155556	-0.133333	0.0666667	-0.222222	0	0.133333	0.266667	0.422222	0.577778	0.0967742	-0.193548	0		-0.193548	0.0806452	-0.0483871	0.258065	0.435484	0.0645161	0.258065	0.145161	-0.190476	-0.047619	-0.130952	0.202381	0.119048	-0.166667	-0.166667	0.202381	0.0238095	-0.0357143	0.333333	0.0714286	0.382979
Dipeptides	0.0666667	-0.0222222		0.111111	0						0.155556		-0.3			-0.0666667			-0.666667	-0.3	-0.1	0.4	-0.0333333	0.366667	-0.408451	-0.267606			-0.239437	-0.0985915	-0.605634	-0.408451	-0.126761	-0.183099	0.056338	-0.309859	-0.266667	-0.0777778	0.366667	0.411111	-0.0888889	-0.477778	-0.144444	-0.0222222	0.222222	-0.166667	0.6	-0.244444
Tripeptides																																					-0.166667
Other Peptides							0.25	0											-0.666667					-0.333333				0.2				-0.2					0.6					-0.2	0.2
Nucleoside																																					0.25						0
Purine nucleosides						0.166667	0.416667		0.0833333			0.166667				0		0.0666667	0.0666667	-0.0666667	-0.266667	0.4	0.266667	-0.0666667	0.375		0.125						0.125			0.125	0			0.25			0.166667	-0.166667			0.166667
Purines																																					0		0.111111		0		0.111111				0.333333		0.75
Pyridines				0.0833333			0		0.166667	-0.166667	0.0833333	0		-0.4		0.2	0.2			0.4	-0.2	0.4	0.6			0					0		0.3			-0.1	-0.0909091						-0.272727			-0.0909091		-0.0909091
Pyrimidine deoxyribo.							0	0.333333	0.333333			0.666667
Pyrimidine rNDP																						0.5		-0.25																					0	0
Pyrimidines					-0.214286	-0.214286	0.428571		0.214286		0.142857						-0.4	-0.6	0		0.2			-0.6	0	-0.5			-0.666667								-0.285714						-0.428571		-0.142857	0	0.285714	0
Carbohydrates	-0.12069					-0.137931	0.0344828	0.103448	0		0.0862069	-0.0172414	-0.09375	0.078125	-0.109375	-0.125	-0.125	-0.265625	-0.140625	-0.15625	-0.078125	0.09375	0.09375	-0.25	0.0434783	-0.130435	0.0652174	-0.0217391	-0.130435		0.108696	0.217391	0.130435	0.0434783	0.0217391	0	0.112676	-0.0422535	-0.0140845	0.140845	0.0140845	-0.028169	0.056338	-0.0422535	0.0422535	0.056338	0.0704225	-0.028169
TCA acids			0.2																		-0.25											0										0.142857	0.285714	-0.142857				0.857143
Alcohols and polyols
Amides
Amines					0	0	0.142857									-0.666667					0			0.666667	0	-0.375			0.125			0.5	0.625	0.375		0.5		0.125			0.375	-0.125	0.125	0.125				0
Aralkylamines		-0.25										-0.25														0					-0.75			0	0.25	0.25
Hydroxy FA			0.285714	-0.0952381		0.0952381	0.190476	0	0.238095	0.142857										-0.4					0
Amino FA						0								-0.333333								-0.333333
Benzenoids	-0.166667			0.166667	-0.0714286	0.0714286			0.047619	-0.285714	0.142857	-0.047619		0.2		0.2					0.2	0.6		0.2							0.2					0	-0.214286	-0.142857	-0.0714286		0.142857	-0.142857	-0.357143	-0.0714286		-0.0714286	0.142857	0
Benzoic acids							0
Carboxylic acids	0.0588235			0.117647			0.235294				0.235294													0.666667															-0.5								-0.166667	0.333333
Cholines						0	0.333333	0.333333		-0.333333
Cinnamic acids	0.333333	-0.166667				0.5						0.5
Flavonoids	-0.2	-0.2			-0.3		0					0.1
Terpenoids
Phenylpropanoic acids		0	0.4					-0.2		-0.6
Gamma butyrolactones
Indoles	-0.0833333		0.25		-0.166667					-0.416667
Isoureas	-0.4				-0.4				0.4																							0
Piperidines				0.4																																	-0.333333						0				0.666667
Pyrazoles																											0.25				-0.5				0.5
Quinolines			0.333333				0					0
Quinolones				-0.333333	0.333333					-0.333333		-0.333333
[truncated: 23 more columns]

## Sheet: supplemental1_up
Cluster name	plasma_young_f	plasma_17ae2_f	plasma_cana_f	plasma_aca_f	plasma_rapa_f	plasma_cr_f	plasma_young_m	plasma_rapa_m	plasma_cana_m	plasma_17ae2_m	plasma_aca_m	plasma_cr_m	liver_young_f	liver_cr_f	liver_rapa_f	liver_aca_f	liver_cana_f	liver_17ae2_f	liver_young_m	liver_cr_m	liver_aca_m	liver_17ae2_m	liver_cana_m	liver_rapa_m	gastroc_young_f	gastroc_cr_f	gastroc_rapa_f	gastroc_aca_f	gastroc_cana_f	gastroc_17ae2_f	gastroc_young_m	gastroc_cr_m	gastroc_aca_m	gastroc_17ae2_m	gastroc_cana_m	gastroc_rapa_m	kidney_young_f	kidney_17ae2_f	kidney_cana_f	kidney_aca_f	kidney_rapa_f	kidney_cr_f	kidney_young_m	kidney_rapa_m	kidney_cana_m	kidney_17ae2_m	kidney_aca_m	kidney_cr_m	gonadal_young_f
TAG_saturated	0	0				0.0714286	0	0		0.0714286	0.357143	0.0714286	0	0.125	0	0	0		0	0.25	0	0		0							0.125	0.125				0.125	0						0.0833333		0.0833333			0.333333
TAG_unsaturated	0.0504202	0.0336134	0.0672269	0.277311		0	0.210084	0.00840336	0.12605	0.0840336	0.470588	0.0504202	0	0	0	0.0138889	0.0277778	0	0	0	0	0	0	0	0	0.00671141	0.0805369	0.0268456	0.0402685	0.181208	0.0469799	0.127517	0.147651	0.0738255	0.0939597	0.0939597	0.159292	0.00884956		0.0707965		0	0.238938	0.123894	0.150442	0.20354	0.247788	0.256637	0.185393
DAG	0.0384615	0	0.0384615	0.307692		0.0384615	0.230769		0.269231	0.0384615	0.307692	0	0	0	0	0.2	0	0	0	0	0.2	0	0.133333	0	0.0227273	0.0681818	0.0454545	0	0.136364	0.136364	0.0909091	0.204545	0.136364	0.0227273	0.0227273	0.181818	0.52381	0.0952381	0.47619	0.52381	0.285714		0.47619	0.190476	0.857143	0.285714	0.428571	0.52381	0.419355
MAG															0				0																	0.333333	0.666667	0.666667	0		0.666667	0.666667	0.333333	0.333333		0.333333		0.333333
PC			0	0.102941		0	0.0147059	0.0147059	0.0294118	0.0147059	0.220588	0	0.25	0.0769231	0.0576923	0.326923	0.134615	0.115385	0.0576923	0.326923	0.403846	0.403846	0.192308	0.115385	0.650602			0.0843373	0.180723		0.445783	0.156627	0.445783	0.421687	0.493976	0.39759	0.433333	0.322222	0.288889	0.377778	0.255556	0.166667	0.433333	0.3	0.3	0.255556	0.388889	0.166667	0.84
PE	0								0	0		0	0.5	0.625	0	0.375	0.75	0.375	0.5	0.875	0.5		0.5		0.729167	0.208333		0.0208333	0.270833		0.520833	0.375	0.125	0.541667	0.416667	0.375	0.424242	0.454545	0.333333	0.333333	0.333333	0.333333	0.606061	0.393939	0.333333	0.393939	0.454545	0.575758	0.75
PI				0		0			0.0833333		0.125	0.0416667													0.291667		0.0416667			0	0.416667			0.333333	0.291667	0.208333	0.571429						0.571429		0.142857			0	0.636364
PS																									0.470588	0.294118					0.294118	0.352941	0.294118	0.529412	0.352941	0.235294	0	0.75	1	0.75	0.75	1	0	0.75	0.75	0.75	0.75	1	1
PG																									0.625		0	0		0	0.3125	0.625	0.125	0.3125	0.75	0.5													0.75
CL																									0.421053						0.578947	0.368421		0.894737	0.315789	0.736842
LPC				0.15		0.05	0.075	0.05	0.075		0.175	0		0		0.315789	0		0.0526316	0.157895	0.421053	0.105263	0.105263	0.0526316	0.1	0	0		0.05	0	0.05	0	0.4	0	0.15	0.15	0.666667		0.266667	0.333333		0	0.666667		0.0666667		0.266667	0.0666667	1
LPE										0			0		0.142857			0	0.142857	0.857143	0.285714				0		0			0	0	0		0			0.333333	0.333333	0.5	0.5	0.5		0.5	0.666667	0.5	0.5	0.5	0.5	1
SM	0.111111					0.361111	0.0833333	0.166667	0.166667	0.222222	0.444444	0.388889	0.0869565	0.434783		0.26087	0.130435			0.826087	0.608696	0.0869565		0.0869565	0.6	0.24		0.04	0.16			0.52	0.52		0.44	0.4	0.272727	0.272727	0.409091	0.136364	0.5	0.272727	0.363636	0.409091	0.363636	0.136364	0.181818	0.318182	0.9375
DHCer													0.5	0.285714		0.0714286	0.142857		0.357143	0.857143	0.5	0.571429		0.5	0.5625	0.125					0.3125	0.375	0.375	0.375	0.5	0.4375	0.2		0.2		0.666667	0	0.2	0.6	0.333333	0.0666667	0.133333	0.2	1
HexCer															0.5	0	0	1	0	0.5	0	1	0		0.26087						0		0.304348			0.0869565	0.111111	0.259259			0.259259		0.111111	0.407407	0.481481	0.37037	0.222222	0.222222
SHexCer																															0.125		0.25			0.125
Cer		0	0			0		0.0625				0													0.75								0.25			0.5	0.263158	0.105263		0.157895	0.473684	0.157895	0.157895	0.473684	0.473684	0.315789	0.263158	0.157895
CE													0.333333	0.333333		0.666667	0			0.833333	1	0.5	0.666667	0																			0.166667					0
SE				1							1
Bile acids			0.363636	0.545455		0.636364					0.363636																																0
O-PE		0		0.0666667		0						0													0.857143	0.178571		0	0.392857		0.392857	0.428571	0.285714	0.464286	0.571429	0.678571													0.916667
O-TAG	0	0	0.0277778	0		0			0.277778	0	0.138889	0.0555556													0.0434783					0.173913	0	0.217391	0.26087	0.173913		0.26087													0
P-PE								0.2	0.2		0.6			0.5		0.5	0.5		0.25	1		0.5	0.5	0.25	0.846154				0.384615		0.461538	0.384615	0.307692	0.461538	0.538462	0.615385
O-PC	0.210526					0.131579	0.157895	0.421053	0.289474		0.0789474	0													0.8	0.266667			0.533333		0.466667	0.133333	0.2	0.4	0.533333	0.6													1
O-LPE																									0		0	0		0		0.333333			0.333333
ox_FA												0		0.0909091			0.181818	0.181818		0.181818		0.181818		0.363636	0	0	0		0	0	0		0.3			0	0.7	0.1	0.6	0.5	0.3	0.5	0.6		0.6	0.4	0.4	0.5	0.5625
ox_TAG													0.0769231	0		0.230769	0.230769	0.153846	0	0	0.0769231	0	0.0769231	0	0		0.181818			0.181818	0.0909091		0.0909091				0.47619	0			0.142857	0.047619	0.666667	0.142857				0.142857
ox_Cer													0.5			0.5			0.25	0.75		0.25															0		0	0			0		0.333333		0.111111	0.333333	0.5
ox_PC														0.0625	0.5625	0.1875	0.0625	0.25	0.125	0.125	0.125	0.25		0.625	0.25		0.25				0.25	0		0.25		0.25	0.866667	0.333333	0.4		0.133333	0.466667	0.8	0.266667	0.533333	0.133333	0.333333	0.4
ox_PE														0.4	0.8		0.6	0.8		0.6		0.8	0.8	1
ox_LPC															0.5					0.125		0.25	0	0.75
ox_SHexCer																															0.333333	0.333333				0.666667
FA				0.0843373	0.0963855	0.0481928			0.120482		0.277108	0.0722892	0.133333	0	0.0666667	0.1	0		0.2	0.2	0.366667		0.0666667	0.0333333	0.0416667	0.0208333	0.0208333		0.0416667	0	0	0.0833333	0.291667	0.0416667		0.0208333	0.342105	0.184211	0.657895	0.5	0.5	0.236842	0.447368	0.342105	0.552632	0.394737	0.394737	0.447368	0.782609
CAR				0		0.0322581	0.419355	0.225806	0.258065	0.129032	0.225806							0	0.0833333	0.0833333	0.416667	0.166667	0		0.714286	0.190476	0.452381		0.785714	0.190476	0.666667	0.238095		0.52381	0.380952	0.738095	0.0294118		0.205882	0.176471	0.205882	0.0882353	0.0882353	0.176471	0.117647	0.147059	0.205882	0.382353	0.75
Fatty Acyls																0			0				0						0										0.5				0.25		0.25
Short-chain acids																																					0.333333		0.666667						0.666667		0
NAE										0																	0							0
Amino acids	0.0550459	0.0275229	0.119266	0.110092	0.0825688	0.165138	0.137615	0.0917431	0.146789	0.0550459	0.192661	0.238532	0.111111	0.111111	0.0666667	0.177778			0.0888889	0.6	0.444444	0.288889	0.177778	0.0888889	0.177419	0.112903	0		0.0645161	0.016129	0.0806452	0.274194	0.258065	0.112903	0.435484	0.290323	0.25	0.0833333	0.107143	0.214286	0.214286	0.0714286	0.285714	0.238095	0.0833333	0.0952381	0.345238	0.202381	0.382979
Dipeptides	0.133333	0.0888889		0.155556	0.0666667						0.155556		0.0333333			0.133333			0	0.433333	0.2	0.4	0.0666667	0.0333333	0.028169	0	0			0	0	0.028169	0.0704225	0	0.0422535	0.0140845	0.244444	0.0333333	0.455556	0.411111	0.0555556	0.0222222	0.3	0.0555556	0.277778	0.0333333	0.6	0.0444444
Tripeptides																																					0.166667
Other Peptides							0.25	0											0	0								0.2								0	0.8					0	0.6
Nucleoside																																					0.5						0.5
Purine nucleosides						0.166667	0.416667		0.166667			0.166667		0.133333		0.0666667			0.133333	0.2	0.4	0.4	0.0666667	0.133333	0.375				0.25			0.125			0.125		0.25			0.25			0.416667	0			0.166667
Purines																																					0.333333		0.111111		0		0.333333				0.333333		0.75
Pyridines				0.166667			0.166667		0.166667	0.166667	0.0833333	0.0833333			0.4	0.4		0			0.6	0.6	0	0.4						0	0.1	0.2			0.3		0.181818						0.0909091			0.0909091		0.181818
Pyrimidine deoxyribonucleosides							0	0.333333	0.333333			0.666667								0.25		0.5
Pyrimidine rNDP														0	0				0.2	0			0.2		0.166667		0			0															0.333333	0
Pyrimidines					0.0714286	0	0.428571		0.285714		0.142857		0.0625	0.0625	0.015625	0.0625	0	0.09375	0.03125	0.125	0.125	0.171875	0.0625	0.03125	0.152174		0.0652174	0.0217391	0.152174	0.0434783	0.173913	0.0869565	0.0652174	0.108696	0.152174	0.282609	0.285714						0.142857		0	0.142857	0.285714	0.142857
Carbohydrates	0.0344828					0.0344828	0.103448	0.155172	0.103448		0.206897	0.12069											0													0.2	0.239437	0.084507	0.15493	0.183099	0.140845	0.084507	0.183099	0.084507	0.126761	0.15493	0.112676	0.126761
TCA acids			0.2																																							0.142857	0.285714	0				0.857143
Alcohols and polyols
Amides																0				0.666667			0		0.25		0.25			0		0.5	0.375	0.375	0.625	0.5
Amines					0	0	0.142857																							0	0	0.5	0.5	0.25				0.125			0.375	0	0.375	0.25				0.125
Aralkylamines		0										0												0	0
Hydroxy FA			0.333333	0.047619		0.190476	0.238095	0.142857	0.285714	0.190476								0				0
Amino FA						0.25										0.2		0.2		0.2		0.6	0.2								0.2	0
Benzenoids	0.0238095			0.238095	0.0238095	0.166667			0.0952381	0	0.166667	0.119048																									0.214286	0.142857	0.142857		0.214286	0.0714286	0.142857	0.142857		0.142857	0.285714	0.142857
Benzoic acids							0													0.666667
Carboxylic acids	0.0588235			0.176471			0.235294				0.235294																												0								0	0.333333
Cholines						0	0.333333	0.333333		0
Cinnamic acids	0.333333	0				0.5						0.5
Flavonoids	0	0			0		0.2					0.2
Terpenoids
Phenylpropanoic acids		0	0.4					0		0
Gamma butyrolactones
Indoles	0		0.25		0					0																										0.333333
Isoureas	0				0				0.4
Piperidines				0.4																									0.25		0		0.5				0						0.333333				0.666667
Pyrazoles
Quinolines			0.333333				0.333333					0.333333
Quinolones				0	0.333333					0		0
[truncated: 23 more columns]

## Sheet: supplemental1_down
Cluster name	plasma_young_f	plasma_17ae2_f	plasma_cana_f	plasma_aca_f	plasma_rapa_f	plasma_cr_f	plasma_young_m	plasma_rapa_m	plasma_cana_m	plasma_17ae2_m	plasma_aca_m	plasma_cr_m	liver_young_f	liver_cr_f	liver_rapa_f	liver_aca_f	liver_cana_f	liver_17ae2_f	liver_young_m	liver_cr_m	liver_aca_m	liver_17ae2_m	liver_cana_m	liver_rapa_m	gastroc_young_f	gastroc_cr_f	gastroc_rapa_f	gastroc_aca_f	gastroc_cana_f	gastroc_17ae2_f	gastroc_young_m	gastroc_cr_m	gastroc_aca_m	gastroc_17ae2_m	gastroc_cana_m	gastroc_rapa_m	kidney_young_f	kidney_17ae2_f	kidney_cana_f	kidney_aca_f	kidney_rapa_f	kidney_cr_f	kidney_young_m	kidney_rapa_m	kidney_cana_m	kidney_17ae2_m	kidney_aca_m	kidney_cr_m	gonadal_young_f
TAG_saturated	0.642857	0.285714				0.857143	0.642857	0.214286		0.857143	0	0.857143	0.75	0.625	0.75	0.875	0.25		0.5	0.375	0.75	0.625		0.5							0	0.25				0	0.666667						0.833333		0			0.25
TAG_unsaturated	0.596639	0.453782	0.352941	0.201681		0.907563	0.243697	0.504202	0.226891	0.739496	0.134454	0.89916	0.625	0.875	0.347222	0.736111	0.569444	0.361111	0.902778	0.958333	0.944444	0.847222	0.916667	0.583333	0.14094	0.201342	0	0.214765	0.0402685	0.00671141	0.147651	0.275168	0.154362	0.120805	0.201342	0.033557	0.539823	0.0176991		0.0619469		0.477876	0.39823	0.0619469	0.0353982	0.00884956	0.0353982	0.176991	0.0280899
DAG	0.5	0.730769	0.307692	0.230769		0.846154	0.153846		0.307692	0.692308	0.230769	0.884615	0.533333	0.933333	0.266667	0.6	0.6	0.133333	0.666667	0.8	0.666667	0.533333	0.733333	0.733333	0.704545	0.227273	0.681818	0.204545	0.409091	0.318182	0.454545	0.272727	0.0681818	0.431818	0.227273	0.545455	0.142857	0	0.047619	0	0.47619		0.142857	0.285714	0.047619	0.047619	0	0	0.0322581
MAG															0.333333				0																	0	0.333333	0.333333	0.333333		0.333333	0.333333	0.333333	0.333333		0.333333		0.333333
PC			0.205882	0.264706		0.617647	0.205882	0.102941	0.382353	0.323529	0.235294	0.764706	0.115385	0.288462	0.0961538	0.269231	0.307692	0.0769231	0.192308	0.153846	0.134615	0.153846	0.365385	0.403846	0.0240964			0.0361446	0.0120482		0.0240964	0.108434	0.0240964	0	0	0.0120482	0.344444	0.0222222	0.222222	0.177778	0.144444	0.333333	0.4	0.155556	0.133333	0.0333333	0.177778	0.355556	0
PE	0.0909091								0.454545	0.818182		0.818182	0	0	0	0.125	0	0	0	0	0.125		0.125		0	0.0208333		0.125	0		0.0416667	0.125	0.0416667	0	0	0	0.393939	0.030303	0.0606061	0.212121	0.181818	0.0909091	0.30303	0.030303	0.121212	0	0.151515	0.0606061	0
PI				0.0833333		0.208333			0.291667		0.166667	0.583333													0.0416667		0.25			0	0.0416667			0	0	0	0.285714						0.285714		0.142857			0.571429	0
PS																									0	0					0.176471	0	0	0	0	0	1	0	0	0	0	0	1	0	0	0	0	0	0
PG																									0		0.25	0.3125		0.1875	0	0	0.1875	0	0	0													0
CL																									0						0	0.0526316		0	0	0
LPC				0.2		0.6	0.125	0.175	0.375		0.175	0.625		0.368421		0.157895	0.473684		0.473684	0.157895	0.0526316	0.0526316	0.473684	0.263158	0.4	0.35	0.8		0.3	0.75	0.65	0.55	0	0.7	0	0.35	0.133333		0.333333	0.4		0.333333	0.0666667		0.333333		0.0666667	0.266667	0
LPE										0.777778			0.428571		0.571429			0.142857	0.571429	0	0.142857				0.363636		0.363636			0.363636	0.545455	0.363636		0.636364			0.5	0.166667	0.166667	0	0		0.333333	0	0	0	0	0	0
SM	0.0277778					0.0277778	0	0	0.0555556	0	0.0555556	0.0277778	0.130435	0.0869565		0.26087	0.217391			0	0.0434783	0.130435		0.130435	0	0		0	0			0.04	0		0	0	0.318182	0.0454545	0.136364	0.227273	0.181818	0.181818	0.5	0.0909091	0.0454545	0.0454545	0.318182	0.227273	0
DHCer													0.0714286	0.0714286		0.214286	0.0714286		0	0.0714286	0	0		0	0	0					0	0	0	0	0	0	0.533333		0.0666667		0	0.2	0.6	0	0.0666667	0	0.0666667	0.2	0
HexCer															0	0.75	0.75	0	0.75	0	1	0	0.75		0						0		0			0	0.296296	0			0		0.481481	0.0740741	0	0.037037	0	0.0740741
SHexCer																															0		0			0
Cer		0.3125	0.375			0.3125		0				0.375													0								0			0	0.263158	0		0.263158	0	0.157895	0.473684	0.0526316	0.0526316	0	0.210526	0.263158
CE													0.166667	0.166667		0	0.166667			0	0	0	0	0.166667																			0.5					0.166667
SE				0							0
Bile acids			0	0		0					0																																0.333333
O-PE		0.133333		0.0666667		0						0													0	0		0.0714286	0		0.0357143	0	0	0	0	0													0
O-TAG	0.416667	0.222222	0.694444	0.166667		0.611111			0.0277778	0.861111	0.0555556	0.5													0.347826					0	0.565217	0.173913	0.0434783	0		0													0.333333
P-PE								0	0.2		0			0		0.25	0		0	0		0	0.25	0.5	0				0		0	0	0	0	0	0
O-PC	0.0263158					0.210526	0.184211	0	0.0526316		0.289474	0.552632													0	0			0		0	0.0666667	0.0333333	0	0	0													0
O-LPE																									1		0	1		1		0			0
ox_FA												0.2		0.636364			0.363636	0.272727		0.181818		0.272727		0.181818	0.6	0.2	0.8		0.1	0.5	0.3		0			0.6	0.2	0.2	0.1	0	0.1	0.2	0.3		0.1	0	0	0.1	0
ox_TAG													0.384615	0.846154		0.538462	0.0769231	0.153846	0.538462	1	0.692308	0.615385	0.615385	0.384615	0.272727		0			0	0		0.0909091				0.0952381	0			0	0.333333	0.142857	0.142857				0.333333
ox_Cer													0			0			0	0		0															0.444444		0.111111	0.111111			0.555556		0		0.222222	0.222222	0.166667
ox_PC														0.25	0.0625	0.25	0.125	0.125	0.0625	0.125	0.0625	0.125		0.0625	0.25		0.25				0.25	0.5		0.5		0.25	0	0	0.0666667		0.0666667	0	0.0666667	0.0666667	0.0666667	0.0666667	0	0
ox_PE														0	0		0	0		0		0	0	0
ox_LPC															0					0.125		0	0.125	0
ox_SHexCer																															0.333333	0.333333				0
FA				0.0361446	0.0120482	0.120482			0.0481928		0.0481928	0.168675	0.2	0.633333	0.333333	0.233333	0.4		0.233333	0.2	0.3		0.4	0.266667	0.6875	0.333333	0.6875		0.3125	0.520833	0.458333	0.145833	0	0.166667		0.416667	0.263158	0.0789474	0.157895	0.0526316	0.131579	0.105263	0.263158	0.0526316	0.0526316	0.0263158	0.0526316	0.131579	0.0217391
CAR				0.258065		0.129032	0.0967742	0.0322581	0.0645161	0.0322581	0.0967742							0.0833333	0.583333	0	0	0	0		0	0	0		0	0	0.047619	0.0238095		0.0238095	0	0	0.823529		0.176471	0.323529	0.0588235	0.0588235	0.705882	0.147059	0.264706	0.0882353	0.264706	0.176471	0
Fatty Acyls																0			0.333333				0.333333						0										0.5				0		0.25
Short-chain acids																																					0		0						0		0
NAE										0																	0.666667							0.166667
Amino acids	0.12844	0.100917	0.00917431	0.119266	0.0550459	0.0733945	0.119266	0.0825688	0	0.146789	0.0275229	0.100917	0.2	0.0444444	0.2	0.0222222			0.311111	0.0222222	0.0222222	0.0222222	0.0444444	0.0888889	0.0806452	0.0322581	0.193548		0.0645161	0.209677	0.129032	0.129032	0	0.0483871	0	0.0322581	0.440476	0.130952	0.238095	0.0119048	0.0952381	0.238095	0.452381	0.0357143	0.0595238	0.130952	0.0119048	0.130952	0
Dipeptides	0.0666667	0.111111		0.0444444	0.0666667						0		0.333333			0.2			0.666667	0.0666667	0.233333	0	0.166667	0.333333	0.43662	0.0985915	0.239437			0.267606	0.605634	0.338028	0.0140845	0.183099	0.169014	0.422535	0.511111	0.111111	0.0888889	0	0.144444	0.5	0.444444	0.0777778	0.0555556	0.2	0	0.288889
Tripeptides																																					0.333333
Other Peptides							0	0											0.666667	0.333333								0								0.2	0.2					0.2	0.4
Nucleoside																																					0.25						0.5
Purine nucleosides						0	0		0.0833333			0		0.0666667		0.0666667			0.0666667	0.266667	0.133333	0	0.333333	0.2	0				0.125			0			0		0.25			0			0.25	0.166667			0
Purines																																					0.333333		0		0		0.222222				0		0
Pyridines				0.0833333			0.166667		0	0.333333	0	0.0833333			0.2	0.2		0.4			0	0.2	0.2	0						0	0.1	0.3			0		0.272727						0.363636			0.181818		0.272727
Pyrimidine deoxyribonucleosides							0	0	0			0								0.5		0
Pyrimidine rNDP														0.6	0.4				0.2	0.6			0		0.166667		0.666667			0.5															0.333333	0
Pyrimidines					0.285714	0.214286	0		0.0714286		0		0.15625	0.328125	0.140625	0.1875	0.109375	0.015625	0.171875	0.375	0.03125	0.078125	0.140625	0.1875	0.108696		0.195652	0.0434783	0.0869565	0.173913	0.0652174	0.0869565	0.0434783	0.0652174	0.0217391	0.0652174	0.571429						0.571429		0.142857	0.142857	0	0.142857
Carbohydrates	0.155172					0.172414	0.0689655	0.0517241	0.103448		0.12069	0.137931											0.25													0.2	0.126761	0.126761	0.169014	0.0422535	0.126761	0.112676	0.126761	0.126761	0.084507	0.0985915	0.0422535	0.15493
TCA acids			0																																							0	0	0.142857				0
Alcohols and polyols
Amides																0.666667				0			0		0.25		0.125			0.375		0	0	0	0	0
Amines					0	0	0																							0	0.75	0.25	0.25	0.25				0			0	0.125	0.25	0.125				0.125
Aralkylamines		0.25										0.25												0.4	0
Hydroxy FA			0.047619	0.142857		0.0952381	0.047619	0.142857	0.047619	0.047619								0.333333				0.333333
Amino FA						0.25										0		0		0		0	0								0	0
Benzenoids	0.190476			0.0714286	0.0952381	0.0952381			0.047619	0.285714	0.0238095	0.166667																									0.428571	0.285714	0.214286		0.0714286	0.214286	0.5	0.214286		0.214286	0.142857	0.142857
Benzoic acids							0													0
Carboxylic acids	0			0.0588235			0				0																												0.5								0.166667	0
Cholines						0	0	0		0.333333
Cinnamic acids	0	0.166667				0						0
Flavonoids	0.2	0.2			0.3		0.2					0.1
Terpenoids
Phenylpropanoic acids		0	0					0.2		0.6
Gamma butyrolactones
Indoles	0.0833333		0		0.166667					0.416667																										0.333333
Isoureas	0.4				0.4				0
Piperidines				0																									0		0.5		0				0.333333						0.333333				0
Pyrazoles
Quinolines			0				0.333333					0.333333
Quinolones				0.333333	0					0.333333		0.333333
[truncated: 23 more columns]

## Sheet: figure_4
Number of Compounds per Sex showing Significant Trend
COMPOUNDS	Plasma	Liver	Muscle	Kidney	Gonadal	Inguinal
Female UP	6	18	14	95	134	65
Female DOWN	196	192	60	32	32	0
Male UP	74	199	80	215	84	399
Male DOWN	302	147	28	37	22	13
Percent of Compounds in Tissues showing Significant Trend
COMPOUNDS	Plasma_f	plasma_m	liver_f	liver_m	muscle_f	muscle_m	kidney_f	kidney_m	gonadal_f	gonadal_m	inguinal_f	inguinal_m
UP	0.525855	6.48554	3.11958	34.4887	1.32827	7.59013	10.0423	22.7273	22.0395	13.8158	8.53018	52.3622
DOWN	17.1779	26.468	33.2756	25.4766	5.6926	2.65655	3.38266	3.91121	5.26316	3.61842	0	1.70604

## Sheet: figure_5
FEMALE UP								FEMALE DOWN								MALE UP								MALE DOWN
Cluster name	Plasma	Liver	Gastroc	Kidney	Gonadal	Inguinal		Cluster name	Plasma	Liver	Gastroc	Kidney	Gonadal	Inguinal		Cluster name	plasma	liver	gastroc	kidney	gonadal	inguinal		Cluster name	Plasma	liver	gastroc	kidney	gonadal	inguinal
TAG_saturated						-2.58092		TAG_saturated	-2.43894	-1.90925			-2.3075			TAG_saturated	-3.05729	-2.76118		-2.67486	-2.30678	-2.27989		TAG_saturated	-2.1542	-2.28405			-2.7839	-2.88195
TAG_unsaturated				-2.95085		-2.1038		TAG_unsaturated	-1.13791	-0.961957	-2.24469	-2.95085	-1.33746			TAG_unsaturated	-2.05729		-2.11975	-1.51349	-1.63778	-1.20071		TAG_unsaturated	-1.10304	-0.928667	-2.02284	-2.97589	-2.18184	-1.92771
DAG				-2.34879		-1.76801		DAG	-1.92705	-1.6404	-1.74409					DAG		-2.76118	-2.42078	-1.89671	-1.82966	-1.36344		DAG	-1.85317	-1.76118			-2.08493
MAG				-2.64982				MAG		-2.45332		-2.95085				MAG		-2.76118		-2.97589				MAG
PC		-2.45332	-2.54572	-1.80472	-1.63849	-2.40483		PC	-1.62602	-1.57826		-1.99661				PC		-1.3462	-2.17774	-1.72062	-2.18184	-1.41956		PC	-1.45523	-1.98302		-2.02165
PE		-2.75435	-3.02284	-1.95085		-2.27989		PE	-2.73997			-2.95085				PE		-1.91608	-2.17774	-1.74544	-1.88081	-1.70586		PE	-2.1542			-2.97589	-2.48287
PI			-3.02284		-1.93952	-2.88195		PI	-2.56388							PI			-3.02284		-2.7839	-1.97886		PI	-1.94334			-2.97589
PS		-2.75435	-3.02284	-2.47373	-2.18256			PS								PS		-2.76118	-2.42078	-2.37383	-2.7839	-2.18298		PS
PG					-2.3075			PG								PG			-3.02284			-2.88195		PG
CL					-2.78462	-2.88195		CL								CL			-3.02284			-2.40483		CL
LPC					-2.18256			LPC	-1.86491	-1.9762	-2.32387	-2.47373				LPC		-2.06221			-2.30678	-2.03686		LPC	-1.75626	-2.76118	-3.02284	-2.97589
LPE				-2.47373	-2.48359			LPE	-3.041	-2.75435	-2.72181					LPE		-2.06221		-2.49877	-2.48287	-2.18298		LPE	-2.58016		-3.02284
LPI					-2.78462	-2.88195		LPI								LPI						-2.58092		LPI
LPS								LPS								LPS						-2.88195		LPS
SM		-2.27723		-2.34879	-1.74322			SM	-2.73997	-2.45332		-2.95085				SM	-1.9781	-1.48242	-2.24469	-2.27692	-2.00575	-1.67783		SM	-2.75626			-2.67486
DHCer		-2.75435		-2.64982	-1.78462			DHCer		-2.75435						DHCer		-1.68199	-2.42078		-2.08493	-1.84056		DHCer				-2.67486
HexCer				-2.47373				HexCer	-2.73997	-2.75435						HexCer				-2.37383				HexCer	-3.05729
Cer				-2.95085				Cer	-2.43894							Cer				-2.49877		-2.88195		Cer	-2.35832
CE		-2.75435						CE		-2.75435						CE		-1.98302						CE
SE								SE								SE	-2.75626							SE
Bile acids								Bile acids								Bile acids	-2.45523	-2.46015						Bile acids
O-PE					-1.78462	-2.27989		O-PE								O-PE			-2.54572		-2.7839	-1.55974		O-PE	-3.05729
O-TAG						-2.88195		O-TAG	-1.96182							O-TAG						-2.18298		O-TAG	-1.80201				-2.48287
P-PE				-2.95085	-2.78462			P-PE								P-PE		-2.15912	-3.02284	-2.97589		-2.40483		P-PE	-2.75626
O-PC				-2.95085	-2.3075			O-PC	-2.56388							O-PC			-3.02284			-2.27989		O-PC	-1.71486				-2.7839
O-LPE					-2.78462	-2.88195		O-LPE								O-LPE						-2.40483		O-LPE
O-LPC								O-LPC								O-LPC								O-LPC	-3.05729
ox_FA				-2.25188	-2.18256	-2.58092		ox_FA		-2.05538	-3.02284					ox_FA			-3.02284	-2.27692	-2.18184	-1.84056		ox_FA		-2.76118			-2.48287
ox_TAG				-2.95085		-2.88195		ox_TAG		-1.80011	-3.02284	-2.95085	-2.78462			ox_TAG				-2.49877	-2.18184	-1.80277		ox_TAG		-1.64723		-2.97589	-2.7839	-2.58092
ox_Cer								ox_Cer								ox_Cer		-2.46015		-2.49877	-2.7839	-2.58092		ox_Cer				-2.97589	-2.48287
ox_PC		-2.75435		-2.34879				ox_PC		-2.45332						ox_PC				-2.19774				ox_PC		-2.46015
ox_PE		-2.75435			-2.78462			ox_PE								ox_PE		-2.76118				-2.58092		ox_PE	-3.05729
ox_LPC		-2.75435		-2.95085				ox_LPC								ox_LPC								ox_LPC		-2.76118
ox_SM								ox_SM								ox_SM				-2.67486				ox_SM			-3.02284		-2.7839	-2.88195
ox_CE		-2.75435						ox_CE								ox_CE								ox_CE
ox_GlcCer								ox_GlcCer								ox_GlcCer		-2.76118		-2.97589				ox_GlcCer
FAHFA						-2.88195		FAHFA								FAHFA						-2.88195		FAHFA
FA				-1.7204		-1.76801		FA		-1.47559	-1.81872	-2.64982				FA	-2.45523	-1.76118	-2.42078	-1.82976	-1.82966	-1.33789		FA	-3.05729	-1.91608
CAR		-2.75435	-2.72181	-2.64982	-2.3075	-2.58092		CAR	-2.43894	-2.45332						CAR	-3.05729	-2.15912	-3.02284	-2.13079	-2.48287	-1.88195		CAR	-2.58016			-2.67486
Fatty Acyls								Fatty Acyls				-2.95085				Fatty Acyls				-2.67486				Fatty Acyls		-2.76118		-2.97589
Short-chain acids				-2.95085				Short-chain acids								Short-chain acids								Short-chain acids	-3.05729
Amino acids	-2.73997		-3.02284	-2.95085	-1.70544	-2.27989		Amino acids	-2.26285	-2.05538	-3.02284	-2.25188				Amino acids	-1.94334	-1.32981	-2.02284	-1.72062	-2.18184	-1.20986		Amino acids	-1.9781	-2.46015	-2.72181	-2.67486
Dipeptides	-3.041					-2.88195		Dipeptides	-3.041	-2.75435	-2.32387					Dipeptides		-1.61505	-2.54572	-2.13079		-1.97886		Dipeptides	-2.35832	-2.76118	-1.94366	-2.97589
Tripeptide				-2.95085				Tripeptide								Tripeptide		-2.76118		-2.97589		-2.88195		Tripeptide
Other Peptides								Other Peptides				-2.95085				Other Peptides						-2.88195		Other Peptides		-2.76118
Nucleoside			-3.02284					Nucleoside		-2.75435						Nucleoside	-3.05729					-2.88195		Nucleoside		-2.76118		-2.67486
Purine nucleosides					-2.78462	-2.88195		Purine nucleosides				-2.95085				Purine nucleosides	-3.05729	-2.06221	-2.54572	-2.67486				Purine nucleosides		-2.28405
Purines						-2.88195		Purines								Purines		-2.76118	-3.02284	-2.67486		-2.88195		Purines
Pyridines		-2.45332	-3.02284		-2.78462			Pyridines				-2.95085				Pyridines	-3.05729	-2.76118	-3.02284	-2.67486		-2.40483		Pyridines	-2.35832
Pyrimidine rNDP								Pyrimidine rNDP								Pyrimidine rNDP				-2.97589		-2.88195		Pyrimidine rNDP		-2.76118
Pyrimidines								Pyrimidines	-2.56388	-2.45332						Pyrimidines			-3.02284	-2.97589		-2.40483		Pyrimidines	-2.75626	-2.28405
Pyrimidine deoxyribonucleosides				-2.95085				Pyrimidine deoxyribonucleosides								Pyrimidine deoxyribonucleosides				-2.97589				Pyrimidine deoxyribonucleosides
Pyrimidine ribonucleosides								Pyrimidine ribonucleosides								Pyrimidine ribonucleosides	-3.05729	-2.76118		-2.97589				Pyrimidine ribonucleosides
Carbohydrates	-3.041		-3.02284	-2.1727				Carbohydrates	-2.34203	-1.32298	-2.72181					Carbohydrates	-2.21219	-1.58508	-2.54572	-1.86195	-2.7839	-2.58092		Carbohydrates	-2.27913	-1.5059		-2.19774
TCA acids								TCA acids								TCA acids		-2.46015		-2.27692				TCA acids
Amines					-2.78462			Amines								Amines		-2.28405	-3.02284	-2.67486		-2.58092		Amines				-2.97589
Benzenoids	-3.041			-2.64982				Benzenoids	-3.041	-2.75435						Benzenoids	-3.05729	-2.76118		-2.67486		-2.27989		Benzenoids	-2.58016
Carboxylic acids			-3.02284					Carboxylic acids		-2.75435	-3.02284					Carboxylic acids		-2.76118		-2.67486	-2.48287	-2.40483		Carboxylic acids	-3.05729
Piperidines								Piperidines								Piperidines	-2.75626			-2.97589		-2.88195		Piperidines
Cinnamic acids								Cinnamic acids								Cinnamic acids	-2.58016					-2.88195		Cinnamic acids
Isoprenoids		-2.75435						Isoprenoids								Isoprenoids	-3.05729	-2.76118						Isoprenoids
Cholines								Cholines		-2.75435						Cholines		-2.76118				-2.88195		Cholines
Flavins				-2.95085				Flavins								Flavins		-2.76118		-2.97589				Flavins
Carbonyl compounds								Carbonyl compounds								Carbonyl compounds		-2.76118		-2.67486				Carbonyl compounds
Non-metal phosphates								Non-metal phosphates		-2.75435						Non-metal phosphates		-2.76118		-2.97589				Non-metal phosphates
Pyridoxamines								Pyridoxamines				-2.95085				Pyridoxamines		-2.76118				-2.88195		Pyridoxamines
Aralkylamines					-2.78462	-2.88195		Aralkylamines	-3.041							Aralkylamines			-2.72181			-2.58092		Aralkylamines
Pyrazoles					-2.78462			Pyrazoles								Pyrazoles			-3.02284			-2.58092		Pyrazoles
Isoureas					-2.78462	-2.88195		Isoureas								Isoureas				-2.97589		-2.88195		Isoureas	-3.05729	-2.76118
Imidazolines				-2.95085				Imidazolines								Imidazolines				-2.97589		-2.88195		Imidazolines
Hydroxy FA								Hydroxy FA	-2.73997	-2.75435						Hydroxy FA	-2.75626							Hydroxy FA	-3.05729	-2.76118
Steroids								Steroids								Steroids	-3.05729							Steroids
Prostaglandins	-3.041							Prostaglandins		-2.75435						Prostaglandins	-3.05729							Prostaglandins
Organosulfonic acids								Organosulfonic acids								Organosulfonic acids	-3.05729							Organosulfonic acids
Phenethylamines								Phenethylamines								Phenethylamines	-3.05729							Phenethylamines
Quinolones								Quinolones	-3.041							Quinolones		-2.76118						Quinolones	-3.05729
Pyridoxals								Pyridoxals								Pyridoxals		-2.76118						Pyridoxals
Biopterins								Biopterins								Biopterins		-2.76118						Biopterins
Flavin nucleotides				-2.95085				Flavin nucleotides								Flavin nucleotides		-2.76118						Flavin nucleotides
Morpholines								Morpholines								Morpholines		-2.76118						Morpholines
Nicotinamide dinucleotides			-3.02284					Nicotinamide dinucleotides								Nicotinamide dinucleotides		-2.76118						Nicotinamide dinucleotides
Pterins								Pterins				-2.95085				Pterins		-2.76118						Pterins
Tropanes		-2.75435						Tropanes								Tropanes		-2.76118						Tropanes
Amino FA								Amino FA								Amino FA		-2.46015						Amino FA
Gangliosides								Gangliosides								Gangliosides			-3.02284					Gangliosides
Amides								Amides								Amides				-2.97589				Amides
Oxepanes								Oxepanes		-2.75435						Oxepanes				-2.97589				Oxepanes
Pyrrolidones				-2.95085				Pyrrolidones								Pyrrolidones				-2.97589				Pyrrolidones
Alkaloids								Alkaloids								Alkaloids				-2.97589				Alkaloids
Phosphate esters								Phosphate esters								Phosphate esters				-2.97589				Phosphate esters
Terpenoids								Terpenoids								Terpenoids						-2.58092		Terpenoids
Imidazoles								Imidazoles								Imidazoles						-2.88195		Imidazoles
Quinazolines								Quinazolines								Quinazolines						-2.88195		Quinazolines
Acyl cholines					-2.78462			Acyl cholines								Acyl cholines						-2.88195		Acyl cholines
Azoles								Azoles				-2.95085				Azoles						-2.58092		Azoles				-2.97589
Furas								Furas								Furanones						-2.88195		Furanones
Indolecarboxamides and derivatives								Indolecarboxamides and derivatives								Indolecarboxamides and derivatives						-2.88195		Indolecarboxamides and derivatives
Jasmonic acids								Jasmonic acids								Jasmonic acids						-2.88195		Jasmonic acids
Thioethers								Thioethers								Thioethers						-2.88195		Thioethers
Aldehydes								Aldehydes								Aldehydes						-2.88195		Aldehydes
Keto acids								Keto acids								Keto acids						-2.88195		Keto acids
Phenylmethylamines								Phenylmethylamines								Phenylmethylamines						-2.88195		Phenylmethylamines
Indoles								Indoles	-2.56388							Indoles								Indoles
pyrophosphates								pyrophosphates								pyrophosphates								pyrophosphates
Oxanes								Oxanes								Oxanes								Oxanes
Monoalkyl phosphates								Monoalkyl phosphates		-2.75435						Monoalkyl phosphates								Monoalkyl phosphates	-3.05729	-2.76118
Gamma butyrolactones								Gamma butyrolactones				-2.95085				Gamma butyrolactones								Gamma butyrolactones				-2.97589
Benzoic acids								Benzoic acids	-3.041							Benzoic acids								Benzoic acids	-3.05729
Butenolides								Butenolides	-3.041							Butenolides								Butenolides
NAE								NAE			-3.02284					NAE								NAE
Flavonoids								Flavonoids								Flavonoids								Flavonoids	-3.05729
Phenylpropanoic acids								Phenylpropanoic acids								Phenylpropanoic acids								Phenylpropanoic acids	-2.75626
Quinolines								Quinolines								Quinolines								Quinolines	-3.05729
N-alkylpyrrolidines								N-alkylpyrrolidines								N-alkylpyrrolidines								N-alkylpyrrolidines	-3.05729
Isoquinolines								Isoquinolines								Isoquinolines								Isoquinolines	-3.05729
Polyethylene glycols								Polyethylene glycols								Polyethylene glycols								Polyethylene glycols	-3.05729
Pyrazines								Pyrazines								Pyrazines								Pyrazines		-2.76118
Alkanes								Alkanes								Alkanes								Alkanes				-2.97589
TMAO					-2.78462			TMAO								TMAO								TMAO

## Sheet: figure_6
TagTrendM
Set	M Up <48	M UP 48-56	M UP 57+	M Down <48	M Down 48-56	M Down 57+	M Up DB <3	M Up DB 3-5	M Up DB >5	M Down DB <-3	M Down DB 3-5	M Down DB >5
Legend	<48	48-56	57+	<48	48-56	57+	<3	2024-03-05	>5	<3	2024-03-05	>5
Plasma	1	0	10	-5	-58	-46	0	0	11	-33	-36	-40
Liver	1	0	0	0	-50	-22	1	0	0	-32	-27	-13
Gastroc	1	0	7	0	-10	0	0	6	2	-10	0	0
Kidney	2	4	24	0	-1	0	13	15	2	-1	0	0
Gonadal	6	4	7	-1	-4	0	4	6	7	-3	-1	-1
Inguinal	7	27	18	0	-10	0	17	17	18	-7	-3	0
TagTrendF
Set	F Up	F UP	F UP	F Down	F Down	F Down	F Up DB	F Up DB	F Up DB	F Down DB	F Down DB	F Down DB
Legend	<48	48-56	57+	<48	48-56	57+	<3	2024-03-05	>5	<3	2024-03-05	>5
Plasma	0	0	0	-4	-51	-28	0	0	0	-29	-33	-21
Liver	0	0	0	-8	-45	-16	0	0	0	-32	-25	-12
Gastroc	0	0	0	-1	-5	0	0	0	0	-1	-5	0
Kidney	0	0	1	0	-1	0	0	0	1	0	-1	0
Gonadal	0	0	0	-4	-26	-1	0	0	0	-6	-18	-7
Inguinal	4	3	1	0	0	0	6	1	1	0	0	0
DagTrendM
Set	M Up <48	M UP 48-56	M UP 57+	M Down <48	M Down 48-56	M Down 57+	M Up DB <3	M Up DB 3-5	M Up DB >5	M Down DB <-3	M Down DB 3-5	M Down DB >5
Legend	<32	32-38	39+	<32	32-38	39+	<3	2024-03-04	4+	<3	2024-03-04	4+
Plasma	0	0	0	0	-14	-2	0	0	0	-8	-4	-4
Liver	0	1	0	-1	-8	-1	0	0	1	-6	-3	-1
Gastroc	0	1	3	0	0	0	1	1	2	0	0	0
Kidney	0	10	2	0	0	0	8	2	2	0	0	0
Gonadal	0	1	8	0	-5	0	0	0	9	-2	-1	-2
Inguinal	3	14	16	0	0	0	6	7	20	0	0	0
DagTrendF
Set	F Up	F UP	F UP	F Down	F Down	F Down	F Up DB	F Up DB	F Up DB	F Down DB	F Down DB	F Down DB
Legend	<32	32-38	39+	<32	32-38	39+	<3	2024-03-04	4+	<3	2024-03-04	4+
Plasma	0	0	0	0	-12	-1	0	0	0	-6	-4	-3
Liver	0	0	0	0	-13	0	0	0	0	-7	-3	-3
Gastroc	0	0	0	-3	-13	-3	0	0	0	-10	-5	-4
Kidney	0	2	2	0	0	0	1	0	3	0	0	0
Gonadal	0	3	1	0	0	0	3	0	1	0	0	0
Inguinal	0	3	10	0	0	0	3	0	10	0	0	0
PCTrendM
Set	M Up <48	M UP 48-56	M UP 57+	M Down <48	M Down 48-56	M Down 57+	M Up DB <3	M Up DB 3-5	M Up DB >5	M Down DB <-3	M Down DB 3-5	M Down DB >5
Legend	<32	32-38	39+	<32	32-38	39+	<3	2024-03-04	>4	<3	2024-03-04	>4
Plasma	0	0	0	-1	-25	-11	0	0	0	-18	-6	-13
Liver	3	20	3	0	-5	0	10	6	10	-4	-1	0
Gastroc	0	6	1	0	0	0	2	4	1	0	0	0
Kidney	1	8	6	0	-2	-7	6	3	6	-1	0	-8
Gonadal	0	2	2	0	0	0	2	0	2	0	0	0
Inguinal	2	22	4	0	0	0	15	6	7	0	0	0
PCTrendF
Set	F Up	F UP	F UP	F Down	F Down	F Down	F Up DB	F Up DB	F Up DB	F Down DB	F Down DB	F Down DB
Legend	<32	32-38	>38	<32	32-38	>38	<3	2024-03-04	>4	<3	2024-03-04	>4
Plasma	0	0	0	0	-16	-8	0	0	0	-7	-6	-11
Liver	1	1	0	-3	-9	-2	1	0	1	-7	-4	-3
Gastroc	0	1	0	0	0	0	1	0	0	0	0	0
Kidney	1	9	2	-2	-3	-3	6	3	3	-3	-1	-4
Gonadal	0	11	2	0	0	0	7	3	3	0	0	0
Inguinal	0	3	0	0	0	0	3	0	0	0	0	0

## Sheet: figure_7
PeptideandAATrendM
Set	M Up	M Up	M Up	M Up	M Down	M Down	M Down	M Down
Legend	proteinogenic	proteinogenic derivative	Non-proteinogenic	dipeptide	proteinogenic	proteinogenic derivative	Non-proteinogenic	dipeptide
Plasma	1	8	4	0	-2	-3	-7	-5
Liver	15	7	5	14	0	0	-2	-1
Gastroc	3	2	5	3	0	-1	-1	-12
Kidney	5	3	11	7	-1	0	0	-1
Gonadal	0	0	4	0	0	0	0	0
Inguinal	17	15	15	8	0	0	0	0
PeptideandAATrendF
Set	F Up	F UP	F UP	F UP	F Down	F Down	F Down	F Down
Legend	proteinogenic	proteinogenic derivative	Non-proteinogenic	dipeptide	proteinogenic	proteinogenic derivative	Non-proteinogenic	dipeptide
Plasma	0	2	0	1	-2	-2	-2	-1
Liver	0	0	0	0	-2	0	-1	-1
Gastroc	0	0	1	0	-1	0	0	-5
Kidney	0	1	0	0	-2	0	-3	0
Gonadal	7	2	3	0	0	0	0	0
Inguinal	0	1	3	1	0	0	0	0
